# Supplementary material for: No evidence for increased transmissibility from recurrent mutations in SARS-CoV-2
Source: Nat Commun. 2020 Nov 25;11:5986. doi: 10.1038/s41467-020-19818-2 (PMC7688939; doi:10.1038/s41467-020-19818-2)
Supplement: Supplementary file 4 — Supplementary Data 1 [file 41467_2020_19818_MOESM4_ESM.xlsx]

## Sheet: Isolate_Metadata
Data 1: GISAID metadata and originating and submitting laboratories
strain	virus	gisaid_epi_isl	genbank_accession	date	region	country	division	location	region_exposure	country_exposure	division_exposure	segment	length	host	age	sex	pangolin_lineage	GISAID_clade	originating_lab	submitting_lab	authors	url	title	paper_url	date_submitted
USA/CA-CSMC67/2020	ncov	EPI_ISL_475681	?	2020-03-28	North America	USA	California	Los Angeles County	North America	USA	California	genome	29903	Human	88	Female	B	L	Cedars-Sinai Medical Center, Department of Pathology & Laboratory Medicine, Molecular Pathology Laboratory	Cedars-Sinai Medical Center, Molecular Pathology Laboratory of Department of Pathology & Laboratory Medicine and Genomic Core	Wenjuan Zhang et al	https://www.gisaid.org	?	?	2020-06-23
Belgium/Rega-0329240/2020	ncov	EPI_ISL_458210	?	2020-03-29	Europe	Belgium	Mons	Ghlin	Europe	Belgium	Mons	genome	29782	Human	51	Female	B	L	KU Leuven, Rega Institute, Clinical and Epidemiological Virology	KU Leuven, Rega Institute, Clinical and Epidemiological Virology	Tony Wawina-Bokalanga et al	https://www.gisaid.org	?	?	2020-06-04
Japan/DP0196/2020	ncov	EPI_ISL_416583	?	2020-02-15	Asia	Japan	Japan		Asia	Japan	Japan	genome	29812	Human	?	?	B	O	Japanese Quarantine Stations	Pathogen Genomics Center, National Institute of Infectious Diseases	Tsuyoshi Sekizuka et al	https://www.gisaid.org	Haplotype networks of SARS-CoV-2 infections in the Diamond Princess cruise ship outbreak	https://dx.doi.org/10.1101/2020.03.23.20041970	2020-03-23
Scotland/EDB045/2020	ncov	EPI_ISL_425849	?	2020-03-14	Europe	United Kingdom	Scotland		Europe	United Kingdom	Scotland	genome	29903	Human	?	?	B	L	Virology Department, Royal Infirmary of Edinburgh, NHS Lothian / School of Biological Sciences, University of Edinburgh / Institute of Genetics and Molecular Medicine, University of Edinburgh	COVID-19 Genomics UK (COG-UK) Consortium	McHugh M et al	https://www.gisaid.org	Preliminary analysis of SARS-CoV-2 importation & establishment of UK transmission lineages	https://virological.org/t/preliminary-analysis-of-sars-cov-2-importation-establishment-of-uk-transmission-lineages/507	2020-04-14
Scotland/EDB071/2020	ncov	EPI_ISL_425869	?	2020-03-21	Europe	United Kingdom	Scotland		Europe	United Kingdom	Scotland	genome	29903	Human	?	?	B	L	Virology Department, Royal Infirmary of Edinburgh, NHS Lothian / School of Biological Sciences, University of Edinburgh / Institute of Genetics and Molecular Medicine, University of Edinburgh	COVID-19 Genomics UK (COG-UK) Consortium	McHugh M et al	https://www.gisaid.org	Preliminary analysis of SARS-CoV-2 importation & establishment of UK transmission lineages	https://virological.org/t/preliminary-analysis-of-sars-cov-2-importation-establishment-of-uk-transmission-lineages/507	2020-04-14
HongKong/HKPU57-0702/2020	ncov	EPI_ISL_419227	?	2020-02-15	Asia	Hong Kong	Hong Kong	Hong Kong	Asia	Hong Kong	Hong Kong	genome	29903	Human	54	Male	B	L	Department of Clinical Pathology, Pamela Youde Nethersole Eastern Hospital	Department of Health Technology and Informatics, Faculty of Health and Social Science, The Hong Kong Polytechnic University	Kenneth Siu-Sing LEUNG et al	https://www.gisaid.org	A territory-wide study of early COVID-19 outbreak in Hong Kong community: A clinical, epidemiological and phylogenomic investigation	https://dx.doi.org/10.1101/2020.03.30.20045740	2020-04-01
HongKong/HKPU66-2501/2020	ncov	EPI_ISL_419242	?	2020-02-23	Asia	Hong Kong	Hong Kong	Hong Kong	Asia	Hong Kong	Hong Kong	genome	29903	Human	75	Male	B	L	Department of Clinical Pathology, Tuen Mun Hospital	Department of Health Technology and Informatics, Faculty of Health and Social Science, The Hong Kong Polytechnic University	Kenneth Siu-Sing LEUNG et al	https://www.gisaid.org	A territory-wide study of early COVID-19 outbreak in Hong Kong community: A clinical, epidemiological and phylogenomic investigation	https://dx.doi.org/10.1101/2020.03.30.20045740	2020-04-01
Ireland/Cork2/2020	ncov	EPI_ISL_417432	?	2020-03-08	Europe	Ireland	Cork		Europe	Ireland	Cork	genome	29903	Human	44	Male	B	L	UCD National Virus Reference Laboratory	Public Health Wales Microbiology Cardiff	Catherine Dempsey et al	https://www.gisaid.org	?	?	2020-03-25
HongKong/HKPU60-0802/2020	ncov	EPI_ISL_419228	?	2020-02-17	Asia	Hong Kong	Hong Kong	Hong Kong	Asia	Hong Kong	Hong Kong	genome	29903	Human	46	Female	B	L	Department of Clinical Pathology, Pamela Youde Nethersole Eastern Hospital	Department of Health Technology and Informatics, Faculty of Health and Social Science, The Hong Kong Polytechnic University	Kenneth Siu-Sing LEUNG et al	https://www.gisaid.org	A territory-wide study of early COVID-19 outbreak in Hong Kong community: A clinical, epidemiological and phylogenomic investigation	https://dx.doi.org/10.1101/2020.03.30.20045740	2020-04-01
Hangzhou/HZCDC0090/2020	ncov	EPI_ISL_421230	?	2020-01-21	Asia	China	Zhejiang	Hangzhou	Asia	China	Zhejiang	genome	29836	Human	34	Female	B	L	Hangzhou Center for Diseases Control and Prevention	Hangzhou Center for Diseases Control and Prevention	Jun Li et al	https://www.gisaid.org	?	?	2020-04-07
Hangzhou/HZCDC0091/2020	ncov	EPI_ISL_421228	?	2020-01-21	Asia	China	Zhejiang	Hangzhou	Asia	China	Zhejiang	genome	29836	Human	31	Male	B	L	Hangzhou Center for Diseases Control and Prevention	Hangzhou Center for Diseases Control and Prevention	Jun Li et al	https://www.gisaid.org	?	?	2020-04-07
USA/CA-SCCPHD-UC155/2020	ncov	EPI_ISL_435634	?	2020-03-10	North America	USA	California	Santa Clara County	North America	USA	California	genome	29903	Human	?	?	B	L	Santa Clara County Public Health Department	Chiu Laboratory, University of California, San Francisco	Xianding Deng et al	https://www.gisaid.org	?	?	2020-05-05
USA/CA-SCCPHD-UC171/2020	ncov	EPI_ISL_435650	?	2020-03-13	North America	USA	California	Santa Clara County	North America	USA	California	genome	29903	Human	?	?	B	L	Santa Clara County Public Health Department	Chiu Laboratory, University of California, San Francisco	Xianding Deng et al	https://www.gisaid.org	?	?	2020-05-05
USA/CA-SCCPHD-UC170/2020	ncov	EPI_ISL_435649	?	2020-03-13	North America	USA	California	Santa Clara County	North America	USA	California	genome	29903	Human	?	?	B	L	Santa Clara County Public Health Department	Chiu Laboratory, University of California, San Francisco	Xianding Deng et al	https://www.gisaid.org	?	?	2020-05-05
USA/CA-SCCPHD-UC175/2020	ncov	EPI_ISL_435654	?	2020-03-13	North America	USA	California	Santa Clara County	North America	USA	California	genome	29903	Human	?	?	B	L	Santa Clara County Public Health Department	Chiu Laboratory, University of California, San Francisco	Xianding Deng et al	https://www.gisaid.org	?	?	2020-05-05
USA/CA-CZB-1756/2020	ncov	EPI_ISL_476773	?	2020-03-20	North America	USA	California	Santa Clara County	North America	USA	California	genome	29892	Human	?	?	B	L	Stanford clinical virology lab	Chan-Zuckerberg Biohub	Benjamin Pinksy et al	https://www.gisaid.org	?	?	2020-06-25
Scotland/CVR1710/2020	ncov	EPI_ISL_433657	?	2020-04-05	Europe	United Kingdom	Scotland		Europe	United Kingdom	Scotland	genome	29808	Human	?	?	B	L	West of Scotland Specialist Virology Centre, NHSGGC / MRC-University of Glasgow Centre for Virus Research	COVID-19 Genomics UK (COG-UK) Consortium	Ana da Silva Filipe et al	https://www.gisaid.org	Preliminary analysis of SARS-CoV-2 importation & establishment of UK transmission lineages	https://virological.org/t/preliminary-analysis-of-sars-cov-2-importation-establishment-of-uk-transmission-lineages/507	2020-04-29
Scotland/CVR2151/2020	ncov	EPI_ISL_484564	?	2020-04-10	Europe	United Kingdom	Scotland		Europe	United Kingdom	Scotland	genome	29779	Human	?	?	B	L	West of Scotland Specialist Virology Centre, NHSGGC / MRC-University of Glasgow Centre for Virus Research	COVID-19 Genomics UK (COG-UK) Consortium	Ana da Silva Filipe et al	https://www.gisaid.org	?	?	2020-07-08
England/CAMB-7DB1C/2020	ncov	EPI_ISL_441767	?	2020-04-07	Europe	United Kingdom	England		Europe	United Kingdom	England	genome	29779	Human	?	?	B	L	Department of Pathology, University of Cambridge	Wellcome Sanger Institute for the COVID-19 Genomics UK Consortium	Luke W Meredith et al	https://www.gisaid.org	Preliminary analysis of SARS-CoV-2 importation & establishment of UK transmission lineages	https://virological.org/t/preliminary-analysis-of-sars-cov-2-importation-establishment-of-uk-transmission-lineages/507	2020-05-12
Scotland/GCVR-1711CA/2020	ncov	EPI_ISL_459522	?	2020-03-26	Europe	United Kingdom	Scotland		Europe	United Kingdom	Scotland	genome	29779	Human	?	?	B	L	NHSGGC West of Scotland Specialist Virology Centre / MRC-University of Glasgow Centre for Virus Research	Wellcome Sanger Institute for the COVID-19 Genomics UK Consortium	Ana da Silva Filipe et al	https://www.gisaid.org	?	?	2020-06-04
Scotland/GCVR-171203/2020	ncov	EPI_ISL_459530	?	2020-03-27	Europe	United Kingdom	Scotland		Europe	United Kingdom	Scotland	genome	29779	Human	?	?	B	L	NHSGGC West of Scotland Specialist Virology Centre / MRC-University of Glasgow Centre for Virus Research	Wellcome Sanger Institute for the COVID-19 Genomics UK Consortium	Ana da Silva Filipe et al	https://www.gisaid.org	?	?	2020-06-04
Scotland/GCVR-1719D1/2020	ncov	EPI_ISL_489396	?	2020-03-27	Europe	United Kingdom	Scotland		Europe	United Kingdom	Scotland	genome	29779	Human	?	?	B	L	NHSGGC West of Scotland Specialist Virology Centre / MRC-University of Glasgow Centre for Virus Research	Wellcome Sanger Institute for the COVID-19 Genomics UK Consortium	Ana da Silva Filipe et al	https://www.gisaid.org	?	?	2020-07-14
England/BIRM-5F15A/2020	ncov	EPI_ISL_473316	?	2020-05-03	Europe	United Kingdom	England		Europe	United Kingdom	England	genome	29900	Human	?	?	B	L	University of Birmingham	COVID-19 Genomics UK (COG-UK) Consortium	Institute of Microbiology et al	https://www.gisaid.org	?	?	2020-06-23
USA/CA-CZB-1272/2020	ncov	EPI_ISL_454609	?	2020-03-24	North America	USA	California	Alameda County	North America	USA	California	genome	29873	Human	?	?	B	L	Alameda County Public Health Lab	Chan-Zuckerberg Biohub	CZB Cliahub Consortium et al	https://www.gisaid.org	?	?	2020-05-28
England/NORT-28997B/2020	ncov	EPI_ISL_458610	?	2020-04-02	Europe	United Kingdom	England		Europe	United Kingdom	England	genome	29779	Human	?	?	B	L	NU-OMICS DNA Sequencing research facility, Northumbria University	Wellcome Sanger Institute for the COVID-19 Genomics UK Consortium	Chris Duncan et al	https://www.gisaid.org	?	?	2020-06-04
Shanghai/SH0044/2020	ncov	EPI_ISL_416353	?	2020-02-04	Asia	China	Shanghai		Asia	China	Shanghai	genome	29836	Human	37	Female	B	L	Shanghai Public Health Clinical Center, Shanghai Medical College, Fudan University	National Research Center for Translational Medicine (Shanghai), Ruijin Hospital affiliated to Shanghai Jiao Tong University School of Medicine & Shanghai Public Health Clinical Center	Shengyue Wang et al	https://www.gisaid.org	?	?	2020-03-20
Shanghai/SH0101/2020	ncov	EPI_ISL_416393	?	2020-02-09	Asia	China	Shanghai		Asia	China	Shanghai	genome	29836	Human	65	Male	B	L	Shanghai Public Health Clinical Center, Shanghai Medical College, Fudan University	National Research Center for Translational Medicine (Shanghai), Ruijin Hospital affiliated to Shanghai Jiao Tong University School of Medicine & Shanghai Public Health Clinical Center	Shengyue Wang et al	https://www.gisaid.org	?	?	2020-03-20
Shanghai/SH0102/2020	ncov	EPI_ISL_416394	?	2020-02-14	Asia	China	Shanghai		Asia	China	Shanghai	genome	29836	Human	80	Female	B	L	Shanghai Public Health Clinical Center, Shanghai Medical College, Fudan University	National Research Center for Translational Medicine (Shanghai), Ruijin Hospital affiliated to Shanghai Jiao Tong University School of Medicine & Shanghai Public Health Clinical Center	Shengyue Wang et al	https://www.gisaid.org	?	?	2020-03-20
Shanghai/SH0077/2020	ncov	EPI_ISL_416380	?	2020-02-09	Asia	China	Shanghai		Asia	China	Shanghai	genome	29836	Human	58	Female	B	L	Shanghai Public Health Clinical Center, Shanghai Medical College, Fudan University	National Research Center for Translational Medicine (Shanghai), Ruijin Hospital affiliated to Shanghai Jiao Tong University School of Medicine & Shanghai Public Health Clinical Center	Shengyue Wang et al	https://www.gisaid.org	?	?	2020-03-20
Shanghai/SH0083/2020	ncov	EPI_ISL_416384	?	2020-02-04	Asia	China	Shanghai		Asia	China	Shanghai	genome	29835	Human	64	Female	B	L	Shanghai Public Health Clinical Center, Shanghai Medical College, Fudan University	National Research Center for Translational Medicine (Shanghai), Ruijin Hospital affiliated to Shanghai Jiao Tong University School of Medicine & Shanghai Public Health Clinical Center	Shengyue Wang et al	https://www.gisaid.org	?	?	2020-03-20
Oman/RESP-20-3700/2020	ncov	EPI_ISL_457986	?	2020-03-20	Asia	Oman	Muscat		Asia	Oman	Muscat	genome	29903	Human	19	Male	B	L	Oman-NIC	Oman-NIC	Samira Al-Maruqi et al	https://www.gisaid.org	?	?	2020-06-02
England/BRIS-124E83/2020	ncov	EPI_ISL_443982	?	2020-03-26	Europe	United Kingdom	England		Europe	United Kingdom	England	genome	29779	Human	?	?	B	L	PHE South West Regional Laboratory, National Infection Service	Wellcome Sanger Institute for the COVID-19 Genomics UK Consortium	Stephanie Hutchings et al	https://www.gisaid.org	Preliminary analysis of SARS-CoV-2 importation & establishment of UK transmission lineages	https://virological.org/t/preliminary-analysis-of-sars-cov-2-importation-establishment-of-uk-transmission-lineages/507	2020-05-12
England/BRIS-12285A/2020	ncov	EPI_ISL_440740	?	2020-04-05	Europe	United Kingdom	England		Europe	United Kingdom	England	genome	29779	Human	?	?	B	L	PHE South West Regional Laboratory, National Infection Service	Wellcome Sanger Institute for the COVID-19 Genomics UK Consortium	Stephanie Hutchings et al	https://www.gisaid.org	Preliminary analysis of SARS-CoV-2 importation & establishment of UK transmission lineages	https://virological.org/t/preliminary-analysis-of-sars-cov-2-importation-establishment-of-uk-transmission-lineages/507	2020-05-12
England/CAMB-7FAB3/2020	ncov	EPI_ISL_470432	?	2020-04-09	Europe	United Kingdom	England		Europe	United Kingdom	England	genome	29780	Human	?	?	B	L	Department of Pathology, University of Cambridge	Wellcome Sanger Institute for the COVID-19 Genomics UK Consortium	Luke W Meredith et al	https://www.gisaid.org	?	?	2020-06-18
England/BRIS-1269F9/2020	ncov	EPI_ISL_459052	?	2020-04-08	Europe	United Kingdom	England		Europe	United Kingdom	England	genome	29779	Human	?	?	B	L	PHE South West Regional Laboratory, National Infection Service	Wellcome Sanger Institute for the COVID-19 Genomics UK Consortium	Stephanie Hutchings et al	https://www.gisaid.org	?	?	2020-06-04
England/CAMB-7EF5B/2020	ncov	EPI_ISL_443007	?	2020-04-08	Europe	United Kingdom	England		Europe	United Kingdom	England	genome	29779	Human	?	?	B	L	Department of Pathology, University of Cambridge	Wellcome Sanger Institute for the COVID-19 Genomics UK Consortium	Luke W Meredith et al	https://www.gisaid.org	Preliminary analysis of SARS-CoV-2 importation & establishment of UK transmission lineages	https://virological.org/t/preliminary-analysis-of-sars-cov-2-importation-establishment-of-uk-transmission-lineages/507	2020-05-12
Latvia/044/2020	ncov	EPI_ISL_486426	?	2020-03-22	Europe	Latvia	Latvia		Europe	Latvia	Latvia	genome	29903	Human	?	?	B	L	Latvijas Infektoloƒ£ijas centrs	Latvian Biomedical Research and Study Centre	Ivars Silamiƒ∑elis et al	https://www.gisaid.org	?	?	2020-07-10
England/CAMB-782EF/2020	ncov	EPI_ISL_433714	?	2020-04-05	Europe	United Kingdom	England		Europe	United Kingdom	England	genome	29900	Human	?	?	B	L	Department of Pathology, University of Cambridge	COVID-19 Genomics UK (COG-UK) Consortium	Luke W Meredith et al	https://www.gisaid.org	Rapid implementation of SARS-CoV-2 sequencing to investigate cases of health-care associated COVID-19: a prospective genomic surveillance study	https://dx.doi.org/10.1016/S1473-3099(20)30562-4	2020-04-29
England/CAMB-7F7DA/2020	ncov	EPI_ISL_470408	?	2020-04-09	Europe	United Kingdom	England		Europe	United Kingdom	England	genome	29779	Human	?	?	B	L	Department of Pathology, University of Cambridge	Wellcome Sanger Institute for the COVID-19 Genomics UK Consortium	Luke W Meredith et al	https://www.gisaid.org	?	?	2020-06-18
England/BRIS-12E548/2020	ncov	EPI_ISL_488304	?	2020-04-20	Europe	United Kingdom	England		Europe	United Kingdom	England	genome	29779	Human	?	?	B	L	PHE South West Regional Laboratory, National Infection Service	Wellcome Sanger Institute for the COVID-19 Genomics UK Consortium	Stephanie Hutchings et al	https://www.gisaid.org	?	?	2020-07-14
England/BRIS-121E86/2020	ncov	EPI_ISL_440032	?	2020-03-19	Europe	United Kingdom	England		Europe	United Kingdom	England	genome	29801	Human	?	?	B	L	PHE South West Regional Laboratory, National Infection Service	Wellcome Sanger Institute for the COVID-19 Genomics UK Consortium	Stephanie Hutchings et al	https://www.gisaid.org	Preliminary analysis of SARS-CoV-2 importation & establishment of UK transmission lineages	https://virological.org/t/preliminary-analysis-of-sars-cov-2-importation-establishment-of-uk-transmission-lineages/507	2020-05-12
England/CAMB-79E9F/2020	ncov	EPI_ISL_440617	?	2020-04-01	Europe	United Kingdom	England		Europe	United Kingdom	England	genome	29780	Human	?	?	B	L	Department of Pathology, University of Cambridge	Wellcome Sanger Institute for the COVID-19 Genomics UK Consortium	Luke W Meredith et al	https://www.gisaid.org	Preliminary analysis of SARS-CoV-2 importation & establishment of UK transmission lineages	https://virological.org/t/preliminary-analysis-of-sars-cov-2-importation-establishment-of-uk-transmission-lineages/507	2020-05-12
England/CAMB-72E4B/2020	ncov	EPI_ISL_440088	?	2020-03-21	Europe	United Kingdom	England		Europe	United Kingdom	England	genome	29779	Human	?	?	B	O	Department of Pathology, University of Cambridge	Wellcome Sanger Institute for the COVID-19 Genomics UK Consortium	Luke W Meredith et al	https://www.gisaid.org	Preliminary analysis of SARS-CoV-2 importation & establishment of UK transmission lineages	https://virological.org/t/preliminary-analysis-of-sars-cov-2-importation-establishment-of-uk-transmission-lineages/507	2020-05-12
England/BRIS-122C21/2020	ncov	EPI_ISL_440730	?	2020-04-02	Europe	United Kingdom	England		Europe	United Kingdom	England	genome	29809	Human	?	?	B	L	PHE South West Regional Laboratory, National Infection Service	Wellcome Sanger Institute for the COVID-19 Genomics UK Consortium	Stephanie Hutchings et al	https://www.gisaid.org	Preliminary analysis of SARS-CoV-2 importation & establishment of UK transmission lineages	https://virological.org/t/preliminary-analysis-of-sars-cov-2-importation-establishment-of-uk-transmission-lineages/507	2020-05-12
Guangdong/GDFS2020127-P0026/2020	ncov	EPI_ISL_413874	?	2020-02-12	Asia	China	Guangdong		Asia	China	Guangdong	genome	29903	Human	75	Male	B	L	Guangdong Provincial Institution of Public Health, Guangdong Provinical Center for Disease Control and Prevention	Guangdong Provincial Institution of Public Health	Jing Lu et al	https://www.gisaid.org	Genomic Epidemiology of SARS-CoV-2 in Guangdong Province, China	https://dx.doi.org/10.1016/j.cell.2020.04.023	2020-03-09
Shanghai/SH0020/2020	ncov	EPI_ISL_416329	?	2020-02-01	Asia	China	Shanghai		Asia	China	Shanghai	genome	29812	Human	42	Female	B	L	Shanghai Public Health Clinical Center, Shanghai Medical College, Fudan University	National Research Center for Translational Medicine (Shanghai), Ruijin Hospital affiliated to Shanghai Jiao Tong University School of Medicine & Shanghai Public Health Clinical Center	Shengyue Wang et al	https://www.gisaid.org	?	?	2020-03-20
Austria/CeMM0097/2020	ncov	EPI_ISL_437958	?	2020-03-23	Europe	Austria	Salzburg	Bad Gastein	Europe	Austria	Salzburg	genome	29864	Human	76	Male	B	L	Universitaetsklinik f√ºr Innere Medizin II Innsbruck	Bergthaler laboratory, CeMM Research Center for Molecular Medicine of the Austrian Academy of Sciences	Alexandra Popa et al	https://www.gisaid.org	Mutational dynamics and transmission properties of SARS-CoV-2 superspreading events in Austria	https://www.biorxiv.org/content/10.1101/2020.07.15.204339v1	2020-05-12
Austria/CeMM0557/2020	ncov	EPI_ISL_475908	?	2020-03-16	Europe	Austria	Austria		Europe	Austria	Austria	genome	29782	Human	76	Male	B	L	Zentralinstitut f√ºr medizinische und chemische Labordiagnostik, Universit√§tskliniken Insbruck	Bergthaler laboratory, CeMM Research Center for Molecular Medicine of the Austrian Academy of Sciences	Alexandra Popa et al	https://www.gisaid.org	Mutational dynamics and transmission properties of SARS-CoV-2 superspreading events in Austria	https://dx.doi.org/10.1101/2020.07.15.204339v1	2020-06-25
Sweden/20-08136/2020	ncov	EPI_ISL_475554	?	2020-03-10	Europe	Sweden	Vastra Gotaland		Europe	Sweden	Vastra Gotaland	genome	29900	Human	26	Female	B	L	Skovde/Unilabs	The Public Health Agency of Sweden	Oskar Karlsson Lindsjo et al	https://www.gisaid.org	?	?	2020-06-23
Austria/CeMM0119/2020	ncov	EPI_ISL_437976	?	2020-03-11	Europe	Austria	Tyrol	Ischgl	Europe	Austria	Tyrol	genome	29866	Human	23	Female	B	L	Institut f√ºr Virologie am Department f√ºr Hygiene, Mikrobiologie und Public Health	Bergthaler laboratory, CeMM Research Center for Molecular Medicine of the Austrian Academy of Sciences	Alexandra Popa et al	https://www.gisaid.org	Mutational dynamics and transmission properties of SARS-CoV-2 superspreading events in Austria	https://www.biorxiv.org/content/10.1101/2020.07.15.204339v1	2020-05-12
Latvia/02/2020	ncov	EPI_ISL_421654	?	2020-03-25	Europe	Latvia	Latvia		Europe	Latvia	Latvia	genome	29900	Human	?	?	B	L	E. Gulbja Laboratorija	Latvian Biomedical Research and Study Centre	Ivars Silamiƒ∑elis et al	https://www.gisaid.org	?	?	2020-04-09
England/NORT-289058/2020	ncov	EPI_ISL_458690	?	2020-03-26	Europe	United Kingdom	England		Europe	United Kingdom	England	genome	29779	Human	?	?	B	L	NU-OMICS DNA Sequencing research facility, Northumbria University	Wellcome Sanger Institute for the COVID-19 Genomics UK Consortium	Chris Duncan et al	https://www.gisaid.org	?	?	2020-06-04
England/CAMB-76427/2020	ncov	EPI_ISL_438460	?	2020-03-30	Europe	United Kingdom	England		Europe	United Kingdom	England	genome	29779	Human	?	?	B	L	Department of Pathology, University of Cambridge	Wellcome Sanger Institute for the COVID-19 Genomics UK Consortium	Luke W Meredith et al	https://www.gisaid.org	Preliminary analysis of SARS-CoV-2 importation & establishment of UK transmission lineages	https://virological.org/t/preliminary-analysis-of-sars-cov-2-importation-establishment-of-uk-transmission-lineages/507	2020-05-12
England/BRIS-121B34/2020	ncov	EPI_ISL_440194	?	2020-03-18	Europe	United Kingdom	England		Europe	United Kingdom	England	genome	29779	Human	?	?	B	L	PHE South West Regional Laboratory, National Infection Service	Wellcome Sanger Institute for the COVID-19 Genomics UK Consortium	Stephanie Hutchings et al	https://www.gisaid.org	Preliminary analysis of SARS-CoV-2 importation & establishment of UK transmission lineages	https://virological.org/t/preliminary-analysis-of-sars-cov-2-importation-establishment-of-uk-transmission-lineages/507	2020-05-12
England/CAMB-735BE/2020	ncov	EPI_ISL_440085	?	2020-03-21	Europe	United Kingdom	England		Europe	United Kingdom	England	genome	29779	Human	?	?	B	L	Department of Pathology, University of Cambridge	Wellcome Sanger Institute for the COVID-19 Genomics UK Consortium	Luke W Meredith et al	https://www.gisaid.org	Preliminary analysis of SARS-CoV-2 importation & establishment of UK transmission lineages	https://virological.org/t/preliminary-analysis-of-sars-cov-2-importation-establishment-of-uk-transmission-lineages/507	2020-05-12
Scotland/GCVR-1710CD/2020	ncov	EPI_ISL_459596	?	2020-03-27	Europe	United Kingdom	Scotland		Europe	United Kingdom	Scotland	genome	29779	Human	?	?	B	L	NHSGGC West of Scotland Specialist Virology Centre / MRC-University of Glasgow Centre for Virus Research	Wellcome Sanger Institute for the COVID-19 Genomics UK Consortium	Ana da Silva Filipe et al	https://www.gisaid.org	?	?	2020-06-04
Iceland/141/2020	ncov	EPI_ISL_417792	?	2020-03-13	Europe	Iceland	Reykjavik		Europe	Switzerland	Switzerland	genome	29903	Human	46	Male	B	L	The National University Hospital of Iceland	deCODE genetics	Daniel F Gudbjartsson et al	https://www.gisaid.org	Spread of SARS-CoV-2 in the Icelandic Population	https://dx.doi.org/10.1056/NEJMoa2006100	2020-03-27
Hangzhou/ZJU-010/2020	ncov	EPI_ISL_418990	?	2020-02-03	Asia	China	Zhejiang	Hangzhou	Asia	China	Zhejiang	genome	29902	Human	38	Female	B	L	State Key Laboratory for Diagnosis and Treatment of Infectious Diseases, National Clinical Research Center for Infectious Diseases, First Affiliated Hospital, Zhejiang University School of Medicine, Hangzhou, China 310003	State Key Laboratory for Diagnosis and Treatment of Infectious Diseases, National Clinical Research Center for Infectious Diseases, First Affiliated Hospital, Zhejiang University School of Medicine, Hangzhou, China 310003	Hangping Yao et al	https://www.gisaid.org	Spread of SARS-CoV-2 in the Icelandic Population	https://dx.doi.org/10.1056/NEJMoa2006100	2020-04-01
Guangdong/20SF273/2020	ncov	EPI_ISL_428460	?	2020-01-23	Asia	China	Guangdong	Guangzhou	Asia	China	Guangdong	genome	29866	Human	64	Male	B	L	Guangdong Provincial Center for Diseases Control and Prevention	Guangdong Provincial Institute of Public Health	School of Public Health, The University of Hong Kong	Bosheng Li et al	https://www.gisaid.org	?	?	2020-04-21
England/20136089402/2020	ncov	EPI_ISL_420642	?	2020-03-23	Europe	United Kingdom	England		Europe	United Kingdom	England	genome	29903	Human	49	Male	B	L	Respiratory Virus Unit, Microbiology Services Colindale, Public Health England	Respiratory Virus Unit, Microbiology Services Colindale, Public Health England	Monica Galiano et al	https://www.gisaid.org	Preliminary analysis of SARS-CoV-2 importation & establishment of UK transmission lineages	https://virological.org/t/preliminary-analysis-of-sars-cov-2-importation-establishment-of-uk-transmission-lineages/507	2020-04-06
England/20109008704/2020	ncov	EPI_ISL_464535	?	2020-03-05	Europe	United Kingdom	England		Europe	United Kingdom	England	genome	29900	Human	62	Male	B	L	Respiratory Virus Unit, Microbiology Services Colindale, Public Health England	Respiratory Virus Unit, Microbiology Services Colindale, Public Health England	PHE Covid Sequencing Team et al	https://www.gisaid.org	?	?	2020-06-11
England/201061300/2020	ncov	EPI_ISL_464409	?	2020-03-04	Europe	United Kingdom	England		Europe	United Kingdom	England	genome	29900	Human	37	Male	B	L	Respiratory Virus Unit, Microbiology Services Colindale, Public Health England	Respiratory Virus Unit, Microbiology Services Colindale, Public Health England	PHE Covid Sequencing Team et al	https://www.gisaid.org	?	?	2020-06-11
Greece/213_34051/2020	ncov	EPI_ISL_437882	?	2020-03-14	Europe	Greece	Athens		Europe	Greece	Athens	genome	29815	Human	?	?	B	L	Laboratory of Microbiology, Medical School, National and Kapodistrian University of Athens	Laboratory of Biology, Department of Medicine, Democritus University of Thrace	Kassela K. et al	https://www.gisaid.org	Dominant and rare SARS-Cov2 variants responsible for the COVID-19 pandemic in Athens, Greece.	https://dx.doi.org/10.1101/2020.06.03.20121236	2020-05-11
Scotland/EDB066/2020	ncov	EPI_ISL_425865	?	2020-03-18	Europe	United Kingdom	Scotland		Europe	United Kingdom	Scotland	genome	29903	Human	?	?	B	L	Virology Department, Royal Infirmary of Edinburgh, NHS Lothian / School of Biological Sciences, University of Edinburgh / Institute of Genetics and Molecular Medicine, University of Edinburgh	COVID-19 Genomics UK (COG-UK) Consortium	McHugh M et al	https://www.gisaid.org	Preliminary analysis of SARS-CoV-2 importation & establishment of UK transmission lineages	https://virological.org/t/preliminary-analysis-of-sars-cov-2-importation-establishment-of-uk-transmission-lineages/507	2020-04-14
Denmark/ALAB-HH88/2020	ncov	EPI_ISL_429328	?	2020-03-15	Europe	Denmark	Denmark		Europe	Denmark	Denmark	genome	29779	Human	?	?	B	L	Department of Clinical Microbiology, Copenhagen University Hospital, Hvidovre, Kettegaard Alle 30, 2650 Hvidovre.	Albertsen lab, Department of Chemistry and Bioscience, Aalborg University, Denmark	Rasmus Kirkegaard et al	https://www.gisaid.org	?	?	2020-04-23
Guangdong/2020XN4448-P0002/2020	ncov	EPI_ISL_413857	?	2020-01-31	Asia	China	Guangdong		Asia	China	Guangdong	genome	29903	Human	47	Female	B	L	Guangdong Provincial Institution of Public Health, Guangdong Provinical Center for Disease Control and Prevention	Guangdong Provincial Institution of Public Health	Jing Lu et al	https://www.gisaid.org	Genomic Epidemiology of SARS-CoV-2 in Guangdong Province, China	https://dx.doi.org/10.1016/j.cell.2020.04.023	2020-03-09
Guangdong/GD2020139-P0007/2020	ncov	EPI_ISL_413882	?	2020-02-02	Asia	China	Guangdong		Asia	China	Guangdong	genome	29903	Human	53	Male	B	L	Guangdong Provincial Institution of Public Health, Guangdong Provinical Center for Disease Control and Prevention	Guangdong Provincial Institution of Public Health	Jing Lu et al	https://www.gisaid.org	Genomic Epidemiology of SARS-CoV-2 in Guangdong Province, China	https://dx.doi.org/10.1016/j.cell.2020.04.023	2020-03-09
Shanghai/SH0039/2020	ncov	EPI_ISL_416348	?	2020-02-06	Asia	China	Shanghai		Asia	China	Shanghai	genome	29831	Human	54	Male	B	L	Shanghai Public Health Clinical Center, Shanghai Medical College, Fudan University	National Research Center for Translational Medicine (Shanghai), Ruijin Hospital affiliated to Shanghai Jiao Tong University School of Medicine & Shanghai Public Health Clinical Center	Shengyue Wang et al	https://www.gisaid.org	?	?	2020-03-20
Guangzhou/GZMU0014/2020	ncov	EPI_ISL_414692	?	2020-02-25	Asia	China	Guangdong	Guangzhou	Asia	China	Guangdong	genome	29861	Human	53	Male	B	L	State Key Laboratory of Respiratory Disease, National Clinical Research Center for Respiratory Disease, Guangzhou Institute of Respiratory Health, the First Affiliated Hospital of Guangzhou Medical University	The First Affiliated Hospital of Guangzhou Medical University & BGI-Shenzhen	Zhao et al et al	https://www.gisaid.org	?	?	2020-03-16
Yingtan/JX2480/2020	ncov	EPI_ISL_455466	?	2020-02-01	Asia	China	Jiangxi	Yingtan	Asia	China	Jiangxi	genome	29867	Human	66	Male	B	L	Jiangxi Province Center for Disease Control and Prevention	Jiangxi Province Center for Disease Control and Prevention	JianXiong Li et al	https://www.gisaid.org	?	?	2020-05-30
Hangzhou/HZCDC0162/2020	ncov	EPI_ISL_421224	?	2020-01-23	Asia	China	Zhejiang	Hangzhou	Asia	China	Zhejiang	genome	29836	Human	46	Male	B	L	Hangzhou Center for Diseases Control and Prevention	Hangzhou Center for Diseases Control and Prevention	Jun Li et al	https://www.gisaid.org	?	?	2020-04-07
England/CAMB-7D10B/2020	ncov	EPI_ISL_442338	?	2020-04-06	Europe	United Kingdom	England		Europe	United Kingdom	England	genome	29779	Human	?	?	B	L	Department of Pathology, University of Cambridge	Wellcome Sanger Institute for the COVID-19 Genomics UK Consortium	Luke W Meredith et al	https://www.gisaid.org	Preliminary analysis of SARS-CoV-2 importation & establishment of UK transmission lineages	https://virological.org/t/preliminary-analysis-of-sars-cov-2-importation-establishment-of-uk-transmission-lineages/507	2020-05-12
Shanghai/SH0045/2020	ncov	EPI_ISL_416354	?	2020-02-04	Asia	China	Shanghai		Asia	China	Shanghai	genome	29834	Human	70	Male	B	O	Shanghai Public Health Clinical Center, Shanghai Medical College, Fudan University	National Research Center for Translational Medicine (Shanghai), Ruijin Hospital affiliated to Shanghai Jiao Tong University School of Medicine & Shanghai Public Health Clinical Center	Shengyue Wang et al	https://www.gisaid.org	?	?	2020-03-20
France/IDF0515/2020	ncov	EPI_ISL_408430	?	2020-01-29	Europe	France	Ile de France	Paris	Asia	China	Hubei	genome	29863	Human	47	Female	B	O	Department of Infectious and Tropical Diseases, Bichat Claude Bernard Hospital, Paris	National Reference Center for Viruses of Respiratory Infections, Institut Pasteur, Paris	M√©lanie Albert et al	https://www.gisaid.org	Introductions and early spread of SARS-CoV-2 in France	https://dx.doi.org/10.1101/2020.04.24.059576	2020-02-08
Portugal/PT0549/2020	ncov	EPI_ISL_455627	?	2020-04-03	Europe	Portugal	Portugal		Europe	Portugal	Portugal	genome	29759	Human	?	?	B	O	unknown	Instituto Nacional de Saude (INSA)	Borges et al et al	https://www.gisaid.org	?	?	2020-06-01
USA/IL-NM084/2020	ncov	EPI_ISL_444575	?	2020-03-19	North America	USA	Illinois	Chicago	North America	USA	Illinois	genome	29903	Human	24	Male	B	L	Northwestern Memorial Hospital	Ozer Lab	Ramon Lorenzo-Redondo et al	https://www.gisaid.org	A Unique Clade of SARS-CoV-2 Viruses is Associated with Lower Viral Loads in Patient Upper Airways	https://dx.doi.org/10.1101/2020.05.19.20107144	2020-05-14
Shanghai/SH0067/2020	ncov	EPI_ISL_416370	?	2020-02-01	Asia	China	Shanghai		Asia	China	Shanghai	genome	29836	Human	67	Female	B	L	Shanghai Public Health Clinical Center, Shanghai Medical College, Fudan University	National Research Center for Translational Medicine (Shanghai), Ruijin Hospital affiliated to Shanghai Jiao Tong University School of Medicine & Shanghai Public Health Clinical Center	Shengyue Wang et al	https://www.gisaid.org	?	?	2020-03-20
Shanghai/SH0076/2020	ncov	EPI_ISL_416379	?	2020-02-01	Asia	China	Shanghai		Asia	China	Shanghai	genome	29812	Human	39	Male	B	L	Shanghai Public Health Clinical Center, Shanghai Medical College, Fudan University	National Research Center for Translational Medicine (Shanghai), Ruijin Hospital affiliated to Shanghai Jiao Tong University School of Medicine & Shanghai Public Health Clinical Center	Shengyue Wang et al	https://www.gisaid.org	?	?	2020-03-20
Wales/PHWC-2E1AF/2020	ncov	EPI_ISL_446067	?	2020-04-07	Europe	United Kingdom	Wales		Europe	United Kingdom	Wales	genome	29896	Human	?	?	B	L	Wales Specialist Virology Centre	Public Health Wales Microbiology Cardiff	Catherine Moore et al	https://www.gisaid.org	Preliminary analysis of SARS-CoV-2 importation & establishment of UK transmission lineages	https://virological.org/t/preliminary-analysis-of-sars-cov-2-importation-establishment-of-uk-transmission-lineages/507	2020-05-16
Guangdong/GD2020080-P0010/2020	ncov	EPI_ISL_413861	?	2020-02-01	Asia	China	Guangdong		Asia	China	Guangdong	genome	29903	Human	12	Male	B	L	Guangdong Provincial Institution of Public Health, Guangdong Provinical Center for Disease Control and Prevention	Guangdong Provincial Institution of Public Health	Jing Lu et al	https://www.gisaid.org	Genomic Epidemiology of SARS-CoV-2 in Guangdong Province, China	https://dx.doi.org/10.1016/j.cell.2020.04.023	2020-03-09
Shanghai/SH0112/2020	ncov	EPI_ISL_416400	?	2020-02-02	Asia	China	Shanghai		Asia	China	Shanghai	genome	29812	Human	33	Female	B.2	O	Shanghai Public Health Clinical Center, Shanghai Medical College, Fudan University	National Research Center for Translational Medicine (Shanghai), Ruijin Hospital affiliated to Shanghai Jiao Tong University School of Medicine & Shanghai Public Health Clinical Center	Shengyue Wang et al	https://www.gisaid.org	?	?	2020-03-20
Shanghai/SH0060/2020	ncov	EPI_ISL_416367	?	2020-02-01	Asia	China	Shanghai		Asia	China	Shanghai	genome	29812	Human	41	Female	B	L	Shanghai Public Health Clinical Center, Shanghai Medical College, Fudan University	National Research Center for Translational Medicine (Shanghai), Ruijin Hospital affiliated to Shanghai Jiao Tong University School of Medicine & Shanghai Public Health Clinical Center	Shengyue Wang et al	https://www.gisaid.org	?	?	2020-03-20
Shanghai/SH01/2020	ncov	EPI_ISL_414510	MT121215	2020-02-02	Asia	China	Shanghai		Asia	China	Shanghai	genome	29945	Human	?	?	B	L	unknown	Key Laboratory of Medical Molecular Virology (MOE/NHC/CAMS)	Zhang et al	https://www.gisaid.org	?	?	2020-03-13
NewZealand/20VR0990/2020	ncov	EPI_ISL_456175	?	2020-03-17	Oceania	New Zealand	Auckland		Oceania	New Zealand	Auckland	genome	29903	Human	?	?	B	L	LabPLUS	Institute of Environmental Science and Research (ESR)	Matt Storey et al	https://www.gisaid.org	?	?	2020-06-02
USA/TX_2039/2020	ncov	EPI_ISL_420796	?	2020-02-29	North America	USA	Texas		North America	USA	Texas	genome	29882	Human	63	Male	B	O	Texas DSHS Lab Services	Pathogen Discovery, Respiratory Viruses Branch, Division of Viral Diseases, Centers for Disease Control and Prevention	Krista Queen et al	https://www.gisaid.org	?	?	2020-04-06
USA/CA-SCCPHD-UC115/2020	ncov	EPI_ISL_435594	?	2020-03-04	North America	USA	California	Santa Clara County	North America	USA	California	genome	29903	Human	?	?	B	L	Santa Clara County Public Health Department	Chiu Laboratory, University of California, San Francisco	Xianding Deng et al	https://www.gisaid.org	?	?	2020-05-05
NewZealand/20VR0993/2020	ncov	EPI_ISL_456176	?	2020-03-16	Oceania	New Zealand	Auckland		Oceania	New Zealand	Auckland	genome	29900	Human	?	?	B	L	LabPLUS	Institute of Environmental Science and Research (ESR)	Matt Storey et al	https://www.gisaid.org	?	?	2020-06-02
England/BRIS-1252FF/2020	ncov	EPI_ISL_443947	?	2020-03-27	Europe	United Kingdom	England		Europe	United Kingdom	England	genome	29779	Human	?	?	B	L	PHE South West Regional Laboratory, National Infection Service	Wellcome Sanger Institute for the COVID-19 Genomics UK Consortium	Stephanie Hutchings et al	https://www.gisaid.org	Preliminary analysis of SARS-CoV-2 importation & establishment of UK transmission lineages	https://virological.org/t/preliminary-analysis-of-sars-cov-2-importation-establishment-of-uk-transmission-lineages/507	2020-05-12
Australia/VIC663/2020	ncov	EPI_ISL_426959	?	2020-03-28	Oceania	Australia	Victoria		Oceania	Australia	Victoria	genome	29900	Human	77	Male	B.9	L	Victorian Infectious Diseases Reference Laboratory (VIDRL)	Microbiological Diagnostic Unit Public Health Laboratory and Victorian Infectious Diseases Reference Laboratory, Doherty Institute	Caly L. et al	https://www.gisaid.org	Tracking the COVID-19 pandemic in Australia using genomics	https://dx.doi.org/10.1101/2020.05.12.20099929	2020-04-17
Australia/VIC679/2020	ncov	EPI_ISL_426974	?	2020-03-27	Oceania	Australia	Victoria		Oceania	Australia	Victoria	genome	29900	Human	77	Male	B.9	L	Victorian Infectious Diseases Reference Laboratory (VIDRL)	Microbiological Diagnostic Unit Public Health Laboratory and Victorian Infectious Diseases Reference Laboratory, Doherty Institute	Caly L. et al	https://www.gisaid.org	Tracking the COVID-19 pandemic in Australia using genomics	https://dx.doi.org/10.1101/2020.05.12.20099929	2020-04-17
England/SHEF-C2BDC/2020	ncov	EPI_ISL_453703	?	2020-04-23	Europe	United Kingdom	England		Europe	United Kingdom	England	genome	29779	Human	?	?	B.9	L	Virology Department, Sheffield Teaching Hospitals NHS Foundation Trust/Department of Infection, Immunity and Cardiovascular Disease, The Medical School, University of Sheffield	COVID-19 Genomics UK (COG-UK) Consortium	Thushan de Silva et al	https://www.gisaid.org	Preliminary analysis of SARS-CoV-2 importation & establishment of UK transmission lineages	https://virological.org/t/preliminary-analysis-of-sars-cov-2-importation-establishment-of-uk-transmission-lineages/507	2020-05-27
England/SHEF-C7EDE/2020	ncov	EPI_ISL_457624	?	2020-04-15	Europe	United Kingdom	England		Europe	United Kingdom	England	genome	29779	Human	?	?	B.9	L	Virology Department, Sheffield Teaching Hospitals NHS Foundation Trust/Department of Infection, Immunity and Cardiovascular Disease, The Medical School, University of Sheffield	COVID-19 Genomics UK (COG-UK) Consortium	Thushan de Silva et al	https://www.gisaid.org	Preliminary analysis of SARS-CoV-2 importation & establishment of UK transmission lineages	https://virological.org/t/preliminary-analysis-of-sars-cov-2-importation-establishment-of-uk-transmission-lineages/507	2020-06-02
England/SHEF-D12C6/2020	ncov	EPI_ISL_442487	?	2020-04-17	Europe	United Kingdom	England		Europe	United Kingdom	England	genome	29779	Human	?	?	B.9	L	Virology Department, Sheffield Teaching Hospitals NHS Foundation Trust/Department of Infection, Immunity and Cardiovascular Disease, The Medical School, University of Sheffield	COVID-19 Genomics UK (COG-UK) Consortium	Thushan de Silva et al	https://www.gisaid.org	Preliminary analysis of SARS-CoV-2 importation & establishment of UK transmission lineages	https://virological.org/t/preliminary-analysis-of-sars-cov-2-importation-establishment-of-uk-transmission-lineages/507	2020-05-12
England/SHEF-CD649/2020	ncov	EPI_ISL_479258	?	2020-04-22	Europe	United Kingdom	England		Europe	United Kingdom	England	genome	29779	Human	?	?	B.9	L	Virology Department, Sheffield Teaching Hospitals NHS Foundation Trust/Department of Infection, Immunity and Cardiovascular Disease, The Medical School, University of Sheffield	COVID-19 Genomics UK (COG-UK) Consortium	Thushan de Silva et al	https://www.gisaid.org	?	?	2020-06-30
England/SHEF-CC9E7/2020	ncov	EPI_ISL_457657	?	2020-05-02	Europe	United Kingdom	England		Europe	United Kingdom	England	genome	29779	Human	?	?	B.9	L	Virology Department, Sheffield Teaching Hospitals NHS Foundation Trust/Department of Infection, Immunity and Cardiovascular Disease, The Medical School, University of Sheffield	COVID-19 Genomics UK (COG-UK) Consortium	Thushan de Silva et al	https://www.gisaid.org	Preliminary analysis of SARS-CoV-2 importation & establishment of UK transmission lineages	https://virological.org/t/preliminary-analysis-of-sars-cov-2-importation-establishment-of-uk-transmission-lineages/507	2020-06-02
England/SHEF-C151B/2020	ncov	EPI_ISL_432724	?	2020-03-29	Europe	United Kingdom	England		Europe	United Kingdom	England	genome	29779	Human	?	?	B.9	L	Virology Department, Sheffield Teaching Hospitals NHS Foundation Trust / Virology Department, Sheffield Teaching Hospitals NHS Foundation Trust	COVID-19 Genomics UK (COG-UK) Consortium	Thushan de Silva et al	https://www.gisaid.org	Preliminary analysis of SARS-CoV-2 importation & establishment of UK transmission lineages	https://virological.org/t/preliminary-analysis-of-sars-cov-2-importation-establishment-of-uk-transmission-lineages/507	2020-04-29
England/SHEF-CD52E/2020	ncov	EPI_ISL_432547	?	2020-03-31	Europe	United Kingdom	England		Europe	United Kingdom	England	genome	29779	Human	?	?	B.9	L	Virology Department, Sheffield Teaching Hospitals NHS Foundation Trust / Virology Department, Sheffield Teaching Hospitals NHS Foundation Trust	COVID-19 Genomics UK (COG-UK) Consortium	Thushan de Silva et al	https://www.gisaid.org	Preliminary analysis of SARS-CoV-2 importation & establishment of UK transmission lineages	https://virological.org/t/preliminary-analysis-of-sars-cov-2-importation-establishment-of-uk-transmission-lineages/507	2020-04-29
England/SHEF-C0770/2020	ncov	EPI_ISL_420239	?	2020-03-23	Europe	United Kingdom	England	South Yorkshire	Europe	United Kingdom	England	genome	29779	Human	81	Male	B.9	L	Virology Department, Sheffield Teaching Hospitals NHS Foundation Trust	Department of Infection, Immunity and Cardiovascular Disease, The Florey Institute, The Medical School, University of Sheffield	Thushan de Silva et al	https://www.gisaid.org	Preliminary analysis of SARS-CoV-2 importation & establishment of UK transmission lineages	https://virological.org/t/preliminary-analysis-of-sars-cov-2-importation-establishment-of-uk-transmission-lineages/507	2020-04-06
England/BRIS-125E46/2020	ncov	EPI_ISL_443851	?	2020-03-30	Europe	United Kingdom	England		Europe	United Kingdom	England	genome	29779	Human	?	?	B.9	L	PHE South West Regional Laboratory, National Infection Service	Wellcome Sanger Institute for the COVID-19 Genomics UK Consortium	Stephanie Hutchings et al	https://www.gisaid.org	Preliminary analysis of SARS-CoV-2 importation & establishment of UK transmission lineages	https://virological.org/t/preliminary-analysis-of-sars-cov-2-importation-establishment-of-uk-transmission-lineages/507	2020-05-12
England/BRIS-12BD43/2020	ncov	EPI_ISL_469397	?	2020-05-09	Europe	United Kingdom	England		Europe	United Kingdom	England	genome	29779	Human	?	?	B.9	L	PHE South West Regional Laboratory, National Infection Service	Wellcome Sanger Institute for the COVID-19 Genomics UK Consortium	Stephanie Hutchings et al	https://www.gisaid.org	?	?	2020-06-18
Australia/VIC710/2020	ncov	EPI_ISL_426997	?	2020-03-29	Oceania	Australia	Victoria		Oceania	Australia	Victoria	genome	29900	Human	61	Female	B.9	L	Victorian Infectious Diseases Reference Laboratory (VIDRL)	Microbiological Diagnostic Unit Public Health Laboratory and Victorian Infectious Diseases Reference Laboratory, Doherty Institute	Caly L. et al	https://www.gisaid.org	Tracking the COVID-19 pandemic in Australia using genomics	https://dx.doi.org/10.1101/2020.05.12.20099929	2020-04-17
England/BRIS-12F84E/2020	ncov	EPI_ISL_488250	?	2020-03-26	Europe	United Kingdom	England		Europe	United Kingdom	England	genome	29779	Human	?	?	B.9	L	PHE South West Regional Laboratory, National Infection Service	Wellcome Sanger Institute for the COVID-19 Genomics UK Consortium	Stephanie Hutchings et al	https://www.gisaid.org	?	?	2020-07-14
England/BRIS-1248A3/2020	ncov	EPI_ISL_443719	?	2020-03-25	Europe	United Kingdom	England		Europe	United Kingdom	England	genome	29785	Human	?	?	B.9	L	PHE South West Regional Laboratory, National Infection Service	Wellcome Sanger Institute for the COVID-19 Genomics UK Consortium	Stephanie Hutchings et al	https://www.gisaid.org	Preliminary analysis of SARS-CoV-2 importation & establishment of UK transmission lineages	https://virological.org/t/preliminary-analysis-of-sars-cov-2-importation-establishment-of-uk-transmission-lineages/507	2020-05-12
England/NORT-28171F/2020	ncov	EPI_ISL_488789	?	2020-03-19	Europe	United Kingdom	England		Europe	United Kingdom	England	genome	29779	Human	?	?	B.9	L	NU-OMICS DNA Sequencing research facility, Northumbria University	Wellcome Sanger Institute for the COVID-19 Genomics UK Consortium	Chris Duncan et al	https://www.gisaid.org	?	?	2020-07-14
England/NORT-288DAD/2020	ncov	EPI_ISL_458669	?	2020-03-22	Europe	United Kingdom	England		Europe	United Kingdom	England	genome	29779	Human	?	?	B.9	L	NU-OMICS DNA Sequencing research facility, Northumbria University	Wellcome Sanger Institute for the COVID-19 Genomics UK Consortium	Chris Duncan et al	https://www.gisaid.org	?	?	2020-06-04
England/NORT-288FF2/2020	ncov	EPI_ISL_458628	?	2020-03-26	Europe	United Kingdom	England		Europe	United Kingdom	England	genome	29777	Human	?	?	B.9	L	NU-OMICS DNA Sequencing research facility, Northumbria University	Wellcome Sanger Institute for the COVID-19 Genomics UK Consortium	Chris Duncan et al	https://www.gisaid.org	?	?	2020-06-04
England/NORT-289173/2020	ncov	EPI_ISL_458687	?	2020-03-28	Europe	United Kingdom	England		Europe	United Kingdom	England	genome	29779	Human	?	?	B.9	L	NU-OMICS DNA Sequencing research facility, Northumbria University	Wellcome Sanger Institute for the COVID-19 Genomics UK Consortium	Chris Duncan et al	https://www.gisaid.org	?	?	2020-06-04
England/NORT-2842A2/2020	ncov	EPI_ISL_488541	?	2020-03-18	Europe	United Kingdom	England		Europe	United Kingdom	England	genome	29779	Human	?	?	B.9	L	NU-OMICS DNA Sequencing research facility, Northumbria University	Wellcome Sanger Institute for the COVID-19 Genomics UK Consortium	Chris Duncan et al	https://www.gisaid.org	?	?	2020-07-14
England/CAMB-7ACA3/2020	ncov	EPI_ISL_433862	?	2020-04-06	Europe	United Kingdom	England		Europe	United Kingdom	England	genome	29900	Human	?	?	B.9	L	Department of Pathology, University of Cambridge	COVID-19 Genomics UK (COG-UK) Consortium	Luke W Meredith et al	https://www.gisaid.org	Rapid implementation of SARS-CoV-2 sequencing to investigate cases of health-care associated COVID-19: a prospective genomic surveillance study	https://dx.doi.org/10.1016/S1473-3099(20)30562-4	2020-04-29
England/CAMB-1AD6B7/2020	ncov	EPI_ISL_447995	?	2020-05-01	Europe	United Kingdom	England		Europe	United Kingdom	England	genome	29900	Human	?	?	B.9	L	Department of Pathology, University of Cambridge	COVID-19 Genomics UK (COG-UK) Consortium	Luke W Meredith et al	https://www.gisaid.org	Preliminary analysis of SARS-CoV-2 importation & establishment of UK transmission lineages	https://virological.org/t/preliminary-analysis-of-sars-cov-2-importation-establishment-of-uk-transmission-lineages/507	2020-05-19
England/BRIS-124867/2020	ncov	EPI_ISL_444009	?	2020-03-25	Europe	United Kingdom	England		Europe	United Kingdom	England	genome	29779	Human	?	?	B.9	O	PHE South West Regional Laboratory, National Infection Service	Wellcome Sanger Institute for the COVID-19 Genomics UK Consortium	Stephanie Hutchings et al	https://www.gisaid.org	Preliminary analysis of SARS-CoV-2 importation & establishment of UK transmission lineages	https://virological.org/t/preliminary-analysis-of-sars-cov-2-importation-establishment-of-uk-transmission-lineages/507	2020-05-12
England/LIVE-A6488/2020	ncov	EPI_ISL_499711	?	2020-03-18	Europe	United Kingdom	England		Europe	United Kingdom	England	genome	29870	Human	?	?	B.9	L	Liverpool Clinical Laboratories	COVID-19 Genomics UK (COG-UK) Consortium	Sam Haldenby et al	https://www.gisaid.org	?	?	2020-07-28
England/NOTT-10E4C9/2020	ncov	EPI_ISL_425554	?	2020-03-22	Europe	United Kingdom	England		Europe	United Kingdom	England	genome	29900	Human	?	Male	B.9	L	Queens Medical Centre, Clinical Microbiology Department / DeepSeq Nottingham	COVID-19 Genomics UK (COG-UK) Consortium	Gemma Clark et al	https://www.gisaid.org	Preliminary analysis of SARS-CoV-2 importation & establishment of UK transmission lineages	https://virological.org/t/preliminary-analysis-of-sars-cov-2-importation-establishment-of-uk-transmission-lineages/507	2020-04-14
Australia/VIC779/2020	ncov	EPI_ISL_427054	?	2020-03-30	Oceania	Australia	Victoria		Oceania	Australia	Victoria	genome	29900	Human	29	Male	B.9	O	Microbiological Diagnostic Unit Public Health Laboratory	Microbiological Diagnostic Unit Public Health Laboratory	Seemann T. et al	https://www.gisaid.org	Tracking the COVID-19 pandemic in Australia using genomics	https://dx.doi.org/10.1101/2020.05.12.20099929	2020-04-17
Australia/VIC899/2020	ncov	EPI_ISL_427149	?	2020-04-08	Oceania	Australia	Victoria		Oceania	Australia	Victoria	genome	29900	Human	29	Male	B.9	O	Microbiological Diagnostic Unit Public Health Laboratory	Microbiological Diagnostic Unit Public Health Laboratory	Seemann T. et al	https://www.gisaid.org	Tracking the COVID-19 pandemic in Australia using genomics	https://dx.doi.org/10.1101/2020.05.12.20099929	2020-04-17
Scotland/GCVR-171160/2020	ncov	EPI_ISL_459577	?	2020-03-26	Europe	United Kingdom	Scotland		Europe	United Kingdom	Scotland	genome	29780	Human	?	?	B.9	L	NHSGGC West of Scotland Specialist Virology Centre / MRC-University of Glasgow Centre for Virus Research	Wellcome Sanger Institute for the COVID-19 Genomics UK Consortium	Ana da Silva Filipe et al	https://www.gisaid.org	?	?	2020-06-04
England/CAMB-77435/2020	ncov	EPI_ISL_439440	?	2020-03-31	Europe	United Kingdom	England		Europe	United Kingdom	England	genome	29779	Human	?	?	B.9	L	Department of Pathology, University of Cambridge	Wellcome Sanger Institute for the COVID-19 Genomics UK Consortium	Luke W Meredith et al	https://www.gisaid.org	Preliminary analysis of SARS-CoV-2 importation & establishment of UK transmission lineages	https://virological.org/t/preliminary-analysis-of-sars-cov-2-importation-establishment-of-uk-transmission-lineages/507	2020-05-12
England/BRIS-130622/2020	ncov	EPI_ISL_492680	?	2020-04-12	Europe	United Kingdom	England		Europe	United Kingdom	England	genome	29779	Human	?	?	B.9	O	PHE South West Regional Laboratory, National Infection Service	Wellcome Sanger Institute for the COVID-19 Genomics UK Consortium	Stephanie Hutchings et al	https://www.gisaid.org	?	?	2020-07-20
England/BRIS-1228D2/2020	ncov	EPI_ISL_440723	?	2020-04-03	Europe	United Kingdom	England		Europe	United Kingdom	England	genome	29779	Human	?	?	B.9	O	PHE South West Regional Laboratory, National Infection Service	Wellcome Sanger Institute for the COVID-19 Genomics UK Consortium	Stephanie Hutchings et al	https://www.gisaid.org	Preliminary analysis of SARS-CoV-2 importation & establishment of UK transmission lineages	https://virological.org/t/preliminary-analysis-of-sars-cov-2-importation-establishment-of-uk-transmission-lineages/507	2020-05-12
NewZealand/20VR1115/2020	ncov	EPI_ISL_456193	?	2020-03-20	Oceania	New Zealand	Waikato		Oceania	New Zealand	Waikato	genome	29903	Human	?	?	B.9	L	Waikato Hospital	Institute of Environmental Science and Research (ESR)	Matt Storey et al	https://www.gisaid.org	?	?	2020-06-02
England/BRIS-1852F25/2020	ncov	EPI_ISL_492298	?	2020-03-30	Europe	United Kingdom	England		Europe	United Kingdom	England	genome	29779	Human	?	?	B.9	L	PHE South West Regional Laboratory, National Infection Service	Wellcome Sanger Institute for the COVID-19 Genomics UK Consortium	Stephanie Hutchings et al	https://www.gisaid.org	?	?	2020-07-20
England/NOTT-10E71B/2020	ncov	EPI_ISL_425584	?	2020-03-24	Europe	United Kingdom	England		Europe	United Kingdom	England	genome	29900	Human	86	Male	B.10	L	Queens Medical Centre, Clinical Microbiology Department / DeepSeq Nottingham	COVID-19 Genomics UK (COG-UK) Consortium	Gemma Clark et al	https://www.gisaid.org	Preliminary analysis of SARS-CoV-2 importation & establishment of UK transmission lineages	https://virological.org/t/preliminary-analysis-of-sars-cov-2-importation-establishment-of-uk-transmission-lineages/507	2020-04-14
Scotland/CVR339/2020	ncov	EPI_ISL_439057	?	2020-03-20	Europe	United Kingdom	Scotland		Europe	United Kingdom	Scotland	genome	29779	Human	?	?	B.10	L	West of Scotland Specialist Virology Centre, NHSGGC / MRC-University of Glasgow Centre for Virus Research	COVID-19 Genomics UK (COG-UK) Consortium	Ana da Silva Filipe et al	https://www.gisaid.org	Preliminary analysis of SARS-CoV-2 importation & establishment of UK transmission lineages	https://virological.org/t/preliminary-analysis-of-sars-cov-2-importation-establishment-of-uk-transmission-lineages/507	2020-05-12
NorthernIreland/NIRE-101FC5/2020	ncov	EPI_ISL_453483	?	2020-03-23	Europe	United Kingdom	Northern Ireland		Europe	United Kingdom	Northern Ireland	genome	29884	Human	?	?	B.10	L	Regional Virus Laboratory, Belfast Health and Social Care Trust	COVID-19 Genomics UK (COG-UK) Consortium	Conall McCaughey et al	https://www.gisaid.org	Preliminary analysis of SARS-CoV-2 importation & establishment of UK transmission lineages	https://virological.org/t/preliminary-analysis-of-sars-cov-2-importation-establishment-of-uk-transmission-lineages/507	2020-05-27
Scotland/EDB6275/2020	ncov	EPI_ISL_487914	?	2020-04-06	Europe	United Kingdom	Scotland		Europe	United Kingdom	Scotland	genome	29779	Human	?	?	B.10	L	Virology Department, Royal Infirmary of Edinburgh, NHS Lothian / School of Biological Sciences, University of Edinburgh	Wellcome Sanger Institute for the COVID-19 Genomics UK Consortium	McHugh M et al	https://www.gisaid.org	?	?	2020-07-14
Scotland/EDB5730/2020	ncov	EPI_ISL_473847	?	2020-04-09	Europe	United Kingdom	Scotland		Europe	United Kingdom	Scotland	genome	29900	Human	?	?	B.10	L	Virology Department, Royal Infirmary of Edinburgh, NHS Lothian / School of Biological Sciences, University of Edinburgh / Institute of Genetics and Molecular Medicine, University of Edinburgh	COVID-19 Genomics UK (COG-UK) Consortium	McHugh M et al	https://www.gisaid.org	?	?	2020-06-23
NorthernIreland/NIRE-FB4EE/2020	ncov	EPI_ISL_441434	?	2020-03-16	Europe	United Kingdom	Northern Ireland		Europe	United Kingdom	Northern Ireland	genome	29882	Human	?	?	B.10	L	Regional Virus Laboratory, Belfast Health and Social Care Trust	COVID-19 Genomics UK (COG-UK) Consortium	Conall McCaughey et al	https://www.gisaid.org	Preliminary analysis of SARS-CoV-2 importation & establishment of UK transmission lineages	https://virological.org/t/preliminary-analysis-of-sars-cov-2-importation-establishment-of-uk-transmission-lineages/507	2020-05-12
NorthernIreland/NIRE-FB4FD/2020	ncov	EPI_ISL_441435	?	2020-03-17	Europe	United Kingdom	Northern Ireland		Europe	United Kingdom	Northern Ireland	genome	29882	Human	?	?	B.10	L	Regional Virus Laboratory, Belfast Health and Social Care Trust	COVID-19 Genomics UK (COG-UK) Consortium	Conall McCaughey et al	https://www.gisaid.org	Preliminary analysis of SARS-CoV-2 importation & establishment of UK transmission lineages	https://virological.org/t/preliminary-analysis-of-sars-cov-2-importation-establishment-of-uk-transmission-lineages/507	2020-05-12
NorthernIreland/NIRE-FB3D2/2020	ncov	EPI_ISL_441417	?	2020-03-20	Europe	United Kingdom	Northern Ireland		Europe	United Kingdom	Northern Ireland	genome	29897	Human	?	?	B.10	L	Regional Virus Laboratory, Belfast Health and Social Care Trust	COVID-19 Genomics UK (COG-UK) Consortium	Conall McCaughey et al	https://www.gisaid.org	Preliminary analysis of SARS-CoV-2 importation & establishment of UK transmission lineages	https://virological.org/t/preliminary-analysis-of-sars-cov-2-importation-establishment-of-uk-transmission-lineages/507	2020-05-12
NorthernIreland/NIRE-101F98/2020	ncov	EPI_ISL_453481	?	2020-03-23	Europe	United Kingdom	Northern Ireland		Europe	United Kingdom	Northern Ireland	genome	29862	Human	?	?	B.10	L	Regional Virus Laboratory, Belfast Health and Social Care Trust	COVID-19 Genomics UK (COG-UK) Consortium	Conall McCaughey et al	https://www.gisaid.org	Preliminary analysis of SARS-CoV-2 importation & establishment of UK transmission lineages	https://virological.org/t/preliminary-analysis-of-sars-cov-2-importation-establishment-of-uk-transmission-lineages/507	2020-05-27
England/BRIS-1309FC/2020	ncov	EPI_ISL_492575	?	2020-03-12	Europe	United Kingdom	England		Europe	United Kingdom	England	genome	29779	Human	?	?	B.10	L	PHE South West Regional Laboratory, National Infection Service	Wellcome Sanger Institute for the COVID-19 Genomics UK Consortium	Stephanie Hutchings et al	https://www.gisaid.org	?	?	2020-07-20
NorthernIreland/NIRE-10210A/2020	ncov	EPI_ISL_441382	?	2020-03-20	Europe	United Kingdom	Northern Ireland		Europe	United Kingdom	Northern Ireland	genome	29862	Human	?	?	B.10	L	Regional Virus Laboratory, Belfast Health and Social Care Trust	COVID-19 Genomics UK (COG-UK) Consortium	Conall McCaughey et al	https://www.gisaid.org	Preliminary analysis of SARS-CoV-2 importation & establishment of UK transmission lineages	https://virological.org/t/preliminary-analysis-of-sars-cov-2-importation-establishment-of-uk-transmission-lineages/507	2020-05-12
NorthernIreland/NIRE-101F6B/2020	ncov	EPI_ISL_441359	?	2020-03-23	Europe	United Kingdom	Northern Ireland		Europe	United Kingdom	Northern Ireland	genome	29863	Human	?	?	B.10	L	Regional Virus Laboratory, Belfast Health and Social Care Trust	COVID-19 Genomics UK (COG-UK) Consortium	Conall McCaughey et al	https://www.gisaid.org	Preliminary analysis of SARS-CoV-2 importation & establishment of UK transmission lineages	https://virological.org/t/preliminary-analysis-of-sars-cov-2-importation-establishment-of-uk-transmission-lineages/507	2020-05-12
NorthernIreland/NIRE-FA91D/2020	ncov	EPI_ISL_441771	?	2020-03-26	Europe	United Kingdom	Northern Ireland		Europe	United Kingdom	Northern Ireland	genome	29779	Human	?	?	B.10	L	Regional Virus Laboratory, Belfast Health and Social Care Trust	Wellcome Sanger Institute for the COVID-19 Genomics UK Consortium	Conall McCaughey et al	https://www.gisaid.org	Preliminary analysis of SARS-CoV-2 importation & establishment of UK transmission lineages	https://virological.org/t/preliminary-analysis-of-sars-cov-2-importation-establishment-of-uk-transmission-lineages/507	2020-05-12
NorthernIreland/NIRE-FB8B5/2020	ncov	EPI_ISL_470063	?	2020-04-07	Europe	United Kingdom	Northern Ireland		Europe	United Kingdom	Northern Ireland	genome	29779	Human	?	?	B.10	O	Regional Virus Laboratory, Belfast Health and Social Care Trust	Wellcome Sanger Institute for the COVID-19 Genomics UK Consortium	Conall McCaughey et al	https://www.gisaid.org	?	?	2020-06-18
NorthernIreland/NIRE-FA616/2020	ncov	EPI_ISL_441717	?	2020-03-31	Europe	United Kingdom	Northern Ireland		Europe	United Kingdom	Northern Ireland	genome	29808	Human	?	?	B.10	L	Regional Virus Laboratory, Belfast Health and Social Care Trust	Wellcome Sanger Institute for the COVID-19 Genomics UK Consortium	Conall McCaughey et al	https://www.gisaid.org	Preliminary analysis of SARS-CoV-2 importation & establishment of UK transmission lineages	https://virological.org/t/preliminary-analysis-of-sars-cov-2-importation-establishment-of-uk-transmission-lineages/507	2020-05-12
Scotland/CVR1366/2020	ncov	EPI_ISL_433557	?	2020-04-01	Europe	United Kingdom	Scotland		Europe	United Kingdom	Scotland	genome	29779	Human	?	?	B.10	L	West of Scotland Specialist Virology Centre, NHSGGC / MRC-University of Glasgow Centre for Virus Research	COVID-19 Genomics UK (COG-UK) Consortium	Ana da Silva Filipe et al	https://www.gisaid.org	Preliminary analysis of SARS-CoV-2 importation & establishment of UK transmission lineages	https://virological.org/t/preliminary-analysis-of-sars-cov-2-importation-establishment-of-uk-transmission-lineages/507	2020-04-29
England/CAMB-71F85/2020	ncov	EPI_ISL_439656	?	2020-03-28	Europe	United Kingdom	England		Europe	United Kingdom	England	genome	29779	Human	?	?	B.10	L	Department of Pathology, University of Cambridge	Wellcome Sanger Institute for the COVID-19 Genomics UK Consortium	Luke W Meredith et al	https://www.gisaid.org	Preliminary analysis of SARS-CoV-2 importation & establishment of UK transmission lineages	https://virological.org/t/preliminary-analysis-of-sars-cov-2-importation-establishment-of-uk-transmission-lineages/507	2020-05-12
NorthernIreland/NIRE-10203A/2020	ncov	EPI_ISL_441369	?	2020-03-22	Europe	United Kingdom	Northern Ireland		Europe	United Kingdom	Northern Ireland	genome	29864	Human	?	?	B.10	L	Regional Virus Laboratory, Belfast Health and Social Care Trust	COVID-19 Genomics UK (COG-UK) Consortium	Conall McCaughey et al	https://www.gisaid.org	Preliminary analysis of SARS-CoV-2 importation & establishment of UK transmission lineages	https://virological.org/t/preliminary-analysis-of-sars-cov-2-importation-establishment-of-uk-transmission-lineages/507	2020-05-12
NorthernIreland/NIRE-1020A3/2020	ncov	EPI_ISL_441376	?	2020-03-22	Europe	United Kingdom	Northern Ireland		Europe	United Kingdom	Northern Ireland	genome	29883	Human	?	?	B.10	L	Regional Virus Laboratory, Belfast Health and Social Care Trust	COVID-19 Genomics UK (COG-UK) Consortium	Conall McCaughey et al	https://www.gisaid.org	Preliminary analysis of SARS-CoV-2 importation & establishment of UK transmission lineages	https://virological.org/t/preliminary-analysis-of-sars-cov-2-importation-establishment-of-uk-transmission-lineages/507	2020-05-12
NorthernIreland/NIRE-101F89/2020	ncov	EPI_ISL_441361	?	2020-03-23	Europe	United Kingdom	Northern Ireland		Europe	United Kingdom	Northern Ireland	genome	29858	Human	?	?	B.10	L	Regional Virus Laboratory, Belfast Health and Social Care Trust	COVID-19 Genomics UK (COG-UK) Consortium	Conall McCaughey et al	https://www.gisaid.org	Preliminary analysis of SARS-CoV-2 importation & establishment of UK transmission lineages	https://virological.org/t/preliminary-analysis-of-sars-cov-2-importation-establishment-of-uk-transmission-lineages/507	2020-05-12
NorthernIreland/NIRE-FB466/2020	ncov	EPI_ISL_441426	?	2020-03-17	Europe	United Kingdom	Northern Ireland		Europe	United Kingdom	Northern Ireland	genome	29898	Human	?	?	B.10	L	Regional Virus Laboratory, Belfast Health and Social Care Trust	COVID-19 Genomics UK (COG-UK) Consortium	Conall McCaughey et al	https://www.gisaid.org	Preliminary analysis of SARS-CoV-2 importation & establishment of UK transmission lineages	https://virological.org/t/preliminary-analysis-of-sars-cov-2-importation-establishment-of-uk-transmission-lineages/507	2020-05-12
NorthernIreland/NIRE-FAC6F/2020	ncov	EPI_ISL_441770	?	2020-03-26	Europe	United Kingdom	Northern Ireland		Europe	United Kingdom	Northern Ireland	genome	29779	Human	?	?	B.10	L	Regional Virus Laboratory, Belfast Health and Social Care Trust	Wellcome Sanger Institute for the COVID-19 Genomics UK Consortium	Conall McCaughey et al	https://www.gisaid.org	Preliminary analysis of SARS-CoV-2 importation & establishment of UK transmission lineages	https://virological.org/t/preliminary-analysis-of-sars-cov-2-importation-establishment-of-uk-transmission-lineages/507	2020-05-12
NorthernIreland/NIRE-FBCAA/2020	ncov	EPI_ISL_470075	?	2020-04-10	Europe	United Kingdom	Northern Ireland		Europe	United Kingdom	Northern Ireland	genome	29779	Human	?	?	B.10	L	Regional Virus Laboratory, Belfast Health and Social Care Trust	Wellcome Sanger Institute for the COVID-19 Genomics UK Consortium	Conall McCaughey et al	https://www.gisaid.org	?	?	2020-06-18
NorthernIreland/NIRE-101FA7/2020	ncov	EPI_ISL_453482	?	2020-03-23	Europe	United Kingdom	Northern Ireland		Europe	United Kingdom	Northern Ireland	genome	29866	Human	?	?	B.10	L	Regional Virus Laboratory, Belfast Health and Social Care Trust	COVID-19 Genomics UK (COG-UK) Consortium	Conall McCaughey et al	https://www.gisaid.org	Preliminary analysis of SARS-CoV-2 importation & establishment of UK transmission lineages	https://virological.org/t/preliminary-analysis-of-sars-cov-2-importation-establishment-of-uk-transmission-lineages/507	2020-05-27
Scotland/CVR705/2020	ncov	EPI_ISL_433329	?	2020-03-26	Europe	United Kingdom	Scotland		Europe	United Kingdom	Scotland	genome	29779	Human	?	?	B.10	L	West of Scotland Specialist Virology Centre, NHSGGC / MRC-University of Glasgow Centre for Virus Research	COVID-19 Genomics UK (COG-UK) Consortium	Ana da Silva Filipe et al	https://www.gisaid.org	Preliminary analysis of SARS-CoV-2 importation & establishment of UK transmission lineages	https://virological.org/t/preliminary-analysis-of-sars-cov-2-importation-establishment-of-uk-transmission-lineages/507	2020-04-29
Scotland/EDB3196/2020	ncov	EPI_ISL_488962	?	2020-04-06	Europe	United Kingdom	Scotland		Europe	United Kingdom	Scotland	genome	29779	Human	?	?	B.10	L	Virology Department, Royal Infirmary of Edinburgh, NHS Lothian / School of Biological Sciences, University of Edinburgh	Wellcome Sanger Institute for the COVID-19 Genomics UK Consortium	McHugh M et al	https://www.gisaid.org	?	?	2020-07-14
England/LIVE-9BAA2/2020	ncov	EPI_ISL_440898	?	2020-04-22	Europe	United Kingdom	England		Europe	United Kingdom	England	genome	29900	Human	?	?	B.10	L	Liverpool Clinical Laboratories	COVID-19 Genomics UK (COG-UK) Consortium	Sam Haldenby et al	https://www.gisaid.org	Preliminary analysis of SARS-CoV-2 importation & establishment of UK transmission lineages	https://virological.org/t/preliminary-analysis-of-sars-cov-2-importation-establishment-of-uk-transmission-lineages/507	2020-05-12
Scotland/EDB5630/2020	ncov	EPI_ISL_487965	?	2020-03-24	Europe	United Kingdom	Scotland		Europe	United Kingdom	Scotland	genome	29779	Human	?	?	B.10	L	Virology Department, Royal Infirmary of Edinburgh, NHS Lothian / School of Biological Sciences, University of Edinburgh	Wellcome Sanger Institute for the COVID-19 Genomics UK Consortium	McHugh M et al	https://www.gisaid.org	?	?	2020-07-14
NorthernIreland/NIRE-FB4C0/2020	ncov	EPI_ISL_441432	?	2020-03-17	Europe	United Kingdom	Northern Ireland		Europe	United Kingdom	Northern Ireland	genome	29888	Human	?	?	B.10	L	Regional Virus Laboratory, Belfast Health and Social Care Trust	COVID-19 Genomics UK (COG-UK) Consortium	Conall McCaughey et al	https://www.gisaid.org	Preliminary analysis of SARS-CoV-2 importation & establishment of UK transmission lineages	https://virological.org/t/preliminary-analysis-of-sars-cov-2-importation-establishment-of-uk-transmission-lineages/507	2020-05-12
England/SHEF-C88DF/2020	ncov	EPI_ISL_453730	?	2020-04-22	Europe	United Kingdom	England		Europe	United Kingdom	England	genome	29779	Human	?	?	B.10	L	Virology Department, Sheffield Teaching Hospitals NHS Foundation Trust/Department of Infection, Immunity and Cardiovascular Disease, The Medical School, University of Sheffield	COVID-19 Genomics UK (COG-UK) Consortium	Thushan de Silva et al	https://www.gisaid.org	Preliminary analysis of SARS-CoV-2 importation & establishment of UK transmission lineages	https://virological.org/t/preliminary-analysis-of-sars-cov-2-importation-establishment-of-uk-transmission-lineages/507	2020-05-27
England/SHEF-C1029/2020	ncov	EPI_ISL_457584	?	2020-04-16	Europe	United Kingdom	England		Europe	United Kingdom	England	genome	29779	Human	?	?	B.10	L	Virology Department, Sheffield Teaching Hospitals NHS Foundation Trust/Department of Infection, Immunity and Cardiovascular Disease, The Medical School, University of Sheffield	COVID-19 Genomics UK (COG-UK) Consortium	Thushan de Silva et al	https://www.gisaid.org	Preliminary analysis of SARS-CoV-2 importation & establishment of UK transmission lineages	https://virological.org/t/preliminary-analysis-of-sars-cov-2-importation-establishment-of-uk-transmission-lineages/507	2020-06-02
England/SHEF-D01F7/2020	ncov	EPI_ISL_442468	?	2020-04-10	Europe	United Kingdom	England		Europe	United Kingdom	England	genome	29779	Human	?	?	B.10	L	Virology Department, Sheffield Teaching Hospitals NHS Foundation Trust/Department of Infection, Immunity and Cardiovascular Disease, The Medical School, University of Sheffield	COVID-19 Genomics UK (COG-UK) Consortium	Thushan de Silva et al	https://www.gisaid.org	Preliminary analysis of SARS-CoV-2 importation & establishment of UK transmission lineages	https://virological.org/t/preliminary-analysis-of-sars-cov-2-importation-establishment-of-uk-transmission-lineages/507	2020-05-12
NorthernIreland/NIRE-FB396/2020	ncov	EPI_ISL_441415	?	2020-03-19	Europe	United Kingdom	Northern Ireland		Europe	United Kingdom	Northern Ireland	genome	29865	Human	?	?	B.10	L	Regional Virus Laboratory, Belfast Health and Social Care Trust	COVID-19 Genomics UK (COG-UK) Consortium	Conall McCaughey et al	https://www.gisaid.org	Preliminary analysis of SARS-CoV-2 importation & establishment of UK transmission lineages	https://virological.org/t/preliminary-analysis-of-sars-cov-2-importation-establishment-of-uk-transmission-lineages/507	2020-05-12
NorthernIreland/NIRE-FB16F/2020	ncov	EPI_ISL_448942	?	2020-03-24	Europe	United Kingdom	Northern Ireland		Europe	United Kingdom	Northern Ireland	genome	29865	Human	?	?	B.10	L	Regional Virus Laboratory, Belfast Health and Social Care Trust	COVID-19 Genomics UK (COG-UK) Consortium	Conall McCaughey et al	https://www.gisaid.org	Preliminary analysis of SARS-CoV-2 importation & establishment of UK transmission lineages	https://virological.org/t/preliminary-analysis-of-sars-cov-2-importation-establishment-of-uk-transmission-lineages/507	2020-05-19
NorthernIreland/NIRE-FADA8/2020	ncov	EPI_ISL_448918	?	2020-03-26	Europe	United Kingdom	Northern Ireland		Europe	United Kingdom	Northern Ireland	genome	29861	Human	?	?	B.10	L	Regional Virus Laboratory, Belfast Health and Social Care Trust	COVID-19 Genomics UK (COG-UK) Consortium	Conall McCaughey et al	https://www.gisaid.org	Preliminary analysis of SARS-CoV-2 importation & establishment of UK transmission lineages	https://virological.org/t/preliminary-analysis-of-sars-cov-2-importation-establishment-of-uk-transmission-lineages/507	2020-05-19
NorthernIreland/NIRE-FB132/2020	ncov	EPI_ISL_470038	?	2020-04-07	Europe	United Kingdom	Northern Ireland		Europe	United Kingdom	Northern Ireland	genome	29779	Human	?	?	B.10	L	Regional Virus Laboratory, Belfast Health and Social Care Trust	Wellcome Sanger Institute for the COVID-19 Genomics UK Consortium	Conall McCaughey et al	https://www.gisaid.org	?	?	2020-06-18
NorthernIreland/NIRE-103FA5/2020	ncov	EPI_ISL_482049	?	2020-04-08	Europe	United Kingdom	Northern Ireland		Europe	United Kingdom	Northern Ireland	genome	29779	Human	?	?	B.10	L	Regional Virus Laboratory, Belfast Health and Social Care Trust	Wellcome Sanger Institute for the COVID-19 Genomics UK Consortium	Conall McCaughey et al	https://www.gisaid.org	?	?	2020-07-03
NorthernIreland/NIRE-FAA0B/2020	ncov	EPI_ISL_441699	?	2020-04-06	Europe	United Kingdom	Northern Ireland		Europe	United Kingdom	Northern Ireland	genome	29779	Human	?	?	B.10	L	Regional Virus Laboratory, Belfast Health and Social Care Trust	Wellcome Sanger Institute for the COVID-19 Genomics UK Consortium	Conall McCaughey et al	https://www.gisaid.org	Preliminary analysis of SARS-CoV-2 importation & establishment of UK transmission lineages	https://virological.org/t/preliminary-analysis-of-sars-cov-2-importation-establishment-of-uk-transmission-lineages/507	2020-05-12
NorthernIreland/NIRE-FB105/2020	ncov	EPI_ISL_470026	?	2020-04-07	Europe	United Kingdom	Northern Ireland		Europe	United Kingdom	Northern Ireland	genome	29779	Human	?	?	B.10	O	Regional Virus Laboratory, Belfast Health and Social Care Trust	Wellcome Sanger Institute for the COVID-19 Genomics UK Consortium	Conall McCaughey et al	https://www.gisaid.org	?	?	2020-06-18
NorthernIreland/NIRE-101FE3/2020	ncov	EPI_ISL_441364	?	2020-03-23	Europe	United Kingdom	Northern Ireland		Europe	United Kingdom	Northern Ireland	genome	29864	Human	?	?	B.10	L	Regional Virus Laboratory, Belfast Health and Social Care Trust	COVID-19 Genomics UK (COG-UK) Consortium	Conall McCaughey et al	https://www.gisaid.org	Preliminary analysis of SARS-CoV-2 importation & establishment of UK transmission lineages	https://virological.org/t/preliminary-analysis-of-sars-cov-2-importation-establishment-of-uk-transmission-lineages/507	2020-05-12
NorthernIreland/NIRE-1020B2/2020	ncov	EPI_ISL_441377	?	2020-03-21	Europe	United Kingdom	Northern Ireland		Europe	United Kingdom	Northern Ireland	genome	29828	Human	?	?	B.10	L	Regional Virus Laboratory, Belfast Health and Social Care Trust	COVID-19 Genomics UK (COG-UK) Consortium	Conall McCaughey et al	https://www.gisaid.org	Preliminary analysis of SARS-CoV-2 importation & establishment of UK transmission lineages	https://virological.org/t/preliminary-analysis-of-sars-cov-2-importation-establishment-of-uk-transmission-lineages/507	2020-05-12
NorthernIreland/NIRE-10237D/2020	ncov	EPI_ISL_441406	?	2020-03-21	Europe	United Kingdom	Northern Ireland		Europe	United Kingdom	Northern Ireland	genome	29888	Human	?	?	B.10	L	Regional Virus Laboratory, Belfast Health and Social Care Trust	COVID-19 Genomics UK (COG-UK) Consortium	Conall McCaughey et al	https://www.gisaid.org	Preliminary analysis of SARS-CoV-2 importation & establishment of UK transmission lineages	https://virological.org/t/preliminary-analysis-of-sars-cov-2-importation-establishment-of-uk-transmission-lineages/507	2020-05-12
NorthernIreland/NIRE-1023AA/2020	ncov	EPI_ISL_441408	?	2020-03-21	Europe	United Kingdom	Northern Ireland		Europe	United Kingdom	Northern Ireland	genome	29896	Human	?	?	B.10	L	Regional Virus Laboratory, Belfast Health and Social Care Trust	COVID-19 Genomics UK (COG-UK) Consortium	Conall McCaughey et al	https://www.gisaid.org	Preliminary analysis of SARS-CoV-2 importation & establishment of UK transmission lineages	https://virological.org/t/preliminary-analysis-of-sars-cov-2-importation-establishment-of-uk-transmission-lineages/507	2020-05-12
NorthernIreland/NIRE-103C44/2020	ncov	EPI_ISL_489237	?	2020-04-16	Europe	United Kingdom	Northern Ireland		Europe	United Kingdom	Northern Ireland	genome	29779	Human	?	?	B.10	L	Regional Virus Laboratory, Belfast Health and Social Care Trust	Wellcome Sanger Institute for the COVID-19 Genomics UK Consortium	Conall McCaughey et al	https://www.gisaid.org	?	?	2020-07-14
NorthernIreland/NIRE-FB439/2020	ncov	EPI_ISL_441423	?	2020-03-17	Europe	United Kingdom	Northern Ireland		Europe	United Kingdom	Northern Ireland	genome	29885	Human	?	?	B.10	L	Regional Virus Laboratory, Belfast Health and Social Care Trust	COVID-19 Genomics UK (COG-UK) Consortium	Conall McCaughey et al	https://www.gisaid.org	Preliminary analysis of SARS-CoV-2 importation & establishment of UK transmission lineages	https://virological.org/t/preliminary-analysis-of-sars-cov-2-importation-establishment-of-uk-transmission-lineages/507	2020-05-12
NorthernIreland/NIRE-FB4A2/2020	ncov	EPI_ISL_441430	?	2020-03-18	Europe	United Kingdom	Northern Ireland		Europe	United Kingdom	Northern Ireland	genome	29890	Human	?	?	B.10	L	Regional Virus Laboratory, Belfast Health and Social Care Trust	COVID-19 Genomics UK (COG-UK) Consortium	Conall McCaughey et al	https://www.gisaid.org	Preliminary analysis of SARS-CoV-2 importation & establishment of UK transmission lineages	https://virological.org/t/preliminary-analysis-of-sars-cov-2-importation-establishment-of-uk-transmission-lineages/507	2020-05-12
NorthernIreland/NIRE-101FD4/2020	ncov	EPI_ISL_441363	?	2020-03-23	Europe	United Kingdom	Northern Ireland		Europe	United Kingdom	Northern Ireland	genome	29862	Human	?	?	B.10	L	Regional Virus Laboratory, Belfast Health and Social Care Trust	COVID-19 Genomics UK (COG-UK) Consortium	Conall McCaughey et al	https://www.gisaid.org	Preliminary analysis of SARS-CoV-2 importation & establishment of UK transmission lineages	https://virological.org/t/preliminary-analysis-of-sars-cov-2-importation-establishment-of-uk-transmission-lineages/507	2020-05-12
NorthernIreland/NIRE-101EE6/2020	ncov	EPI_ISL_453477	?	2020-03-23	Europe	United Kingdom	Northern Ireland		Europe	United Kingdom	Northern Ireland	genome	29862	Human	?	?	B.10	L	Regional Virus Laboratory, Belfast Health and Social Care Trust	COVID-19 Genomics UK (COG-UK) Consortium	Conall McCaughey et al	https://www.gisaid.org	Preliminary analysis of SARS-CoV-2 importation & establishment of UK transmission lineages	https://virological.org/t/preliminary-analysis-of-sars-cov-2-importation-establishment-of-uk-transmission-lineages/507	2020-05-27
NorthernIreland/NIRE-100F7B/2020	ncov	EPI_ISL_482144	?	2020-04-27	Europe	United Kingdom	Northern Ireland		Europe	United Kingdom	Northern Ireland	genome	29779	Human	?	?	B.10	L	Regional Virus Laboratory, Belfast Health and Social Care Trust	Wellcome Sanger Institute for the COVID-19 Genomics UK Consortium	Conall McCaughey et al	https://www.gisaid.org	?	?	2020-07-03
NorthernIreland/NIRE-FB3E1/2020	ncov	EPI_ISL_441418	?	2020-03-20	Europe	United Kingdom	Northern Ireland		Europe	United Kingdom	Northern Ireland	genome	29862	Human	?	?	B.10	L	Regional Virus Laboratory, Belfast Health and Social Care Trust	COVID-19 Genomics UK (COG-UK) Consortium	Conall McCaughey et al	https://www.gisaid.org	Preliminary analysis of SARS-CoV-2 importation & establishment of UK transmission lineages	https://virological.org/t/preliminary-analysis-of-sars-cov-2-importation-establishment-of-uk-transmission-lineages/507	2020-05-12
NorthernIreland/NIRE-FB3F0/2020	ncov	EPI_ISL_441419	?	2020-03-16	Europe	United Kingdom	Northern Ireland		Europe	United Kingdom	Northern Ireland	genome	29862	Human	?	?	B.10	L	Regional Virus Laboratory, Belfast Health and Social Care Trust	COVID-19 Genomics UK (COG-UK) Consortium	Conall McCaughey et al	https://www.gisaid.org	Preliminary analysis of SARS-CoV-2 importation & establishment of UK transmission lineages	https://virological.org/t/preliminary-analysis-of-sars-cov-2-importation-establishment-of-uk-transmission-lineages/507	2020-05-12
NorthernIreland/NIRE-FAC8D/2020	ncov	EPI_ISL_441765	?	2020-03-26	Europe	United Kingdom	Northern Ireland		Europe	United Kingdom	Northern Ireland	genome	29809	Human	?	?	B.10	L	Regional Virus Laboratory, Belfast Health and Social Care Trust	Wellcome Sanger Institute for the COVID-19 Genomics UK Consortium	Conall McCaughey et al	https://www.gisaid.org	Preliminary analysis of SARS-CoV-2 importation & establishment of UK transmission lineages	https://virological.org/t/preliminary-analysis-of-sars-cov-2-importation-establishment-of-uk-transmission-lineages/507	2020-05-12
NorthernIreland/NIRE-102076/2020	ncov	EPI_ISL_441373	?	2020-03-21	Europe	United Kingdom	Northern Ireland		Europe	United Kingdom	Northern Ireland	genome	29863	Human	?	?	B.10	L	Regional Virus Laboratory, Belfast Health and Social Care Trust	COVID-19 Genomics UK (COG-UK) Consortium	Conall McCaughey et al	https://www.gisaid.org	Preliminary analysis of SARS-CoV-2 importation & establishment of UK transmission lineages	https://virological.org/t/preliminary-analysis-of-sars-cov-2-importation-establishment-of-uk-transmission-lineages/507	2020-05-12
NorthernIreland/NIRE-103479/2020	ncov	EPI_ISL_489375	?	2020-04-17	Europe	United Kingdom	Northern Ireland		Europe	United Kingdom	Northern Ireland	genome	29779	Human	?	?	B.10	L	Regional Virus Laboratory, Belfast Health and Social Care Trust	Wellcome Sanger Institute for the COVID-19 Genomics UK Consortium	Conall McCaughey et al	https://www.gisaid.org	?	?	2020-07-14
Scotland/CVR268/2020	ncov	EPI_ISL_425755	?	2020-03-19	Europe	United Kingdom	Scotland		Europe	United Kingdom	Scotland	genome	29900	Human	?	?	B.10	L	West of Scotland Specialist Virology Centre, NHSGGC / MRC-University of Glasgow Centre for Virus Research	COVID-19 Genomics UK (COG-UK) Consortium	Ana da Silva Filipe et al	https://www.gisaid.org	Preliminary analysis of SARS-CoV-2 importation & establishment of UK transmission lineages	https://virological.org/t/preliminary-analysis-of-sars-cov-2-importation-establishment-of-uk-transmission-lineages/507	2020-04-14
NorthernIreland/NIRE-FB41B/2020	ncov	EPI_ISL_441421	?	2020-03-16	Europe	United Kingdom	Northern Ireland		Europe	United Kingdom	Northern Ireland	genome	29890	Human	?	?	B.10	L	Regional Virus Laboratory, Belfast Health and Social Care Trust	COVID-19 Genomics UK (COG-UK) Consortium	Conall McCaughey et al	https://www.gisaid.org	Preliminary analysis of SARS-CoV-2 importation & establishment of UK transmission lineages	https://virological.org/t/preliminary-analysis-of-sars-cov-2-importation-establishment-of-uk-transmission-lineages/507	2020-05-12
NorthernIreland/NIRE-FB457/2020	ncov	EPI_ISL_441425	?	2020-03-16	Europe	United Kingdom	Northern Ireland		Europe	United Kingdom	Northern Ireland	genome	29864	Human	?	?	B.10	L	Regional Virus Laboratory, Belfast Health and Social Care Trust	COVID-19 Genomics UK (COG-UK) Consortium	Conall McCaughey et al	https://www.gisaid.org	Preliminary analysis of SARS-CoV-2 importation & establishment of UK transmission lineages	https://virological.org/t/preliminary-analysis-of-sars-cov-2-importation-establishment-of-uk-transmission-lineages/507	2020-05-12
England/BRIS-1309ED/2020	ncov	EPI_ISL_492694	?	2020-03-12	Europe	United Kingdom	England		Europe	United Kingdom	England	genome	29779	Human	?	?	B.10	L	PHE South West Regional Laboratory, National Infection Service	Wellcome Sanger Institute for the COVID-19 Genomics UK Consortium	Stephanie Hutchings et al	https://www.gisaid.org	?	?	2020-07-20
England/NORT-282B21/2020	ncov	EPI_ISL_488486	?	2020-03-28	Europe	United Kingdom	England		Europe	United Kingdom	England	genome	29779	Human	?	?	B.10	L	NU-OMICS DNA Sequencing research facility, Northumbria University	Wellcome Sanger Institute for the COVID-19 Genomics UK Consortium	Chris Duncan et al	https://www.gisaid.org	?	?	2020-07-14
England/NORT-29EA43/2020	ncov	EPI_ISL_488095	?	2020-05-11	Europe	United Kingdom	England		Europe	United Kingdom	England	genome	29779	Human	?	?	B.10	L	NU-OMICS DNA Sequencing research facility, Northumbria University	Wellcome Sanger Institute for the COVID-19 Genomics UK Consortium	Chris Duncan et al	https://www.gisaid.org	?	?	2020-07-14
England/GSTT-265DC22/2020	ncov	EPI_ISL_484082	?	2020-03-21	Europe	United Kingdom	England		Europe	United Kingdom	England	genome	29779	Human	?	?	B	L	Centre for Clinical Infection and Diagnostics Research and Genomics Innovation Unit, Guy's and St. Thomas' NHS Trust	COVID-19 Genomics UK (COG-UK) Consortium	Chloe Fisher et al	https://www.gisaid.org	?	?	2020-07-08
England/BRIS-1853AAB/2020	ncov	EPI_ISL_492222	?	2020-04-17	Europe	United Kingdom	England		Europe	United Kingdom	England	genome	29779	Human	?	?	B	L	PHE South West Regional Laboratory, National Infection Service	Wellcome Sanger Institute for the COVID-19 Genomics UK Consortium	Stephanie Hutchings et al	https://www.gisaid.org	?	?	2020-07-20
England/LIVE-A4F3E/2020	ncov	EPI_ISL_499818	?	2020-03-06	Europe	United Kingdom	England		Europe	United Kingdom	England	genome	29870	Human	?	?	B	L	Liverpool Clinical Laboratories	COVID-19 Genomics UK (COG-UK) Consortium	Sam Haldenby et al	https://www.gisaid.org	?	?	2020-07-28
England/20120000104/2020	ncov	EPI_ISL_465136	?	2020-03-15	Europe	United Kingdom	England		Europe	United Kingdom	England	genome	29900	Human	54	Male	B	L	Respiratory Virus Unit, Microbiology Services Colindale, Public Health England	Respiratory Virus Unit, Microbiology Services Colindale, Public Health England	PHE Covid Sequencing Team et al	https://www.gisaid.org	?	?	2020-06-11
England/LIVE-A065B/2020	ncov	EPI_ISL_472124	?	2020-05-27	Europe	United Kingdom	England		Europe	United Kingdom	England	genome	29897	Human	?	?	B	L	Liverpool Clinical Laboratories	COVID-19 Genomics UK (COG-UK) Consortium	Sam Haldenby et al	https://www.gisaid.org	?	?	2020-06-23
England/LIVE-A5D06/2020	ncov	EPI_ISL_499464	?	2020-03-17	Europe	United Kingdom	England		Europe	United Kingdom	England	genome	29870	Human	?	?	B	L	Liverpool Clinical Laboratories	COVID-19 Genomics UK (COG-UK) Consortium	Sam Haldenby et al	https://www.gisaid.org	?	?	2020-07-28
England/20129056804/2020	ncov	EPI_ISL_424052	?	2020-03-21	Europe	United Kingdom	England		Europe	United Kingdom	England	genome	29900	Human	30	Female	B	L	Respiratory Virus Unit, Microbiology Services Colindale, Public Health England	Respiratory Virus Unit, Microbiology Services Colindale, Public Health England	Monica Galiano et al	https://www.gisaid.org	Preliminary analysis of SARS-CoV-2 importation & establishment of UK transmission lineages	https://virological.org/t/preliminary-analysis-of-sars-cov-2-importation-establishment-of-uk-transmission-lineages/507	2020-04-12
England/BRIS-1233A3/2020	ncov	EPI_ISL_442792	?	2020-04-05	Europe	United Kingdom	England		Europe	United Kingdom	England	genome	29779	Human	?	?	B	L	PHE South West Regional Laboratory, National Infection Service	Wellcome Sanger Institute for the COVID-19 Genomics UK Consortium	Stephanie Hutchings et al	https://www.gisaid.org	Preliminary analysis of SARS-CoV-2 importation & establishment of UK transmission lineages	https://virological.org/t/preliminary-analysis-of-sars-cov-2-importation-establishment-of-uk-transmission-lineages/507	2020-05-12
England/LIVE-A6172/2020	ncov	EPI_ISL_499688	?	2020-03-21	Europe	United Kingdom	England		Europe	United Kingdom	England	genome	29870	Human	?	?	B	L	Liverpool Clinical Laboratories	COVID-19 Genomics UK (COG-UK) Consortium	Sam Haldenby et al	https://www.gisaid.org	?	?	2020-07-28
England/LIVE-A6813/2020	ncov	EPI_ISL_499745	?	2020-03-19	Europe	United Kingdom	England		Europe	United Kingdom	England	genome	29870	Human	?	?	B	L	Liverpool Clinical Laboratories	COVID-19 Genomics UK (COG-UK) Consortium	Sam Haldenby et al	https://www.gisaid.org	?	?	2020-07-28
NorthernIreland/NIRE-102322/2020	ncov	EPI_ISL_441403	?	2020-03-23	Europe	United Kingdom	Northern Ireland		Europe	United Kingdom	Northern Ireland	genome	29895	Human	?	?	B	L	Regional Virus Laboratory, Belfast Health and Social Care Trust	COVID-19 Genomics UK (COG-UK) Consortium	Conall McCaughey et al	https://www.gisaid.org	Preliminary analysis of SARS-CoV-2 importation & establishment of UK transmission lineages	https://virological.org/t/preliminary-analysis-of-sars-cov-2-importation-establishment-of-uk-transmission-lineages/507	2020-05-12
USA/CA-CZB-1769/2020	ncov	EPI_ISL_476786	?	2020-03-27	North America	USA	California	Santa Clara County	North America	USA	California	genome	29873	Human	?	?	B	L	Stanford clinical virology lab	Chan-Zuckerberg Biohub	Benjamin Pinksy et al	https://www.gisaid.org	?	?	2020-06-25
Wuhan/HB-WH4-207/2020	ncov	EPI_ISL_455389	?	2020-03-29	Asia	China	Hubei	Wuhan	Asia	China	Hubei	genome	29902	Human	?	?	B	L	Wuhan Chain Medical Labs (CMLabs)	State Key Laboratory of Biotherapy of Sichuan University	Baowen Du et al	https://www.gisaid.org	?	?	2020-05-29
England/20092096704/2020	ncov	EPI_ISL_464183	?	2020-02-24	Europe	United Kingdom	England		Europe	United Kingdom	England	genome	29903	Human	31	Male	B	O	Respiratory Virus Unit, Microbiology Services Colindale, Public Health England	Respiratory Virus Unit, Microbiology Services Colindale, Public Health England	PHE Covid Sequencing Team et al	https://www.gisaid.org	?	?	2020-06-11
England/20092000804/2020	ncov	EPI_ISL_464182	?	2020-02-24	Europe	United Kingdom	England		Europe	United Kingdom	England	genome	29903	Human	26	Male	B	O	Respiratory Virus Unit, Microbiology Services Colindale, Public Health England	Respiratory Virus Unit, Microbiology Services Colindale, Public Health England	PHE Covid Sequencing Team et al	https://www.gisaid.org	?	?	2020-06-11
England/CAMB-71DB8/2020	ncov	EPI_ISL_438458	?	2020-03-30	Europe	United Kingdom	England		Europe	United Kingdom	England	genome	29779	Human	?	?	B	L	Department of Pathology, University of Cambridge	Wellcome Sanger Institute for the COVID-19 Genomics UK Consortium	Luke W Meredith et al	https://www.gisaid.org	Preliminary analysis of SARS-CoV-2 importation & establishment of UK transmission lineages	https://virological.org/t/preliminary-analysis-of-sars-cov-2-importation-establishment-of-uk-transmission-lineages/507	2020-05-12
England/20099015104/2020	ncov	EPI_ISL_464202	?	2020-02-29	Europe	United Kingdom	England		Europe	United Kingdom	England	genome	29900	Human	33	Female	B	L	Respiratory Virus Unit, Microbiology Services Colindale, Public Health England	Respiratory Virus Unit, Microbiology Services Colindale, Public Health England	PHE Covid Sequencing Team et al	https://www.gisaid.org	?	?	2020-06-11
USA/CA-CZB046/2020	ncov	EPI_ISL_429001	?	2020-03-25	North America	USA	California	San Francisco	North America	USA	California	genome	29899	Human	?	?	B	L	UCSF Clinical Microbiology Laboratory	Chan-Zuckerberg Biohub	CZB Cliahub Consortium et al	https://www.gisaid.org	?	?	2020-04-23
USA/CA-CZB-1222/2020	ncov	EPI_ISL_450471	?	2020-03-19	North America	USA	California	Santa Clara County	North America	USA	California	genome	29862	Human	29	Male	B	L	Stanford clinical virology lab	Chan-Zuckerberg Biohub	Benjamin Pinksy et al	https://www.gisaid.org	?	?	2020-05-21
USA/CA-CZB-1400/2020	ncov	EPI_ISL_468380	?	2020-04-19	North America	USA	California	Alameda County	North America	USA	California	genome	29816	Human	?	?	B	L	Alameda County Public Health Lab	Chan-Zuckerberg Biohub	CZB Cliahub Consortium et al	https://www.gisaid.org	?	?	2020-06-16
England/20118128204/2020	ncov	EPI_ISL_464961	?	2020-03-12	Europe	United Kingdom	England		Europe	United Kingdom	England	genome	29900	Human	27	Male	B	L	Respiratory Virus Unit, Microbiology Services Colindale, Public Health England	Respiratory Virus Unit, Microbiology Services Colindale, Public Health England	PHE Covid Sequencing Team et al	https://www.gisaid.org	?	?	2020-06-11
England/20118128304/2020	ncov	EPI_ISL_464962	?	2020-03-12	Europe	United Kingdom	England		Europe	United Kingdom	England	genome	29900	Human	27	Male	B	L	Respiratory Virus Unit, Microbiology Services Colindale, Public Health England	Respiratory Virus Unit, Microbiology Services Colindale, Public Health England	PHE Covid Sequencing Team et al	https://www.gisaid.org	?	?	2020-06-11
England/20118104004/2020	ncov	EPI_ISL_464948	?	2020-03-11	Europe	United Kingdom	England		Europe	United Kingdom	England	genome	29900	Human	66	Male	B	L	Respiratory Virus Unit, Microbiology Services Colindale, Public Health England	Respiratory Virus Unit, Microbiology Services Colindale, Public Health England	PHE Covid Sequencing Team et al	https://www.gisaid.org	?	?	2020-06-11
England/20118104104/2020	ncov	EPI_ISL_464949	?	2020-03-11	Europe	United Kingdom	England		Europe	United Kingdom	England	genome	29900	Human	66	Male	B	L	Respiratory Virus Unit, Microbiology Services Colindale, Public Health England	Respiratory Virus Unit, Microbiology Services Colindale, Public Health England	PHE Covid Sequencing Team et al	https://www.gisaid.org	?	?	2020-06-11
England/20109038504/2020	ncov	EPI_ISL_464554	?	2020-03-06	Europe	United Kingdom	England		Europe	United Kingdom	England	genome	29900	Human	72	Male	B	L	Respiratory Virus Unit, Microbiology Services Colindale, Public Health England	Respiratory Virus Unit, Microbiology Services Colindale, Public Health England	PHE Covid Sequencing Team et al	https://www.gisaid.org	?	?	2020-06-11
Japan/PG-0114/2020	ncov	EPI_ISL_479850	?	2020-02-13	Asia	Japan	Kanto		Asia	Japan	Kanto	genome	29848	Human	?	?	B	O	Gunma Prefectural Institute of Public Health and Environmental Sciences	Pathogen Genomics Center, National Institute of Infectious Diseases	Tsuyoshi Sekizuka et al	https://www.gisaid.org	A genome epidemiological study of SARS-CoV-2 introduction into Japan	https://www.medrxiv.org/content/10.1101/2020.07.01.20143958v1	2020-07-01
Japan/DP0190/2020	ncov	EPI_ISL_416581	?	2020-02-15	Asia	Japan	Japan		Asia	Japan	Japan	genome	29832	Human	?	?	B	O	Japanese Quarantine Stations	Pathogen Genomics Center, National Institute of Infectious Diseases	Tsuyoshi Sekizuka et al	https://www.gisaid.org	Haplotype networks of SARS-CoV-2 infections in the Diamond Princess cruise ship outbreak	https://dx.doi.org/10.1101/2020.03.23.20041970	2020-03-23
England/SHEF-C06A0/2020	ncov	EPI_ISL_420280	?	2020-03-21	Europe	United Kingdom	England	South Yorkshire	Europe	United Kingdom	England	genome	29779	Human	83	Male	B	L	Virology Department, Sheffield Teaching Hospitals NHS Foundation Trust	Department of Infection, Immunity and Cardiovascular Disease, The Florey Institute, The Medical School, University of Sheffield	Thushan de Silva et al	https://www.gisaid.org	Preliminary analysis of SARS-CoV-2 importation & establishment of UK transmission lineages	https://virological.org/t/preliminary-analysis-of-sars-cov-2-importation-establishment-of-uk-transmission-lineages/507	2020-04-06
Cambodia/0012/2020	ncov	EPI_ISL_411902	?	2020-01-27	Asia	Cambodia	Sihanoukville		Asia	China	Hubei	genome	29873	Human	60	Male	B	L	Virology Unit, Institut Pasteur du Cambodge.	Virology Unit, Institut Pasteur du Cambodge (Sequencing done by: Jessica E Manning/Jennifer A Bohl at Malaria and Vector Research Research Laboratory, National Institute of Allergy and Infectious Diseases and Vida Ahyong from Chan-Zuckerberg Biohub)	Erik A Karlsson et al	https://www.gisaid.org	Whole genome and phylogenetic analysis of two SARS-CoV-2 strains isolated in Italy in January and February 2020: additional clues on multiple introductions and further circulation in Europe	https://dx.doi.org/10.2807/1560-7917.ES.2020.25.13.2000305	2020-02-21
USA/UT-QDX-18/2020	ncov	EPI_ISL_467916	?	2020-03-13	North America	USA	Utah		North America	USA	Utah	genome	29782	Human	58	Male	B	L	Quest Diagnostics	Quest Diagnostics	Anderson et al	https://www.gisaid.org	?	?	2020-06-15
Sichuan/SC-PHCC2-039/2020	ncov	EPI_ISL_451359	?	2020-01-27	Asia	China	Sichuan		Asia	China	Sichuan	genome	29903	Human	34	Male	B	L	West China Hospital of Sichuan University	State Key Laboratory of Biotherapy of Sichuan University	Baowen Du et al	https://www.gisaid.org	?	?	2020-05-24
Guangzhou/GZMU0030/2020	ncov	EPI_ISL_414686	?	2020-02-27	Asia	China	Guangdong	Guangzhou	Asia	China	Guangdong	genome	29858	Human	60	Male	B	L	State Key Laboratory of Respiratory Disease, National Clinical Research Center for Respiratory Disease, Guangzhou Institute of Respiratory Health, the First Affiliated Hospital of Guangzhou Medical University	The First Affiliated Hospital of Guangzhou Medical University & BGI-Shenzhen	Zhao et al et al	https://www.gisaid.org	?	?	2020-03-16
China/WH-09/2020	ncov	EPI_ISL_411957	MT093631	2020-01-08	Asia	China	Hubei	Wuhan	Asia	China	Hubei	genome	29911	Human	?	?	B	L	unknown	Key Laboratory of Human Diseases, Comparative Medicine, Institute of Laboratory Animal Science	Linlin et al	https://www.gisaid.org	?	?	2020-02-22
Scotland/EDB1173/2020	ncov	EPI_ISL_433423	?	2020-04-08	Europe	United Kingdom	Scotland		Europe	United Kingdom	Scotland	genome	29903	Human	?	?	B	L	Virology Department, Royal Infirmary of Edinburgh, NHS Lothian / School of Biological Sciences, University of Edinburgh / Institute of Genetics and Molecular Medicine, University of Edinburgh	COVID-19 Genomics UK (COG-UK) Consortium	McHugh M et al	https://www.gisaid.org	Preliminary analysis of SARS-CoV-2 importation & establishment of UK transmission lineages	https://virological.org/t/preliminary-analysis-of-sars-cov-2-importation-establishment-of-uk-transmission-lineages/507	2020-04-29
Scotland/EDB075/2020	ncov	EPI_ISL_425872	?	2020-03-20	Europe	United Kingdom	Scotland		Europe	United Kingdom	Scotland	genome	29903	Human	?	?	B	L	Virology Department, Royal Infirmary of Edinburgh, NHS Lothian / School of Biological Sciences, University of Edinburgh / Institute of Genetics and Molecular Medicine, University of Edinburgh	COVID-19 Genomics UK (COG-UK) Consortium	McHugh M et al	https://www.gisaid.org	Preliminary analysis of SARS-CoV-2 importation & establishment of UK transmission lineages	https://virological.org/t/preliminary-analysis-of-sars-cov-2-importation-establishment-of-uk-transmission-lineages/507	2020-04-14
Finland/1/2020	ncov	EPI_ISL_407079	MT020781	2020-01-29	Europe	Finland	Finland	Rovaniemi	Asia	China	Hubei	genome	29859	Human	32	Female	B	L	Lapland Central Hospital	Department of Virology, University of Helsinki and Helsinki University Hospital, Helsinki, Finland	Teemu Smura et al	https://www.gisaid.org	?	?	2020-02-03
Wuhan/HB-WH5-233/2020	ncov	EPI_ISL_454976	?	2020-03-04	Asia	China	Hubei	Wuhan	Asia	China	Hubei	genome	29903	Human	?	?	B	L	Wuhan Chain Medical Labs (CMLabs)	State Key Laboratory of Biotherapy of Sichuan University	Baowen Du et al	https://www.gisaid.org	?	?	2020-05-29
Guangzhou/GZMU0059/2020	ncov	EPI_ISL_429102	?	2020-01-27	Asia	China	Guangdong	Guangzhou	Asia	China	Guangdong	genome	29891	Human	78	Male	B	L	The First Affiliated Hospital of Guangzhou Medical University	BGI-shenzhen & The First Affiliated Hospital of Guangzhou Medical University	et al	https://www.gisaid.org	?	?	2020-04-23
Guangzhou/GZMU0052/2020	ncov	EPI_ISL_429097	?	2020-01-29	Asia	China	Guangdong	Guangzhou	Asia	China	Guangdong	genome	29891	Human	78	Male	B	L	The First Affiliated Hospital of Guangzhou Medical University	BGI-shenzhen & The First Affiliated Hospital of Guangzhou Medical University	Yanqun Wang et al	https://www.gisaid.org	?	?	2020-04-23
Guangzhou/GZMU0035/2020	ncov	EPI_ISL_429088	?	2020-02-01	Asia	China	Guangdong	Guangzhou	Asia	China	Guangdong	genome	29891	Human	78	Male	B	L	The First Affiliated Hospital of Guangzhou Medical University	BGI-shenzhen & The First Affiliated Hospital of Guangzhou Medical University	Yanqun Wang et al	https://www.gisaid.org	?	?	2020-04-23
Guangdong/20SF040/2020	ncov	EPI_ISL_403937	?	2020-01-18	Asia	China	Guangdong	Zhuhai	Asia	China	Guangdong	genome	29845	Human	49	Male	B	L	Guangdong Provincial Center for Diseases Control and Prevention	Guangdong Provincial Public Health	Department of Microbiology, Guangdong Provincial Center for Diseases Control and Prevention	Min Kang et al	https://www.gisaid.org	?	?	2020-01-22
Guangzhou/GZMU0010/2020	ncov	EPI_ISL_429077	?	2020-02-07	Asia	China	Guangdong	Guangzhou	Asia	China	Guangdong	genome	29891	Human	78	Male	B	L	The First Affiliated Hospital of Guangzhou Medical University	BGI-shenzhen & The First Affiliated Hospital of Guangzhou Medical University	Yanqun Wang et al	https://www.gisaid.org	?	?	2020-04-23
Guangzhou/GZMU0054/2020	ncov	EPI_ISL_429098	?	2020-01-29	Asia	China	Guangdong	Guangzhou	Asia	China	Guangdong	genome	29891	Human	78	Male	B	L	The First Affiliated Hospital of Guangzhou Medical University	BGI-shenzhen & The First Affiliated Hospital of Guangzhou Medical University	Yanqun Wang et al	https://www.gisaid.org	?	?	2020-04-23
Guangzhou/GZMU0055/2020	ncov	EPI_ISL_429105	?	2020-01-29	Asia	China	Guangdong	Guangzhou	Asia	China	Guangdong	genome	29903	Human	78	Male	B	L	The First Affiliated Hospital of Guangzhou Medical University	BGI-shenzhen & The First Affiliated Hospital of Guangzhou Medical University	et al	https://www.gisaid.org	?	?	2020-04-23
Guangdong/20SF028/2020	ncov	EPI_ISL_403936	?	2020-01-17	Asia	China	Guangdong	Zhuhai	Asia	China	Guangdong	genome	29845	Human	68	Male	B	L	Guangdong Provincial Center for Diseases Control and Prevention	Guangdong Provincial Public Health	Department of Microbiology, Guangdong Provincial Center for Diseases Control and Prevention	Min Kang et al	https://www.gisaid.org	Whole genome and phylogenetic analysis of two SARS-CoV-2 strains isolated in Italy in January and February 2020: additional clues on multiple introductions and further circulation in Europe	https://dx.doi.org/10.2807/1560-7917.ES.2020.25.13.2000305	2020-01-22
USA/CA5/2020	ncov	EPI_ISL_408010	MT027064	2020-01-29	North America	USA	California		Asia	China	Hubei	genome	29882	Human	54	Female	B	L	California Department of Health	Pathogen Discovery, Respiratory Viruses Branch, Division of Viral Diseases, Centers for Disease Control and Prevention	Ying Tao et al	https://www.gisaid.org	First 12 patients with coronavirus disease 2019 (COVID-19) in the United States	https://dx.doi.org/10.1101/2020.03.09.20032896	2020-02-07
Shangrao/JX1215/2020	ncov	EPI_ISL_421257	?	2020-02-02	Asia	China	Jiangxi	Shangrao	Asia	China	Jiangxi	genome	29867	Human	60	Female	B	L	Jiangxi Province Center for Disease Control and Prevention	Jiangxi Province Center for Disease Control and Prevention	JianXiong Li et al	https://www.gisaid.org	?	?	2020-04-07
Guangzhou/GZMU0051/2020	ncov	EPI_ISL_429096	?	2020-01-29	Asia	China	Guangdong	Guangzhou	Asia	China	Guangdong	genome	29891	Human	78	Male	B	L	The First Affiliated Hospital of Guangzhou Medical University	BGI-shenzhen & The First Affiliated Hospital of Guangzhou Medical University	Yanqun Wang et al	https://www.gisaid.org	?	?	2020-04-23
Guangzhou/GZMU0003/2020	ncov	EPI_ISL_429074	?	2020-02-07	Asia	China	Guangdong	Guangzhou	Asia	China	Guangdong	genome	29891	Human	78	Male	B	L	The First Affiliated Hospital of Guangzhou Medical University	BGI-shenzhen & The First Affiliated Hospital of Guangzhou Medical University	Yanqun Wang et al	https://www.gisaid.org	?	?	2020-04-23
Guangzhou/GZMU0033/2020	ncov	EPI_ISL_429085	?	2020-02-01	Asia	China	Guangdong	Guangzhou	Asia	China	Guangdong	genome	29891	Human	78	Male	B	L	The First Affiliated Hospital of Guangzhou Medical University	BGI-shenzhen & The First Affiliated Hospital of Guangzhou Medical University	Yanqun Wang et al	https://www.gisaid.org	?	?	2020-04-23
Guangzhou/GZMU0036/2020	ncov	EPI_ISL_429104	?	2020-02-01	Asia	China	Guangdong	Guangzhou	Asia	China	Guangdong	genome	29903	Human	78	Male	B	L	The First Affiliated Hospital of Guangzhou Medical University	BGI-shenzhen & The First Affiliated Hospital of Guangzhou Medical University	et al	https://www.gisaid.org	?	?	2020-04-23
Guangdong/20SF174/2020	ncov	EPI_ISL_406531	?	2020-01-22	Asia	China	Guangdong	Zhuhai	Asia	China	Guangdong	genome	29808	Human	77	Male	B	L	Guangdong Provincial Center for Diseases Control and Prevention	Guangdong Provinical Public Health	Guangdong Provincial Center for Disease Control and Prevention	Min Kang et al	https://www.gisaid.org	?	?	2020-01-29
Guangzhou/GZMU0034/2020	ncov	EPI_ISL_429086	?	2020-02-01	Asia	China	Guangdong	Guangzhou	Asia	China	Guangdong	genome	29903	Human	78	Male	B	L	The First Affiliated Hospital of Guangzhou Medical University	BGI-shenzhen & The First Affiliated Hospital of Guangzhou Medical University	et al	https://www.gisaid.org	?	?	2020-04-23
Guangzhou/GZMU0013/2020	ncov	EPI_ISL_429078	?	2020-02-07	Asia	China	Guangdong	Guangzhou	Asia	China	Guangdong	genome	29903	Human	49	Male	B	L	The First Affiliated Hospital of Guangzhou Medical University	BGI-shenzhen & The First Affiliated Hospital of Guangzhou Medical University	et al	https://www.gisaid.org	?	?	2020-04-23
Wuhan/HB-WH4-196/2020	ncov	EPI_ISL_454950	?	2020-03-20	Asia	China	Hubei	Wuhan	Asia	China	Hubei	genome	29903	Human	?	?	B	L	Wuhan Chain Medical Labs (CMLabs)	State Key Laboratory of Biotherapy of Sichuan University	Baowen Du et al	https://www.gisaid.org	?	?	2020-05-29
Spain/COV002043/2020	ncov	EPI_ISL_452383	?	2020-03-16	Europe	Spain	Andalusia	Malaga	Europe	Spain	Andalusia	genome	29903	Human	64	Female	B.2	V	Servicio de Microbiolog√≠a. HRU de M√°laga. Servicio Andaluz de Salud	SeqCOVID-SPAIN consortium/IBV(CSIC)	Inmaculada de Toro Peinado et al	https://www.gisaid.org	?	?	2020-05-27
Guangzhou/GZMU0009/2020	ncov	EPI_ISL_429076	?	2020-02-07	Asia	China	Guangdong	Guangzhou	Asia	China	Guangdong	genome	29891	Human	78	Male	B	L	The First Affiliated Hospital of Guangzhou Medical University	BGI-shenzhen & The First Affiliated Hospital of Guangzhou Medical University	et al	https://www.gisaid.org	?	?	2020-04-23
Shanghai/SH0008/2020	ncov	EPI_ISL_416321	?	2020-01-28	Asia	China	Shanghai		Asia	China	Shanghai	genome	29835	Human	37	Male	B	L	Shanghai Public Health Clinical Center, Shanghai Medical College, Fudan University	National Research Center for Translational Medicine (Shanghai), Ruijin Hospital affiliated to Shanghai Jiao Tong University School of Medicine & Shanghai Public Health Clinical Center	Shengyue Wang et al	https://www.gisaid.org	?	?	2020-03-20
Guangzhou/GZMU0057/2020	ncov	EPI_ISL_429100	?	2020-01-27	Asia	China	Guangdong	Guangzhou	Asia	China	Guangdong	genome	29891	Human	78	Male	B	L	The First Affiliated Hospital of Guangzhou Medical University	BGI-shenzhen & The First Affiliated Hospital of Guangzhou Medical University	et al	https://www.gisaid.org	?	?	2020-04-23
Shangrao/JX1974/2020	ncov	EPI_ISL_421258	?	2020-02-08	Asia	China	Jiangxi	Shangrao	Asia	China	Jiangxi	genome	29867	Human	43	Male	B	L	Jiangxi Province Center for Disease Control and Prevention	Jiangxi Province Center for Disease Control and Prevention	JianXiong Li et al	https://www.gisaid.org	?	?	2020-04-07
Singapore/175/2020	ncov	EPI_ISL_462293	?	2020-02-09	Asia	Singapore	Singapore		Asia	Singapore	Singapore	genome	29891	Human	37	Male	B	L	National Public Health Laboratory, National Centre for Infectious Diseases	National Public Health Laboratory, National Centre for Infectious Diseases	Mak TM et al	https://www.gisaid.org	?	?	2020-06-08
Jiangsu/JS02/2020	ncov	EPI_ISL_411952	?	2020-01-24	Asia	China	Jiangsu		Asia	China	Jiangsu	genome	29891	Human	36	Male	B	L	NHC Key laboratory of Enteric Pathogenic Microbiology, Institute of Pathogenic Microbiology	Jiangsu Provincial Center for Disease Control & Prevention	Kangchen Zhao et al	https://www.gisaid.org	?	?	2020-02-22
Wuhan/HBCDC-HB-01/2019	ncov	EPI_ISL_402132	?	2019-12-30	Asia	China	Hubei	Wuhan	Asia	China	Hubei	genome	29848	Human	49	Female	B	L	Wuhan Jinyintan Hospital	Hubei Provincial Center for Disease Control and Prevention	Bin Fang et al	https://www.gisaid.org	Genome-wide data inferring the evolution and population demography of the novel pneumonia coronavirus (SARS-CoV-2)	https://dx.doi.org/10.1101/2020.03.04.976662	2020-01-19
Colombia/GUV-92252/2020	ncov	EPI_ISL_447767	?	2020-04-01	South America	Colombia	Antioquia	Sabaneta	South America	Colombia	Antioquia	genome	29724	Human	56	Male	B	L	Instituto Nacional de Salud, Bogot√°, Colombia	Grupo de Investigaciones Microbiol√≥gicas-UR (GIMUR), Departamento de Biolog√≠a, Facultad de Ciencias Naturales, Universidad del Rosario, Bogot√°, Colombia Instituto Nacional de Salud, Bogot√°, Colombia Icahn School of Medicine at Mount Sinai, New York, USA	Juan David Ram√≠rez et al	https://www.gisaid.org	The arrival and spread of SARS-CoV2 in Colombia	https://www.medrxiv.org/content/10.1101/2020.06.11.20125799v1	2020-05-18
Wuhan/IVDC-HB-04/2020	ncov	EPI_ISL_402120	?	2020-01-01	Asia	China	Hubei	Wuhan	Asia	China	Hubei	genome	29896	Human	61	Male	B	L	National Institute for Viral Disease Control and Prevention, China CDC	National Institute for Viral Disease Control and Prevention, China CDC	Wenjie Tan et al	https://www.gisaid.org	A Novel Coronavirus from Patients with Pneumonia in China, 2019	https://dx.doi.org/10.1056/NEJMoa2001017	2020-01-11
England/NORW-EB94C/2020	ncov	EPI_ISL_457458	?	2020-05-08	Europe	United Kingdom	England		Europe	United Kingdom	England	genome	29889	Human	?	?	B	L	Quadram Institute Bioscience	COVID-19 Genomics UK (COG-UK) Consortium	Dave J. Baker et al	https://www.gisaid.org	Preliminary analysis of SARS-CoV-2 importation & establishment of UK transmission lineages	https://virological.org/t/preliminary-analysis-of-sars-cov-2-importation-establishment-of-uk-transmission-lineages/507	2020-06-02
England/CAMB-1AE23A/2020	ncov	EPI_ISL_459455	?	2020-04-26	Europe	United Kingdom	England		Europe	United Kingdom	England	genome	29779	Human	?	?	B	L	Department of Pathology, University of Cambridge	Wellcome Sanger Institute for the COVID-19 Genomics UK Consortium	Luke W Meredith et al	https://www.gisaid.org	?	?	2020-06-04
England/NORW-E7193/2020	ncov	EPI_ISL_449009	?	2020-04-20	Europe	United Kingdom	England		Europe	United Kingdom	England	genome	29898	Human	?	?	B	L	Quadram Institute Bioscience	COVID-19 Genomics UK (COG-UK) Consortium	Dave J. Baker et al	https://www.gisaid.org	Preliminary analysis of SARS-CoV-2 importation & establishment of UK transmission lineages	https://virological.org/t/preliminary-analysis-of-sars-cov-2-importation-establishment-of-uk-transmission-lineages/507	2020-05-19
Israel/CVL-n-6100/2020	ncov	EPI_ISL_474969	?	2020-03-15	Asia	Israel	Yavne		Asia	Israel	Yavne	genome	29903	Human	33	Female	B	L	Israel Central Virology laboratory	Israel Central Virology laboratory	Neta Zuckerman et al	https://www.gisaid.org	?	?	2020-06-23
Scotland/GCVR-1713D3/2020	ncov	EPI_ISL_489613	?	2020-03-26	Europe	United Kingdom	Scotland		Europe	United Kingdom	Scotland	genome	29779	Human	?	?	B	L	NHSGGC West of Scotland Specialist Virology Centre / MRC-University of Glasgow Centre for Virus Research	Wellcome Sanger Institute for the COVID-19 Genomics UK Consortium	Ana da Silva Filipe et al	https://www.gisaid.org	?	?	2020-07-14
Netherlands/Zeeland_6/2020	ncov	EPI_ISL_461288	?	2020-04-02	Europe	Netherlands	Zeeland		Europe	Netherlands	Zeeland	genome	29772	Human	?	?	B	L	Dutch COVID-19 response team	Erasmus Medical Center	Bas Oude Munnink et al	https://www.gisaid.org	?	?	2020-06-06
Netherlands/NA_182/2020	ncov	EPI_ISL_422717	?	2020-03-22	Europe	Netherlands	Netherlands		Europe	Netherlands	Netherlands	genome	29772	Human	?	?	B	L	Dutch COVID-19 response team	Erasmus Medical Center	Bas Oude Munnink et al	https://www.gisaid.org	?	?	2020-04-11
Switzerland/140032/2020	ncov	EPI_ISL_476094	?	2020-05-27	Europe	Switzerland	Basel-Land		Europe	Switzerland	Basel-Land	genome	29903	Human	?	?	B	L	Viollier AG	Department of Biosystems Science and Engineering, ETH Z√ºrich	Christian Beisel et al	https://www.gisaid.org	?	?	2020-06-25
Netherlands/NA_105/2020	ncov	EPI_ISL_422654	?	2020-03-18	Europe	Netherlands	Netherlands		Europe	Netherlands	Netherlands	genome	29772	Human	?	?	B	L	Dutch COVID-19 response team	Erasmus Medical Center	Bas Oude Munnink et al	https://www.gisaid.org	?	?	2020-04-11
Netherlands/NoordBrabant_151/2020	ncov	EPI_ISL_461186	?	2020-04-29	Europe	Netherlands	North Brabant		Europe	Netherlands	North Brabant	genome	29772	Human	?	?	B	L	Dutch COVID-19 response team	Erasmus Medical Center	Bas Oude Munnink et al	https://www.gisaid.org	?	?	2020-06-06
Netherlands/ZuidHolland_94/2020	ncov	EPI_ISL_422630	?	2020-03-31	Europe	Netherlands	South Holland		Europe	Netherlands	South Holland	genome	29772	Human	?	?	B	L	Dutch COVID-19 response team	Erasmus Medical Center	Bas Oude Munnink et al	https://www.gisaid.org	?	?	2020-04-11
Germany/BAV-MVP0018/2020	ncov	EPI_ISL_452103	?	2020-03-25	Europe	Germany	Bavaria	Munich	Europe	Germany	Bavaria	genome	29900	Human	32	Male	B	L	Max von Pettenkofer Institute, Virology, National Reference Center for Retroviruses, LMU M√ºnchen	Laboratory for Functional Genome Analysis, Dept. Genomics, Gene Center of the LMU Munich	Max Muenchhoff et al	https://www.gisaid.org	?	?	2020-05-26
Netherlands/NA_667/2020	ncov	EPI_ISL_461102	?	2020-03-08	Europe	Netherlands	Netherlands		Europe	Netherlands	Netherlands	genome	29772	Human	?	?	B	L	Dutch COVID-19 response team	Erasmus Medical Center	Bas Oude Munnink et al	https://www.gisaid.org	?	?	2020-06-06
Netherlands/NA_214/2020	ncov	EPI_ISL_422749	?	2020-03-25	Europe	Netherlands	Netherlands		Europe	Netherlands	Netherlands	genome	29772	Human	?	?	B	L	Dutch COVID-19 response team	Erasmus Medical Center	Bas Oude Munnink et al	https://www.gisaid.org	?	?	2020-04-11
Netherlands/NoordBrabant_93/2020	ncov	EPI_ISL_422887	?	2020-03-09	Europe	Netherlands	North Brabant		Europe	Netherlands	North Brabant	genome	29772	Human	?	?	B	L	Dutch COVID-19 response team	Erasmus Medical Center	Bas Oude Munnink et al	https://www.gisaid.org	?	?	2020-04-11
Netherlands/NoordBrabant_57/2020	ncov	EPI_ISL_415513	?	2020-03-11	Europe	Netherlands	North Brabant		Europe	Netherlands	North Brabant	genome	29783	Human	?	?	B	L	Dutch COVID-19 response team	Erasmus Medical Center	David Nieuwenhuijse et al	https://www.gisaid.org	Rapid SARS-CoV-2 whole genome sequencing for informed public health decision making in the Netherlands	https://dx.doi.org/10.1038/s41591-020-0997-y	2020-03-17
Belgium/UGent-17/2020	ncov	EPI_ISL_425057	?	2020-03-26	Europe	Belgium	Gent		Europe	Belgium	Gent	genome	29900	Human	?	?	B	L	Lab voor klinische biologie	Onderzoeksgroep Virologie	Laurens Lambrechts et al	https://www.gisaid.org	A phylodynamic workflow to rapidly gain insights into the dispersal history and dynamics of SARS-CoV-2 lineages	https://dx.doi.org/10.1101/2020.05.05.078758	2020-04-14
Belgium/UGent-11/2020	ncov	EPI_ISL_419259	?	2020-03-24	Europe	Belgium	Gent		Europe	Belgium	Gent	genome	29900	Human	64	Male	B	L	Lab voor klinische biologie	Onderzoeksgroep Virologie	Laurens Lambrechts et al	https://www.gisaid.org	A phylodynamic workflow to rapidly gain insights into the dispersal history and dynamics of SARS-CoV-2 lineages	https://dx.doi.org/10.1101/2020.05.05.078758	2020-04-01
Belgium/UGent-1/2020	ncov	EPI_ISL_425048	?	2020-03-24	Europe	Belgium	Gent		Europe	Belgium	Gent	genome	29900	Human	?	?	B	L	Lab voor klinische biologie	Onderzoeksgroep Virologie	Laurens Lambrechts et al	https://www.gisaid.org	A phylodynamic workflow to rapidly gain insights into the dispersal history and dynamics of SARS-CoV-2 lineages	https://dx.doi.org/10.1101/2020.05.05.078758	2020-04-14
Belgium/UGent-20/2020	ncov	EPI_ISL_425060	?	2020-03-25	Europe	Belgium	Gent		Europe	Belgium	Gent	genome	29900	Human	?	?	B	L	Lab voor klinische biologie	Onderzoeksgroep Virologie	Nick Vereecke et al	https://www.gisaid.org	A phylodynamic workflow to rapidly gain insights into the dispersal history and dynamics of SARS-CoV-2 lineages	https://dx.doi.org/10.1101/2020.05.05.078758	2020-04-14
Belgium/UGent-21/2020	ncov	EPI_ISL_425061	?	2020-03-25	Europe	Belgium	Gent		Europe	Belgium	Gent	genome	29900	Human	?	?	B	L	Lab voor klinische biologie	Onderzoeksgroep Virologie	Nick Vereecke et al	https://www.gisaid.org	A phylodynamic workflow to rapidly gain insights into the dispersal history and dynamics of SARS-CoV-2 lineages	https://dx.doi.org/10.1101/2020.05.05.078758	2020-04-14
Belgium/UGent-76/2020	ncov	EPI_ISL_468727	?	2020-03-23	Europe	Belgium	Gent		Europe	Belgium	Gent	genome	29900	Human	?	?	B	L	Lab voor klinische biologie	Onderzoeksgroep Virologie	Laurens Lambrechts et al	https://www.gisaid.org	?	?	2020-06-17
Belgium/UGent-15/2020	ncov	EPI_ISL_425056	?	2020-03-25	Europe	Belgium	Gent		Europe	Belgium	Gent	genome	29900	Human	?	?	B	L	Lab voor klinische biologie	Onderzoeksgroep Virologie	Laurens Lambrechts et al	https://www.gisaid.org	A phylodynamic workflow to rapidly gain insights into the dispersal history and dynamics of SARS-CoV-2 lineages	https://dx.doi.org/10.1101/2020.05.05.078758	2020-04-14
Belgium/UGent-18/2020	ncov	EPI_ISL_425058	?	2020-03-23	Europe	Belgium	Gent		Europe	Belgium	Gent	genome	29900	Human	?	?	B	L	Lab voor klinische biologie	Onderzoeksgroep Virologie	Laurens Lambrechts et al	https://www.gisaid.org	A phylodynamic workflow to rapidly gain insights into the dispersal history and dynamics of SARS-CoV-2 lineages	https://dx.doi.org/10.1101/2020.05.05.078758	2020-04-14
Belgium/UGent-77/2020	ncov	EPI_ISL_468728	?	2020-03-25	Europe	Belgium	Gent		Europe	Belgium	Gent	genome	29900	Human	?	?	B	L	Lab voor klinische biologie	Onderzoeksgroep Virologie	Laurens Lambrechts et al	https://www.gisaid.org	?	?	2020-06-17
Belgium/UGent-19/2020	ncov	EPI_ISL_425059	?	2020-03-24	Europe	Belgium	Gent		Europe	Belgium	Gent	genome	29900	Human	?	?	B	L	Lab voor klinische biologie	Onderzoeksgroep Virologie	Nick Vereecke et al	https://www.gisaid.org	A phylodynamic workflow to rapidly gain insights into the dispersal history and dynamics of SARS-CoV-2 lineages	https://dx.doi.org/10.1101/2020.05.05.078758	2020-04-14
Netherlands/NoordBrabant_18/2020	ncov	EPI_ISL_414458	?	2020-03-05	Europe	Netherlands	North Brabant		Europe	Netherlands	North Brabant	genome	29783	Human	?	?	B	L	Dutch COVID-19 response team	Erasmus Medical Center	David Nieuwenhuijse et al	https://www.gisaid.org	Rapid SARS-CoV-2 whole genome sequencing for informed public health decision making in the Netherlands	https://dx.doi.org/10.1038/s41591-020-0997-y	2020-03-12
Netherlands/Dalen_1363624/2020	ncov	EPI_ISL_413568	?	2020-03-01	Europe	Netherlands	Drenthe	Dalen	Europe	Netherlands	Drenthe	genome	29783	Human	?	?	B	L	MHC Drente	Erasmus Medical Center	David Nieuwenhuijse et al	https://www.gisaid.org	Rapid SARS-CoV-2 whole genome sequencing for informed public health decision making in the Netherlands	https://dx.doi.org/10.1038/s41591-020-0997-y	2020-03-07
Netherlands/NoordBrabant_80/2020	ncov	EPI_ISL_422875	?	2020-03-11	Europe	Netherlands	North Brabant		Europe	Netherlands	North Brabant	genome	29772	Human	?	?	B	L	Dutch COVID-19 response team	Erasmus Medical Center	Bas Oude Munnink et al	https://www.gisaid.org	?	?	2020-04-11
Netherlands/NoordBrabant_33/2020	ncov	EPI_ISL_414542	?	2020-03	Europe	Netherlands	North Brabant		Europe	Netherlands	North Brabant	genome	29772	Human	?	?	B	L	Dutch COVID-19 response team	Erasmus Medical Center	David Nieuwenhuijse et al	https://www.gisaid.org	Rapid SARS-CoV-2 whole genome sequencing for informed public health decision making in the Netherlands	https://dx.doi.org/10.1038/s41591-020-0997-y	2020-03-13
Netherlands/NoordBrabant_66/2020	ncov	EPI_ISL_415522	?	2020	Europe	Netherlands	North Brabant		Europe	Netherlands	North Brabant	genome	29783	Human	?	?	B	L	Dutch COVID-19 response team	Erasmus Medical Center	David Nieuwenhuijse et al	https://www.gisaid.org	Rapid SARS-CoV-2 whole genome sequencing for informed public health decision making in the Netherlands	https://dx.doi.org/10.1038/s41591-020-0997-y	2020-03-17
Scotland/CVR304/2020	ncov	EPI_ISL_433282	?	2020-03-21	Europe	United Kingdom	Scotland		Europe	United Kingdom	Scotland	genome	29779	Human	?	?	B	L	West of Scotland Specialist Virology Centre, NHSGGC / MRC-University of Glasgow Centre for Virus Research	COVID-19 Genomics UK (COG-UK) Consortium	Ana da Silva Filipe et al	https://www.gisaid.org	Preliminary analysis of SARS-CoV-2 importation & establishment of UK transmission lineages	https://virological.org/t/preliminary-analysis-of-sars-cov-2-importation-establishment-of-uk-transmission-lineages/507	2020-04-29
Finland/14M82/2020	ncov	EPI_ISL_418411	?	2020-03-14	Europe	Finland	Helsinki		Europe	Finland	Helsinki	genome	29806	Human	69	Male	B	L	Department of Virology and Immunology, University of Helsinki and Helsinki University Hospital, Huslab Finland	Department of Virology, Faculty of Medicine, University of Helsinki, Helsinki, Finland	Teemu Smura et al	https://www.gisaid.org	?	?	2020-03-30
Netherlands/NA_41/2020	ncov	EPI_ISL_422802	?	2020-03-13	Europe	Netherlands	Netherlands		Europe	Netherlands	Netherlands	genome	29772	Human	?	?	B	L	Dutch COVID-19 response team	Erasmus Medical Center	Bas Oude Munnink et al	https://www.gisaid.org	?	?	2020-04-11
Netherlands/NoordBrabant_130/2020	ncov	EPI_ISL_461165	?	2020-04-08	Europe	Netherlands	North Brabant		Europe	Netherlands	North Brabant	genome	29772	Human	?	?	B	L	Dutch COVID-19 response team	Erasmus Medical Center	Bas Oude Munnink et al	https://www.gisaid.org	?	?	2020-06-06
Netherlands/NoordBrabant_49/2020	ncov	EPI_ISL_415506	?	2020-03-11	Europe	Netherlands	North Brabant		Europe	Netherlands	North Brabant	genome	29780	Human	?	?	B	L	Dutch COVID-19 response team	Erasmus Medical Center	David Nieuwenhuijse et al	https://www.gisaid.org	Rapid SARS-CoV-2 whole genome sequencing for informed public health decision making in the Netherlands	https://dx.doi.org/10.1038/s41591-020-0997-y	2020-03-17
Netherlands/Gelderland_32/2020	ncov	EPI_ISL_460932	?	2020-04-10	Europe	Netherlands	Gelderland		Europe	Netherlands	Gelderland	genome	29772	Human	?	?	B	L	Dutch COVID-19 response team	Erasmus Medical Center	Bas Oude Munnink et al	https://www.gisaid.org	?	?	2020-06-06
Netherlands/NA_211/2020	ncov	EPI_ISL_422746	?	2020-03-25	Europe	Netherlands	Netherlands		Europe	Netherlands	Netherlands	genome	29772	Human	?	?	B	L	Dutch COVID-19 response team	Erasmus Medical Center	Bas Oude Munnink et al	https://www.gisaid.org	?	?	2020-04-11
Netherlands/NoordBrabant_52/2020	ncov	EPI_ISL_415508	?	2020-03-09	Europe	Netherlands	North Brabant		Europe	Netherlands	North Brabant	genome	29780	Human	?	?	B	L	Dutch COVID-19 response team	Erasmus Medical Center	David Nieuwenhuijse et al	https://www.gisaid.org	Rapid SARS-CoV-2 whole genome sequencing for informed public health decision making in the Netherlands	https://dx.doi.org/10.1038/s41591-020-0997-y	2020-03-17
Netherlands/NA_668/2020	ncov	EPI_ISL_461103	?	2020-03-10	Europe	Netherlands	Netherlands		Europe	Netherlands	Netherlands	genome	29772	Human	?	?	B	L	Dutch COVID-19 response team	Erasmus Medical Center	Bas Oude Munnink et al	https://www.gisaid.org	?	?	2020-06-06
Netherlands/NA_181/2020	ncov	EPI_ISL_422716	?	2020-03-22	Europe	Netherlands	Netherlands		Europe	Netherlands	Netherlands	genome	29772	Human	?	?	B	L	Dutch COVID-19 response team	Erasmus Medical Center	Bas Oude Munnink et al	https://www.gisaid.org	?	?	2020-04-11
Netherlands/NA_82/2020	ncov	EPI_ISL_422842	?	2020-03-11	Europe	Netherlands	Netherlands		Europe	Netherlands	Netherlands	genome	29772	Human	?	?	B	L	Dutch COVID-19 response team	Erasmus Medical Center	Bas Oude Munnink et al	https://www.gisaid.org	?	?	2020-04-11
Netherlands/NA_666/2020	ncov	EPI_ISL_461101	?	2020-02-29	Europe	Netherlands	Netherlands		Europe	Netherlands	Netherlands	genome	29772	Human	?	?	B	L	Dutch COVID-19 response team	Erasmus Medical Center	Bas Oude Munnink et al	https://www.gisaid.org	?	?	2020-06-06
Netherlands/NA_193/2020	ncov	EPI_ISL_422728	?	2020-03-24	Europe	Netherlands	Netherlands		Europe	Netherlands	Netherlands	genome	29772	Human	?	?	B	L	Dutch COVID-19 response team	Erasmus Medical Center	Bas Oude Munnink et al	https://www.gisaid.org	?	?	2020-04-11
Netherlands/NA_44/2020	ncov	EPI_ISL_422805	?	2020-03-08	Europe	Netherlands	Netherlands		Europe	Netherlands	Netherlands	genome	29772	Human	?	?	B	L	Dutch COVID-19 response team	Erasmus Medical Center	Bas Oude Munnink et al	https://www.gisaid.org	?	?	2020-04-11
Netherlands/NA_83/2020	ncov	EPI_ISL_422843	?	2020-03-11	Europe	Netherlands	Netherlands		Europe	Netherlands	Netherlands	genome	29772	Human	?	?	B	L	Dutch COVID-19 response team	Erasmus Medical Center	Bas Oude Munnink et al	https://www.gisaid.org	?	?	2020-04-11
Netherlands/Gelderland_5/2020	ncov	EPI_ISL_422641	?	2020-03-10	Europe	Netherlands	Gelderland		Europe	Netherlands	Gelderland	genome	29772	Human	?	?	B	L	Dutch COVID-19 response team	Erasmus Medical Center	Bas Oude Munnink et al	https://www.gisaid.org	?	?	2020-04-11
Netherlands/NA_80/2020	ncov	EPI_ISL_422840	?	2020-03-11	Europe	Netherlands	Netherlands		Europe	Netherlands	Netherlands	genome	29772	Human	?	?	B	L	Dutch COVID-19 response team	Erasmus Medical Center	Bas Oude Munnink et al	https://www.gisaid.org	?	?	2020-04-11
Denmark/ALAB-HH39/2020	ncov	EPI_ISL_429295	?	2020-03-13	Europe	Denmark	Denmark		Europe	Denmark	Denmark	genome	29779	Human	?	?	B	L	Department of Clinical Microbiology, Copenhagen University Hospital, Hvidovre, Kettegaard Alle 30, 2650 Hvidovre.	Albertsen lab, Department of Chemistry and Bioscience, Aalborg University, Denmark	Rasmus Kirkegaard et al	https://www.gisaid.org	?	?	2020-04-23
Netherlands/NoordBrabant_65/2020	ncov	EPI_ISL_415521	?	2020	Europe	Netherlands	North Brabant		Europe	Netherlands	North Brabant	genome	29783	Human	?	?	B	L	Dutch COVID-19 response team	Erasmus Medical Center	David Nieuwenhuijse et al	https://www.gisaid.org	Rapid SARS-CoV-2 whole genome sequencing for informed public health decision making in the Netherlands	https://dx.doi.org/10.1038/s41591-020-0997-y	2020-03-17
Netherlands/NA_128/2020	ncov	EPI_ISL_422672	?	2020-03-17	Europe	Netherlands	Netherlands		Europe	Netherlands	Netherlands	genome	29772	Human	?	?	B	L	Dutch COVID-19 response team	Erasmus Medical Center	Bas Oude Munnink et al	https://www.gisaid.org	?	?	2020-04-11
Netherlands/NA_40/2020	ncov	EPI_ISL_422801	?	2020-03-13	Europe	Netherlands	Netherlands		Europe	Netherlands	Netherlands	genome	29772	Human	?	?	B	L	Dutch COVID-19 response team	Erasmus Medical Center	Bas Oude Munnink et al	https://www.gisaid.org	?	?	2020-04-11
Netherlands/NoordBrabant_10045/2020	ncov	EPI_ISL_454794	?	2020-04-07	Europe	Netherlands	Utrecht		Europe	Netherlands	Utrecht	genome	29823	Human	31	Female	B	L	Dutch COVID-19 response team	National Institute for Public Health and the Environment (RIVM)	Adam Meijer et al	https://www.gisaid.org	?	?	2020-05-29
Netherlands/NoordBrabant_44/2020	ncov	EPI_ISL_415501	?	2020-03-11	Europe	Netherlands	North Brabant		Europe	Netherlands	North Brabant	genome	29783	Human	?	?	B	L	Dutch COVID-19 response team	Erasmus Medical Center	David Nieuwenhuijse et al	https://www.gisaid.org	Rapid SARS-CoV-2 whole genome sequencing for informed public health decision making in the Netherlands	https://dx.doi.org/10.1038/s41591-020-0997-y	2020-03-17
Netherlands/NoordBrabant_110/2020	ncov	EPI_ISL_461146	?	2020-03-04	Europe	Netherlands	North Brabant		Europe	Netherlands	North Brabant	genome	29772	Human	?	?	B	L	Dutch COVID-19 response team	Erasmus Medical Center	Bas Oude Munnink et al	https://www.gisaid.org	?	?	2020-06-06
Netherlands/NoordBrabant_72/2020	ncov	EPI_ISL_422868	?	2020-03-13	Europe	Netherlands	North Brabant		Europe	Netherlands	North Brabant	genome	29772	Human	?	?	B	L	Dutch COVID-19 response team	Erasmus Medical Center	Bas Oude Munnink et al	https://www.gisaid.org	?	?	2020-04-11
Belgium/UGent-31/2020	ncov	EPI_ISL_434349	?	2020-03-26	Europe	Belgium	Gent		Europe	Belgium	Gent	genome	29900	Human	?	?	B	L	Lab voor klinische biologie	Onderzoeksgroep Virologie	Laurens Lambrechts et al	https://www.gisaid.org	?	?	2020-04-29
Netherlands/NoordBrabant_27/2020	ncov	EPI_ISL_414536	?	2020-03-08	Europe	Netherlands	North Brabant		Europe	Netherlands	North Brabant	genome	29772	Human	?	?	B	L	Dutch COVID-19 response team	Erasmus Medical Center	David Nieuwenhuijse et al	https://www.gisaid.org	Rapid SARS-CoV-2 whole genome sequencing for informed public health decision making in the Netherlands	https://dx.doi.org/10.1038/s41591-020-0997-y	2020-03-13
Netherlands/NA_77/2020	ncov	EPI_ISL_422837	?	2020-03-09	Europe	Netherlands	Netherlands		Europe	Netherlands	Netherlands	genome	29772	Human	?	?	B	L	Dutch COVID-19 response team	Erasmus Medical Center	Bas Oude Munnink et al	https://www.gisaid.org	?	?	2020-04-11
Netherlands/NA_671/2020	ncov	EPI_ISL_461106	?	2020-03-09	Europe	Netherlands	Netherlands		Europe	Netherlands	Netherlands	genome	29772	Human	?	?	B	L	Dutch COVID-19 response team	Erasmus Medical Center	Bas Oude Munnink et al	https://www.gisaid.org	?	?	2020-06-06
Iceland/521/2020	ncov	EPI_ISL_424542	?	2020-03	Europe	Iceland	Reykjavik		Europe	Iceland	Reykjavik	genome	29900	Human	?	?	B	L	deCODE genetics	deCODE genetics	Daniel F Gudbjartsson et al	https://www.gisaid.org	Spread of SARS-CoV-2 in the Icelandic Population	https://dx.doi.org/10.1056/NEJMoa2006100	2020-04-13
Netherlands/NoordBrabant_68/2020	ncov	EPI_ISL_415524	?	2020-03-12	Europe	Netherlands	North Brabant		Europe	Netherlands	North Brabant	genome	29783	Human	?	?	B	L	Dutch COVID-19 response team	Erasmus Medical Center	David Nieuwenhuijse et al	https://www.gisaid.org	Rapid SARS-CoV-2 whole genome sequencing for informed public health decision making in the Netherlands	https://dx.doi.org/10.1038/s41591-020-0997-y	2020-03-17
Netherlands/NA_50/2020	ncov	EPI_ISL_422811	?	2020-03-08	Europe	Netherlands	Netherlands		Europe	Netherlands	Netherlands	genome	29772	Human	?	?	B	L	Dutch COVID-19 response team	Erasmus Medical Center	Bas Oude Munnink et al	https://www.gisaid.org	?	?	2020-04-11
Netherlands/NA_75/2020	ncov	EPI_ISL_422835	?	2020-03-10	Europe	Netherlands	Netherlands		Europe	Netherlands	Netherlands	genome	29772	Human	?	?	B	L	Dutch COVID-19 response team	Erasmus Medical Center	Bas Oude Munnink et al	https://www.gisaid.org	?	?	2020-04-11
USA/MN_0101/2020	ncov	EPI_ISL_426427	?	2020-03-07	North America	USA	Minnesota		North America	USA	Minnesota	genome	29877	Human	?	?	B	L	MN PHL Division, Minnesota Department of Health	Pathogen Discovery, Respiratory Viruses Branch, Division of Viral Diseases, Centers for Disease Control and Prevention	Krista Queen et al	https://www.gisaid.org	?	?	2020-04-16
Russia/StPetersburg-73603/2020	ncov	EPI_ISL_428883	?	2020-03-20	Europe	Russia	Saint-Petersburg		Europe	Russia	Saint-Petersburg	genome	29900	Human	87	Female	B	L	State Research Center of Virology and Biotechnology VECTOR, Department of Collection of Microorganisms	State Research Center of Virology and Biotechnology VECTOR, Department of Collection of Microorganisms	Oleg V. Pyankov et al	https://www.gisaid.org	?	?	2020-04-22
England/NOTT-10DF9C/2020	ncov	EPI_ISL_425476	?	2020-03-14	Europe	United Kingdom	England		Europe	United Kingdom	England	genome	29900	Human	48	Female	B	L	Queens Medical Centre, Clinical Microbiology Department / DeepSeq Nottingham	COVID-19 Genomics UK (COG-UK) Consortium	Gemma Clark et al	https://www.gisaid.org	Preliminary analysis of SARS-CoV-2 importation & establishment of UK transmission lineages	https://virological.org/t/preliminary-analysis-of-sars-cov-2-importation-establishment-of-uk-transmission-lineages/507	2020-04-14
Netherlands/NA_584/2020	ncov	EPI_ISL_460748	?	2020	Europe	Netherlands	Netherlands		Europe	Netherlands	Netherlands	genome	29772	Human	?	?	B	L	Dutch COVID-19 response team	Erasmus Medical Center	Bas Oude Munnink et al	https://www.gisaid.org	?	?	2020-06-06
Netherlands/NoordBrabant_118/2020	ncov	EPI_ISL_461153	?	2020-03-22	Europe	Netherlands	North Brabant		Europe	Netherlands	North Brabant	genome	29772	Human	?	?	B	L	Dutch COVID-19 response team	Erasmus Medical Center	Bas Oude Munnink et al	https://www.gisaid.org	?	?	2020-06-06
Netherlands/Utrecht_10019/2020	ncov	EPI_ISL_454768	?	2020	Europe	Netherlands	Utrecht		Europe	Netherlands	Utrecht	genome	29888	Human	93	Male	B	L	Dutch COVID-19 response team	National Institute for Public Health and the Environment (RIVM)	Adam Meijer et al	https://www.gisaid.org	?	?	2020-05-29
Netherlands/Utrecht_10036/2020	ncov	EPI_ISL_454785	?	2020-03-10	Europe	Netherlands	Utrecht		Europe	Netherlands	Utrecht	genome	29865	Human	67	Male	B	L	Dutch COVID-19 response team	National Institute for Public Health and the Environment (RIVM)	Adam Meijer et al	https://www.gisaid.org	?	?	2020-05-29
Slovakia/SK-BMC6/2020	ncov	EPI_ISL_417880	?	2020-03-08	Europe	Slovakia	Martin		Europe	Slovakia	Martin	genome	29900	Human	34	Female	B	L	Institute of Virology, Biomedical Research Center of the Slovak Academy of Sciences, Bratislava	Public Health Authority of the Slovak Republic, Bratislava	Institute of Virology, Biomedical Research Center of the Slovak Academy of Sciences, Bratislava	Comenius University Science Park, Bratislava	Monika Sl√°vikova et al	https://www.gisaid.org	?	?	2020-03-27
England/NOTT-10DF6F/2020	ncov	EPI_ISL_425474	?	2020-03-14	Europe	United Kingdom	England		Europe	United Kingdom	England	genome	29900	Human	48	Female	B	L	Queens Medical Centre, Clinical Microbiology Department / DeepSeq Nottingham	COVID-19 Genomics UK (COG-UK) Consortium	Gemma Clark et al	https://www.gisaid.org	Preliminary analysis of SARS-CoV-2 importation & establishment of UK transmission lineages	https://virological.org/t/preliminary-analysis-of-sars-cov-2-importation-establishment-of-uk-transmission-lineages/507	2020-04-14
Netherlands/NA_154/2020	ncov	EPI_ISL_422689	?	2020-03-21	Europe	Netherlands	Netherlands		Europe	Netherlands	Netherlands	genome	29772	Human	?	?	B	L	Dutch COVID-19 response team	Erasmus Medical Center	Bas Oude Munnink et al	https://www.gisaid.org	?	?	2020-04-11
Netherlands/NoordBrabant_75/2020	ncov	EPI_ISL_422871	?	2020-03-09	Europe	Netherlands	North Brabant		Europe	Netherlands	North Brabant	genome	29772	Human	?	?	B	L	Dutch COVID-19 response team	Erasmus Medical Center	Bas Oude Munnink et al	https://www.gisaid.org	?	?	2020-04-11
Netherlands/NoordHolland_31/2020	ncov	EPI_ISL_422894	?	2020-03-10	Europe	Netherlands	South Holland		Europe	Netherlands	South Holland	genome	29772	Human	?	?	B	L	Dutch COVID-19 response team	Erasmus Medical Center	Bas Oude Munnink et al	https://www.gisaid.org	?	?	2020-04-11
Netherlands/NA_180/2020	ncov	EPI_ISL_422715	?	2020-03-23	Europe	Netherlands	Netherlands		Europe	Netherlands	Netherlands	genome	29772	Human	?	?	B	L	Dutch COVID-19 response team	Erasmus Medical Center	Bas Oude Munnink et al	https://www.gisaid.org	?	?	2020-04-11
Netherlands/NoordBrabant_99/2020	ncov	EPI_ISL_422893	?	2020-03-19	Europe	Netherlands	North Brabant		Europe	Netherlands	North Brabant	genome	29772	Human	?	?	B	L	Dutch COVID-19 response team	Erasmus Medical Center	Bas Oude Munnink et al	https://www.gisaid.org	?	?	2020-04-11
Netherlands/NA_669/2020	ncov	EPI_ISL_461104	?	2020-03-09	Europe	Netherlands	Netherlands		Europe	Netherlands	Netherlands	genome	29772	Human	?	?	B	L	Dutch COVID-19 response team	Erasmus Medical Center	Bas Oude Munnink et al	https://www.gisaid.org	?	?	2020-06-06
Netherlands/NA_58/2020	ncov	EPI_ISL_422819	?	2020-03-08	Europe	Netherlands	Netherlands		Europe	Netherlands	Netherlands	genome	29772	Human	?	?	B	L	Dutch COVID-19 response team	Erasmus Medical Center	Bas Oude Munnink et al	https://www.gisaid.org	?	?	2020-04-11
Lithuania/ChVir2226/2020	ncov	EPI_ISL_450497	?	2020-03	Europe	Lithuania	Lithuania		Europe	Lithuania	Lithuania	genome	29859	Human	?	?	B	L	National Public Health Surveillance Laboratory, Vilnius, Lithuania	Charite Universitaetsmedizin Berlin, Institute of Virology	Victor M Corman et al	https://www.gisaid.org	?	?	2020-05-21
Netherlands/Friesland_37/2020	ncov	EPI_ISL_460852	?	2020-04-13	Europe	Netherlands	Friesland		Europe	Netherlands	Friesland	genome	29772	Human	?	?	B	L	Dutch COVID-19 response team	Erasmus Medical Center	Bas Oude Munnink et al	https://www.gisaid.org	?	?	2020-06-06
Netherlands/NA_652/2020	ncov	EPI_ISL_461087	?	2020-05-08	Europe	Netherlands	Netherlands		Europe	Netherlands	Netherlands	genome	29772	Human	?	?	B	L	Dutch COVID-19 response team	Erasmus Medical Center	Bas Oude Munnink et al	https://www.gisaid.org	?	?	2020-06-06
Netherlands/NoordBrabant_148/2020	ncov	EPI_ISL_461183	?	2020-04-26	Europe	Netherlands	North Brabant		Europe	Netherlands	North Brabant	genome	29772	Human	?	?	B	L	Dutch COVID-19 response team	Erasmus Medical Center	Bas Oude Munnink et al	https://www.gisaid.org	?	?	2020-06-06
Netherlands/NoordBrabant_113/2020	ncov	EPI_ISL_461148	?	2020-03-20	Europe	Netherlands	North Brabant		Europe	Netherlands	North Brabant	genome	29772	Human	?	?	B	L	Dutch COVID-19 response team	Erasmus Medical Center	Bas Oude Munnink et al	https://www.gisaid.org	?	?	2020-06-06
Austria/CeMM0388/2020	ncov	EPI_ISL_475829	?	2020-03-19	Europe	Austria	Tyrol	Mayrhofen	Europe	Austria	Tyrol	genome	29782	Human	37	Male	B	L	Institut f√ºr Virologie am Department f√ºr Hygiene, Mikrobiologie und Public Health	Bergthaler laboratory, CeMM Research Center for Molecular Medicine of the Austrian Academy of Sciences	Alexandra Popa et al	https://www.gisaid.org	Mutational dynamics and transmission properties of SARS-CoV-2 superspreading events in Austria	https://dx.doi.org/10.1101/2020.07.15.204339v1	2020-06-25
Netherlands/NoordBrabant_111/2020	ncov	EPI_ISL_461147	?	2020-03-11	Europe	Netherlands	North Brabant		Europe	Netherlands	North Brabant	genome	29772	Human	?	?	B	L	Dutch COVID-19 response team	Erasmus Medical Center	Bas Oude Munnink et al	https://www.gisaid.org	?	?	2020-06-06
Netherlands/NoordBrabant_124/2020	ncov	EPI_ISL_461159	?	2020-03-26	Europe	Netherlands	North Brabant		Europe	Netherlands	North Brabant	genome	29772	Human	?	?	B	L	Dutch COVID-19 response team	Erasmus Medical Center	Bas Oude Munnink et al	https://www.gisaid.org	?	?	2020-06-06
Netherlands/NoordBrabant_10003/2020	ncov	EPI_ISL_454752	?	2020-02-28	Europe	Netherlands	Utrecht		Europe	Netherlands	Utrecht	genome	29852	Human	56	Female	B	L	Dutch COVID-19 response team	National Institute for Public Health and the Environment (RIVM)	Adam Meijer et al	https://www.gisaid.org	?	?	2020-05-29
Austria/CeMM0191/2020	ncov	EPI_ISL_438032	?	2020-03-13	Europe	Austria	Styria		Europe	Austria	Styria	genome	29866	Human	20	Female	B	L	Center for Virology, Medical University of Vienna	Bergthaler laboratory, CeMM Research Center for Molecular Medicine of the Austrian Academy of Sciences	Alexandra Popa et al	https://www.gisaid.org	Mutational dynamics and transmission properties of SARS-CoV-2 superspreading events in Austria	https://www.biorxiv.org/content/10.1101/2020.07.15.204339v1	2020-05-12
Netherlands/NA_113/2020	ncov	EPI_ISL_422661	?	2020-03-10	Europe	Netherlands	Netherlands		Europe	Netherlands	Netherlands	genome	29772	Human	?	?	B	L	Dutch COVID-19 response team	Erasmus Medical Center	Bas Oude Munnink et al	https://www.gisaid.org	?	?	2020-04-11
Austria/CeMM0248/2020	ncov	EPI_ISL_438078	?	2020-03-21	Europe	Austria	Vienna		Europe	Austria	Vienna	genome	29866	Human	68	Male	B	L	Center for Virology, Medical University of Vienna	Bergthaler laboratory, CeMM Research Center for Molecular Medicine of the Austrian Academy of Sciences	Alexandra Popa et al	https://www.gisaid.org	Mutational dynamics and transmission properties of SARS-CoV-2 superspreading events in Austria	https://www.biorxiv.org/content/10.1101/2020.07.15.204339v1	2020-05-12
Sweden/20-08133/2020	ncov	EPI_ISL_475553	?	2020-03-10	Europe	Sweden	Halland		Europe	Sweden	Halland	genome	29900	Human	64	Male	B	L	Halmstad klinisk mikrobiologi	The Public Health Agency of Sweden	Oskar Karlsson Lindsjo et al	https://www.gisaid.org	?	?	2020-06-23
Netherlands/Friesland_39/2020	ncov	EPI_ISL_460854	?	2020-04-30	Europe	Netherlands	Friesland		Europe	Netherlands	Friesland	genome	29772	Human	?	?	B	L	Dutch COVID-19 response team	Erasmus Medical Center	Bas Oude Munnink et al	https://www.gisaid.org	?	?	2020-06-06
Netherlands/NoordBrabant_53/2020	ncov	EPI_ISL_415509	?	2020	Europe	Netherlands	North Brabant		Europe	Netherlands	North Brabant	genome	29783	Human	?	?	B	L	Dutch COVID-19 response team	Erasmus Medical Center	David Nieuwenhuijse et al	https://www.gisaid.org	Rapid SARS-CoV-2 whole genome sequencing for informed public health decision making in the Netherlands	https://dx.doi.org/10.1038/s41591-020-0997-y	2020-03-17
Netherlands/NoordBrabant_35/2020	ncov	EPI_ISL_414544	?	2020-03-09	Europe	Netherlands	North Brabant		Europe	Netherlands	North Brabant	genome	29772	Human	?	?	B	L	Dutch COVID-19 response team	Erasmus Medical Center	David Nieuwenhuijse et al	https://www.gisaid.org	Rapid SARS-CoV-2 whole genome sequencing for informed public health decision making in the Netherlands	https://dx.doi.org/10.1038/s41591-020-0997-y	2020-03-13
Spain/Valencia294/2020	ncov	EPI_ISL_436389	?	2020-03-17	Europe	Spain	Comunitat Valenciana	Valencia	Europe	Spain	Comunitat Valenciana	genome	29801	Human	44	Female	B	L	Servicio de Microbiolog√≠a. Consorcio Hospital General Universitario de Valencia	Sequencing and Bioinformatics Service and Molecular Epidemiology Research Group. FISABIO-Public Health	Loreto Ferr√∫s Abad et al	https://www.gisaid.org	?	?	2020-05-06
Netherlands/ZuidHolland_48/2020	ncov	EPI_ISL_422919	?	2020-03-19	Europe	Netherlands	South Holland		Europe	Netherlands	South Holland	genome	29772	Human	?	?	B	L	Dutch COVID-19 response team	Erasmus Medical Center	Bas Oude Munnink et al	https://www.gisaid.org	?	?	2020-04-11
Netherlands/NoordHolland_11/2020	ncov	EPI_ISL_460792	?	2020-03-30	Europe	Netherlands	North Holland		Europe	Netherlands	North Holland	genome	29772	Human	?	?	B	L	Dutch COVID-19 response team	Erasmus Medical Center	Bas Oude Munnink et al	https://www.gisaid.org	?	?	2020-06-06
Netherlands/Zeeland_37/2020	ncov	EPI_ISL_461276	?	2020-04-29	Europe	Netherlands	Zeeland		Europe	Netherlands	Zeeland	genome	29772	Human	?	?	B	L	Dutch COVID-19 response team	Erasmus Medical Center	Bas Oude Munnink et al	https://www.gisaid.org	?	?	2020-06-06
Netherlands/NoordBrabant_42/2020	ncov	EPI_ISL_415500	?	2020-03-10	Europe	Netherlands	North Brabant		Europe	Netherlands	North Brabant	genome	29783	Human	?	?	B	L	Dutch COVID-19 response team	Erasmus Medical Center	David Nieuwenhuijse et al	https://www.gisaid.org	Rapid SARS-CoV-2 whole genome sequencing for informed public health decision making in the Netherlands	https://dx.doi.org/10.1038/s41591-020-0997-y	2020-03-17
USA/NY-Wadsworth-30164-01/2020	ncov	EPI_ISL_426307	?	2020-03-26	North America	USA	New York	Onondaga County	North America	USA	New York	genome	29819	Human	53	Female	B	L	Wadsworth Center, New York State Department.of Health	Wadsworth Center, New York State Department.of Health	Kirsten St. George et al	https://www.gisaid.org	?	?	2020-04-15
Netherlands/Gelderland_34/2020	ncov	EPI_ISL_460934	?	2020-04-12	Europe	Netherlands	Gelderland		Europe	Netherlands	Gelderland	genome	29772	Human	?	?	B	L	Dutch COVID-19 response team	Erasmus Medical Center	Bas Oude Munnink et al	https://www.gisaid.org	?	?	2020-06-06
Sweden/20-05983/2020	ncov	EPI_ISL_475562	?	2020-03-18	Europe	Sweden	Vastra Gotaland		Europe	Sweden	Vastra Gotaland	genome	29900	Human	59	Female	B	L	Din Klinik	The Public Health Agency of Sweden	Oskar Karlsson Lindsjo et al	https://www.gisaid.org	?	?	2020-06-23
Sweden/20-05984/2020	ncov	EPI_ISL_475563	?	2020-03-18	Europe	Sweden	Vastra Gotaland		Europe	Sweden	Vastra Gotaland	genome	29900	Human	59	Male	B	L	Din Klinik	The Public Health Agency of Sweden	Oskar Karlsson Lindsjo et al	https://www.gisaid.org	?	?	2020-06-23
Singapore/351/2020	ncov	EPI_ISL_469106	?	2020-03-28	Asia	Singapore	Singapore		Asia	Singapore	Singapore	genome	29891	Human	42	Male	B	L	National Public Health Laboratory, National Centre for Infectious Diseases	National Public Health Laboratory, National Centre for Infectious Diseases	Mak TM et al	https://www.gisaid.org	?	?	2020-06-17
USA/TX-HMH0146/2020	ncov	EPI_ISL_434845	?	2020-03-22	North America	USA	Texas	Greater Houston Area	North America	USA	Texas	genome	29903	Human	?	?	B	L	Houston Methodist Hospital	Houston Methodist Hospital	S. Wesley Long et al	https://www.gisaid.org	Molecular Architecture of Early Dissemination and Evolution of the SARS-CoV-2 Virus in Metropolitan Houston, Texas	https://dx.doi.org/10.1101/2020.05.01.072652	2020-05-01
USA/MN2-MDH2/2020	ncov	EPI_ISL_414589	MT188340	2020-03-07	North America	USA	Minnesota		North America	USA	Minnesota	genome	29845	Human	?	?	B	L	Minnesota Department of Health, Public Health Laboratory	Minnesota Department of Health, Public Health Laboratory	Matt Plumb et al	https://www.gisaid.org	?	?	2020-03-13
Netherlands/Overijssel_32/2020	ncov	EPI_ISL_460822	?	2020	Europe	Netherlands	Overijssel		Europe	Netherlands	Overijssel	genome	29772	Human	?	?	B	L	Dutch COVID-19 response team	Erasmus Medical Center	Bas Oude Munnink et al	https://www.gisaid.org	?	?	2020-06-06
Netherlands/NA_287/2020	ncov	EPI_ISL_422596	?	2020-03-31	Europe	Netherlands	Netherlands		Europe	Netherlands	Netherlands	genome	29772	Human	?	?	B	L	Dutch COVID-19 response team	Erasmus Medical Center	Bas Oude Munnink et al	https://www.gisaid.org	?	?	2020-04-11
Netherlands/ZuidHolland_32/2020	ncov	EPI_ISL_422904	?	2020-03-09	Europe	Netherlands	South Holland		Europe	Netherlands	South Holland	genome	29772	Human	?	?	B	L	Dutch COVID-19 response team	Erasmus Medical Center	Bas Oude Munnink et al	https://www.gisaid.org	?	?	2020-04-11
Netherlands/Utrecht_10007/2020	ncov	EPI_ISL_454756	?	2020-03-05	Europe	Netherlands	Utrecht		Europe	Netherlands	Utrecht	genome	29870	Human	28	Male	B	L	Dutch COVID-19 response team	National Institute for Public Health and the Environment (RIVM)	Adam Meijer et al	https://www.gisaid.org	?	?	2020-05-29
Netherlands/NA_270/2020	ncov	EPI_ISL_422581	?	2020-03-30	Europe	Netherlands	Netherlands		Europe	Netherlands	Netherlands	genome	29772	Human	?	?	B	L	Dutch COVID-19 response team	Erasmus Medical Center	Bas Oude Munnink et al	https://www.gisaid.org	?	?	2020-04-11
Scotland/EDB002/2020	ncov	EPI_ISL_425819	?	2020-03-05	Europe	United Kingdom	Scotland		Europe	United Kingdom	Scotland	genome	29903	Human	?	?	B	L	Virology Department, Royal Infirmary of Edinburgh, NHS Lothian / School of Biological Sciences, University of Edinburgh / Institute of Genetics and Molecular Medicine, University of Edinburgh	COVID-19 Genomics UK (COG-UK) Consortium	McHugh M et al	https://www.gisaid.org	Preliminary analysis of SARS-CoV-2 importation & establishment of UK transmission lineages	https://virological.org/t/preliminary-analysis-of-sars-cov-2-importation-establishment-of-uk-transmission-lineages/507	2020-04-14
England/Sheff01/2020	ncov	EPI_ISL_414500	?	2020-03-04	Europe	United Kingdom	England	Yorkshire	Europe	United Kingdom	England	genome	29782	Human	27	Female	B	L	Virology Department, Sheffield Teaching Hospitals NHS Foundation Trust	Department of Infection, Immunity and Cardiovascular Disease, The Florey Institute, The Medical School, University of Sheffield	Thushan de Silva et al	https://www.gisaid.org	Preliminary analysis of SARS-CoV-2 importation & establishment of UK transmission lineages	https://virological.org/t/preliminary-analysis-of-sars-cov-2-importation-establishment-of-uk-transmission-lineages/507	2020-03-12
Belgium/GGO-0327349/2020	ncov	EPI_ISL_462203	?	2020-03-27	Europe	Belgium	Brugge		Europe	Belgium	Brugge	genome	29782	Human	80	Male	B	L	KU Leuven, Rega Institute, Clinical and Epidemiological Virology	KU Leuven, Rega Institute, Clinical and Epidemiological Virology	Tony Wawina-Bokalanga et al	https://www.gisaid.org	?	?	2020-06-08
NewZealand/20VR0995/2020	ncov	EPI_ISL_456178	?	2020-03-17	Oceania	New Zealand	Auckland		Oceania	New Zealand	Auckland	genome	29903	Human	?	?	B	L	LabPLUS	Institute of Environmental Science and Research (ESR)	Matt Storey et al	https://www.gisaid.org	?	?	2020-06-02
England/201141596/2020	ncov	EPI_ISL_464767	?	2020-03-09	Europe	United Kingdom	England		Europe	United Kingdom	England	genome	29900	Human	37	Male	B	L	Respiratory Virus Unit, Microbiology Services Colindale, Public Health England	Respiratory Virus Unit, Microbiology Services Colindale, Public Health England	PHE Covid Sequencing Team et al	https://www.gisaid.org	?	?	2020-06-11
England/SHEF-C087D/2020	ncov	EPI_ISL_420168	?	2020-03-25	Europe	United Kingdom	England	South Yorkshire	Europe	United Kingdom	England	genome	29779	Human	51	Female	B	L	Virology Department, Sheffield Teaching Hospitals NHS Foundation Trust	Department of Infection, Immunity and Cardiovascular Disease, The Florey Institute, The Medical School, University of Sheffield	Thushan de Silva et al	https://www.gisaid.org	Preliminary analysis of SARS-CoV-2 importation & establishment of UK transmission lineages	https://virological.org/t/preliminary-analysis-of-sars-cov-2-importation-establishment-of-uk-transmission-lineages/507	2020-04-06
England/201121119/2020	ncov	EPI_ISL_464682	?	2020-03-10	Europe	United Kingdom	England		Europe	United Kingdom	England	genome	29900	Human	29	Female	B	L	Respiratory Virus Unit, Microbiology Services Colindale, Public Health England	Respiratory Virus Unit, Microbiology Services Colindale, Public Health England	PHE Covid Sequencing Team et al	https://www.gisaid.org	?	?	2020-06-11
Singapore/101/2020	ncov	EPI_ISL_443193	?	2020-03-16	Asia	Singapore	Singapore		Asia	Singapore	Singapore	genome	29891	Human	61	Male	B	L	National Public Health Laboratory, National Centre for Infectious Diseases	National Public Health Laboratory, National Centre for Infectious Diseases	Mak Tze Minn et al	https://www.gisaid.org	?	?	2020-05-12
Netherlands/Zeeland_19/2020	ncov	EPI_ISL_461257	?	2020-03-24	Europe	Netherlands	Zeeland		Europe	Netherlands	Zeeland	genome	29772	Human	?	?	B	L	Dutch COVID-19 response team	Erasmus Medical Center	Bas Oude Munnink et al	https://www.gisaid.org	?	?	2020-06-06
Netherlands/NA_233/2020	ncov	EPI_ISL_422767	?	2020-03-27	Europe	Netherlands	Netherlands		Europe	Netherlands	Netherlands	genome	29772	Human	?	?	B	L	Dutch COVID-19 response team	Erasmus Medical Center	Bas Oude Munnink et al	https://www.gisaid.org	?	?	2020-04-11
Netherlands/NoordBrabant_115/2020	ncov	EPI_ISL_461150	?	2020-03-22	Europe	Netherlands	North Brabant		Europe	Netherlands	North Brabant	genome	29772	Human	?	?	B	L	Dutch COVID-19 response team	Erasmus Medical Center	Bas Oude Munnink et al	https://www.gisaid.org	?	?	2020-06-06
England/NORT-283B3F/2020	ncov	EPI_ISL_488504	?	2020-04-03	Europe	United Kingdom	England		Europe	United Kingdom	England	genome	29779	Human	?	?	B	L	NU-OMICS DNA Sequencing research facility, Northumbria University	Wellcome Sanger Institute for the COVID-19 Genomics UK Consortium	Chris Duncan et al	https://www.gisaid.org	?	?	2020-07-14
Netherlands/NoordBrabant_116/2020	ncov	EPI_ISL_461151	?	2020-03-23	Europe	Netherlands	North Brabant		Europe	Netherlands	North Brabant	genome	29772	Human	?	?	B	L	Dutch COVID-19 response team	Erasmus Medical Center	Bas Oude Munnink et al	https://www.gisaid.org	?	?	2020-06-06
Austria/CeMM0080/2020	ncov	EPI_ISL_437947	?	2020-03-24	Europe	Austria	Tyrol	Ramsau im Zillertal	Europe	Austria	Tyrol	genome	29866	Human	47	Male	B	L	Universitaetsklinik f√ºr Innere Medizin II Innsbruck	Bergthaler laboratory, CeMM Research Center for Molecular Medicine of the Austrian Academy of Sciences	Alexandra Popa et al	https://www.gisaid.org	Mutational dynamics and transmission properties of SARS-CoV-2 superspreading events in Austria	https://www.biorxiv.org/content/10.1101/2020.07.15.204339v1	2020-05-12
Netherlands/Gelderland_10/2020	ncov	EPI_ISL_422638	?	2020-03-20	Europe	Netherlands	Gelderland		Europe	Netherlands	Gelderland	genome	29772	Human	?	?	B	L	Dutch COVID-19 response team	Erasmus Medical Center	Bas Oude Munnink et al	https://www.gisaid.org	?	?	2020-04-11
England/20109050306/2020	ncov	EPI_ISL_417264	?	2020-03-04	Europe	United Kingdom	England		Europe	United Kingdom	England	genome	29900	Human	39	Female	B	L	Respiratory Virus Unit, Microbiology Services Colindale, Public Health England	Respiratory Virus Unit, Microbiology Services Colindale, Public Health England	Monica Galiano et al	https://www.gisaid.org	Preliminary analysis of SARS-CoV-2 importation & establishment of UK transmission lineages	https://virological.org/t/preliminary-analysis-of-sars-cov-2-importation-establishment-of-uk-transmission-lineages/507	2020-03-25
Netherlands/NoordBrabant_48/2020	ncov	EPI_ISL_415505	?	2020-03-11	Europe	Netherlands	North Brabant		Europe	Netherlands	North Brabant	genome	29783	Human	?	?	B	L	Dutch COVID-19 response team	Erasmus Medical Center	David Nieuwenhuijse et al	https://www.gisaid.org	Rapid SARS-CoV-2 whole genome sequencing for informed public health decision making in the Netherlands	https://dx.doi.org/10.1038/s41591-020-0997-y	2020-03-17
England/201080013/2020	ncov	EPI_ISL_464425	?	2020-03-04	Europe	United Kingdom	England		Europe	United Kingdom	England	genome	29900	Human	35	Female	B	L	Respiratory Virus Unit, Microbiology Services Colindale, Public Health England	Respiratory Virus Unit, Microbiology Services Colindale, Public Health England	PHE Covid Sequencing Team et al	https://www.gisaid.org	?	?	2020-06-11
Netherlands/NA_22/2020	ncov	EPI_ISL_415479	?	2020-03-08	Europe	Netherlands	Netherlands		Europe	Netherlands	Netherlands	genome	29783	Human	?	?	B	L	Dutch COVID-19 response team	Erasmus Medical Center	David Nieuwenhuijse et al	https://www.gisaid.org	Rapid SARS-CoV-2 whole genome sequencing for informed public health decision making in the Netherlands	https://dx.doi.org/10.1038/s41591-020-0997-y	2020-03-17
Scotland/CVR118/2020	ncov	EPI_ISL_425662	?	2020-03-12	Europe	United Kingdom	Scotland		Europe	United Kingdom	Scotland	genome	29779	Human	?	?	B	L	West of Scotland Specialist Virology Centre, NHSGGC / MRC-University of Glasgow Centre for Virus Research	COVID-19 Genomics UK (COG-UK) Consortium	Ana da Silva Filipe et al	https://www.gisaid.org	Preliminary analysis of SARS-CoV-2 importation & establishment of UK transmission lineages	https://virological.org/t/preliminary-analysis-of-sars-cov-2-importation-establishment-of-uk-transmission-lineages/507	2020-04-14
Netherlands/NA_67/2020	ncov	EPI_ISL_422827	?	2020-03-09	Europe	Netherlands	Netherlands		Europe	Netherlands	Netherlands	genome	29772	Human	?	?	B	L	Dutch COVID-19 response team	Erasmus Medical Center	Bas Oude Munnink et al	https://www.gisaid.org	?	?	2020-04-11
Netherlands/NoordBrabant_12/2020	ncov	EPI_ISL_414452	?	2020-03-06	Europe	Netherlands	North Brabant		Europe	Netherlands	North Brabant	genome	29783	Human	?	?	B	L	Dutch COVID-19 response team	Erasmus Medical Center	David Nieuwenhuijse et al	https://www.gisaid.org	Rapid SARS-CoV-2 whole genome sequencing for informed public health decision making in the Netherlands	https://dx.doi.org/10.1038/s41591-020-0997-y	2020-03-12
England/20109008404/2020	ncov	EPI_ISL_464532	?	2020-03-05	Europe	United Kingdom	England		Europe	United Kingdom	England	genome	29900	Human	34	Female	B	L	Respiratory Virus Unit, Microbiology Services Colindale, Public Health England	Respiratory Virus Unit, Microbiology Services Colindale, Public Health England	PHE Covid Sequencing Team et al	https://www.gisaid.org	?	?	2020-06-11
Netherlands/NA_674/2020	ncov	EPI_ISL_461109	?	2020-03-10	Europe	Netherlands	Netherlands		Europe	Netherlands	Netherlands	genome	29772	Human	?	?	B	L	Dutch COVID-19 response team	Erasmus Medical Center	Bas Oude Munnink et al	https://www.gisaid.org	?	?	2020-06-06
England/20109003304/2020	ncov	EPI_ISL_452254	?	2020-03-04	Europe	United Kingdom	England		Europe	United Kingdom	England	genome	29900	Human	32	Female	B	L	Respiratory Virus Unit, Microbiology Services Colindale, Public Health England	Respiratory Virus Unit, Microbiology Services Colindale, Public Health England	Steven Platt et al	https://www.gisaid.org	Preliminary analysis of SARS-CoV-2 importation & establishment of UK transmission lineages	https://virological.org/t/preliminary-analysis-of-sars-cov-2-importation-establishment-of-uk-transmission-lineages/507	2020-05-27
Netherlands/NoordBrabant_94/2020	ncov	EPI_ISL_422888	?	2020-03-17	Europe	Netherlands	North Brabant		Europe	Netherlands	North Brabant	genome	29772	Human	?	?	B	L	Dutch COVID-19 response team	Erasmus Medical Center	Bas Oude Munnink et al	https://www.gisaid.org	?	?	2020-04-11
England/201080009/2020	ncov	EPI_ISL_464422	?	2020-03-05	Europe	United Kingdom	England		Europe	United Kingdom	England	genome	29900	Human	32	Male	B	L	Respiratory Virus Unit, Microbiology Services Colindale, Public Health England	Respiratory Virus Unit, Microbiology Services Colindale, Public Health England	PHE Covid Sequencing Team et al	https://www.gisaid.org	?	?	2020-06-11
Netherlands/NoordBrabant_114/2020	ncov	EPI_ISL_461149	?	2020-03-21	Europe	Netherlands	North Brabant		Europe	Netherlands	North Brabant	genome	29772	Human	?	?	B	L	Dutch COVID-19 response team	Erasmus Medical Center	Bas Oude Munnink et al	https://www.gisaid.org	?	?	2020-06-06
Portugal/PT0041/2020	ncov	EPI_ISL_418026	?	2020-03-17	Europe	Portugal	Portugal		Europe	Portugal	Portugal	genome	29760	Human	61	Female	B	L	H Dr. Nelio Mendonca - Funchal	Instituto Nacional de Saude (INSA)	Guiomar et al et al	https://www.gisaid.org	?	?	2020-03-28
England/201060022/2020	ncov	EPI_ISL_459960	?	2020-03-02	Europe	United Kingdom	England		Europe	United Kingdom	England	genome	29900	Human	28	Female	B.1.1	L	Respiratory Virus Unit, Microbiology Services Colindale, Public Health England	Respiratory Virus Unit, Microbiology Services Colindale, Public Health England	Steven Platt et al	https://www.gisaid.org	?	?	2020-06-05
Netherlands/NoordBrabant_87/2020	ncov	EPI_ISL_422881	?	2020-03-09	Europe	Netherlands	North Brabant		Europe	Netherlands	North Brabant	genome	29772	Human	?	?	B	L	Dutch COVID-19 response team	Erasmus Medical Center	Bas Oude Munnink et al	https://www.gisaid.org	?	?	2020-04-11
England/20139024204/2020	ncov	EPI_ISL_421891	?	2020-03-27	Europe	United Kingdom	England		Europe	United Kingdom	England	genome	29907	Human	77	Female	B	O	Respiratory Virus Unit, Microbiology Services Colindale, Public Health England	Respiratory Virus Unit, Microbiology Services Colindale, Public Health England	Monica Galiano et al	https://www.gisaid.org	Preliminary analysis of SARS-CoV-2 importation & establishment of UK transmission lineages	https://virological.org/t/preliminary-analysis-of-sars-cov-2-importation-establishment-of-uk-transmission-lineages/507	2020-04-09
England/201060059/2020	ncov	EPI_ISL_464388	?	2020-03-04	Europe	United Kingdom	England		Europe	United Kingdom	England	genome	29900	Human	32	Male	B	L	Respiratory Virus Unit, Microbiology Services Colindale, Public Health England	Respiratory Virus Unit, Microbiology Services Colindale, Public Health England	PHE Covid Sequencing Team et al	https://www.gisaid.org	?	?	2020-06-11
England/201080024/2020	ncov	EPI_ISL_464430	?	2020-03-05	Europe	United Kingdom	England		Europe	United Kingdom	England	genome	29900	Human	45	Male	B	L	Respiratory Virus Unit, Microbiology Services Colindale, Public Health England	Respiratory Virus Unit, Microbiology Services Colindale, Public Health England	PHE Covid Sequencing Team et al	https://www.gisaid.org	?	?	2020-06-11
Netherlands/Gelderland_9/2020	ncov	EPI_ISL_422645	?	2020-03-18	Europe	Netherlands	Gelderland		Europe	Netherlands	Gelderland	genome	29772	Human	?	?	B	L	Dutch COVID-19 response team	Erasmus Medical Center	Bas Oude Munnink et al	https://www.gisaid.org	?	?	2020-04-11
Netherlands/NA_132/2020	ncov	EPI_ISL_422676	?	2020-03-11	Europe	Netherlands	Netherlands		Europe	Netherlands	Netherlands	genome	29772	Human	?	?	B	L	Dutch COVID-19 response team	Erasmus Medical Center	Bas Oude Munnink et al	https://www.gisaid.org	?	?	2020-04-11
Netherlands/NoordBrabant_30/2020	ncov	EPI_ISL_414539	?	2020-03-08	Europe	Netherlands	North Brabant		Europe	Netherlands	North Brabant	genome	29772	Human	?	?	B	L	Dutch COVID-19 response team	Erasmus Medical Center	David Nieuwenhuijse et al	https://www.gisaid.org	Rapid SARS-CoV-2 whole genome sequencing for informed public health decision making in the Netherlands	https://dx.doi.org/10.1038/s41591-020-0997-y	2020-03-13
Netherlands/NA_370/2020	ncov	EPI_ISL_455173	?	2020-04-08	Europe	Netherlands	Netherlands		Europe	Netherlands	Netherlands	genome	29772	Human	?	?	B	L	Dutch COVID-19 response team	Erasmus Medical Center	Bas Oude Munnink et al	https://www.gisaid.org	?	?	2020-05-29
Netherlands/NoordBrabant_47/2020	ncov	EPI_ISL_415504	?	2020-03-09	Europe	Netherlands	North Brabant		Europe	Netherlands	North Brabant	genome	29783	Human	?	?	B	L	Dutch COVID-19 response team	Erasmus Medical Center	David Nieuwenhuijse et al	https://www.gisaid.org	Rapid SARS-CoV-2 whole genome sequencing for informed public health decision making in the Netherlands	https://dx.doi.org/10.1038/s41591-020-0997-y	2020-03-17
England/CAMB-84B7C/2020	ncov	EPI_ISL_440553	?	2020-03-10	Europe	United Kingdom	England		Europe	United Kingdom	England	genome	29779	Human	?	?	B	L	Department of Pathology, University of Cambridge	Wellcome Sanger Institute for the COVID-19 Genomics UK Consortium	Luke W Meredith et al	https://www.gisaid.org	Preliminary analysis of SARS-CoV-2 importation & establishment of UK transmission lineages	https://virological.org/t/preliminary-analysis-of-sars-cov-2-importation-establishment-of-uk-transmission-lineages/507	2020-05-12
Netherlands/NA_137/2020	ncov	EPI_ISL_422681	?	2020-03-19	Europe	Netherlands	Netherlands		Europe	Netherlands	Netherlands	genome	29772	Human	?	?	B	L	Dutch COVID-19 response team	Erasmus Medical Center	Bas Oude Munnink et al	https://www.gisaid.org	?	?	2020-04-11
Australia/QLDID928/2020	ncov	EPI_ISL_418808	?	2020-03-19	Oceania	Australia	Queensland	Brisbane	Oceania	Australia	Queensland	genome	29844	Human	46	Male	B	L	Pathology Queensland	Public Health Virology Laboratory	Bixing Huang et al	https://www.gisaid.org	?	?	2020-03-31
Austria/CeMM0375/2020	ncov	EPI_ISL_475819	?	2020-03-28	Europe	Austria	Tyrol	Mayrhofen	Europe	Austria	Tyrol	genome	29782	Human	64	Female	B	L	Institut f√ºr Virologie am Department f√ºr Hygiene, Mikrobiologie und Public Health	Bergthaler laboratory, CeMM Research Center for Molecular Medicine of the Austrian Academy of Sciences	Alexandra Popa et al	https://www.gisaid.org	Mutational dynamics and transmission properties of SARS-CoV-2 superspreading events in Austria	https://dx.doi.org/10.1101/2020.07.15.204339v1	2020-06-25
Netherlands/Andel_1365066/2020	ncov	EPI_ISL_413564	?	2020-03-01	Europe	Netherlands	North Brabant	Andel	Europe	Netherlands	North Brabant	genome	29783	Human	?	?	B	L	MHC West-Brabant	Erasmus Medical Center	David Nieuwenhuijse et al	https://www.gisaid.org	Rapid SARS-CoV-2 whole genome sequencing for informed public health decision making in the Netherlands	https://dx.doi.org/10.1038/s41591-020-0997-y	2020-03-07
Netherlands/NA_313/2020	ncov	EPI_ISL_422622	?	2020-04-02	Europe	Netherlands	Netherlands		Europe	Netherlands	Netherlands	genome	29772	Human	?	?	B	L	Dutch COVID-19 response team	Erasmus Medical Center	Bas Oude Munnink et al	https://www.gisaid.org	?	?	2020-04-11
Scotland/CVR80/2020	ncov	EPI_ISL_425810	?	2020-03-05	Europe	United Kingdom	Scotland		Europe	United Kingdom	Scotland	genome	29779	Human	?	?	B	L	West of Scotland Specialist Virology Centre, NHSGGC / MRC-University of Glasgow Centre for Virus Research	COVID-19 Genomics UK (COG-UK) Consortium	Ana da Silva Filipe et al	https://www.gisaid.org	Preliminary analysis of SARS-CoV-2 importation & establishment of UK transmission lineages	https://virological.org/t/preliminary-analysis-of-sars-cov-2-importation-establishment-of-uk-transmission-lineages/507	2020-04-14
England/20109005704/2020	ncov	EPI_ISL_464518	?	2020-03-06	Europe	United Kingdom	England		Europe	United Kingdom	England	genome	29900	Human	45	Male	B	L	Respiratory Virus Unit, Microbiology Services Colindale, Public Health England	Respiratory Virus Unit, Microbiology Services Colindale, Public Health England	PHE Covid Sequencing Team et al	https://www.gisaid.org	?	?	2020-06-11
England/20109008604/2020	ncov	EPI_ISL_464534	?	2020-03-05	Europe	United Kingdom	England		Europe	United Kingdom	England	genome	29900	Human	26	Male	B	L	Respiratory Virus Unit, Microbiology Services Colindale, Public Health England	Respiratory Virus Unit, Microbiology Services Colindale, Public Health England	PHE Covid Sequencing Team et al	https://www.gisaid.org	?	?	2020-06-11
England/201061090/2020	ncov	EPI_ISL_452252	?	2020-03-03	Europe	United Kingdom	England		Europe	United Kingdom	England	genome	29900	Human	25	Female	B	L	Respiratory Virus Unit, Microbiology Services Colindale, Public Health England	Respiratory Virus Unit, Microbiology Services Colindale, Public Health England	Steven Platt et al	https://www.gisaid.org	Preliminary analysis of SARS-CoV-2 importation & establishment of UK transmission lineages	https://virological.org/t/preliminary-analysis-of-sars-cov-2-importation-establishment-of-uk-transmission-lineages/507	2020-05-27
England/BRIS-1217B8/2020	ncov	EPI_ISL_440135	?	2020-03-04	Europe	United Kingdom	England		Europe	United Kingdom	England	genome	29779	Human	?	?	B	L	PHE South West Regional Laboratory, National Infection Service	Wellcome Sanger Institute for the COVID-19 Genomics UK Consortium	Stephanie Hutchings et al	https://www.gisaid.org	Preliminary analysis of SARS-CoV-2 importation & establishment of UK transmission lineages	https://virological.org/t/preliminary-analysis-of-sars-cov-2-importation-establishment-of-uk-transmission-lineages/507	2020-05-12
Scotland/CVR817/2020	ncov	EPI_ISL_439117	?	2020-03-27	Europe	United Kingdom	Scotland		Europe	United Kingdom	Scotland	genome	29779	Human	?	?	B	L	West of Scotland Specialist Virology Centre, NHSGGC / MRC-University of Glasgow Centre for Virus Research	COVID-19 Genomics UK (COG-UK) Consortium	Ana da Silva Filipe et al	https://www.gisaid.org	Preliminary analysis of SARS-CoV-2 importation & establishment of UK transmission lineages	https://virological.org/t/preliminary-analysis-of-sars-cov-2-importation-establishment-of-uk-transmission-lineages/507	2020-05-12
England/BRIS-12F6DB/2020	ncov	EPI_ISL_488228	?	2020-03-08	Europe	United Kingdom	England		Europe	United Kingdom	England	genome	29779	Human	?	?	B	L	PHE South West Regional Laboratory, National Infection Service	Wellcome Sanger Institute for the COVID-19 Genomics UK Consortium	Stephanie Hutchings et al	https://www.gisaid.org	?	?	2020-07-14
England/201060026/2020	ncov	EPI_ISL_464369	?	2020-03-02	Europe	United Kingdom	England		Europe	United Kingdom	England	genome	29900	Human	45	Male	B	L	Respiratory Virus Unit, Microbiology Services Colindale, Public Health England	Respiratory Virus Unit, Microbiology Services Colindale, Public Health England	PHE Covid Sequencing Team et al	https://www.gisaid.org	?	?	2020-06-11
Scotland/CVR2732/2020	ncov	EPI_ISL_453072	?	2020-04-16	Europe	United Kingdom	Scotland		Europe	United Kingdom	Scotland	genome	29779	Human	?	?	B	L	West of Scotland Specialist Virology Centre, NHSGGC / MRC-University of Glasgow Centre for Virus Research	COVID-19 Genomics UK (COG-UK) Consortium	Ana da Silva Filipe et al	https://www.gisaid.org	Preliminary analysis of SARS-CoV-2 importation & establishment of UK transmission lineages	https://virological.org/t/preliminary-analysis-of-sars-cov-2-importation-establishment-of-uk-transmission-lineages/507	2020-05-27
Scotland/CVR2052/2020	ncov	EPI_ISL_448143	?	2020-04-08	Europe	United Kingdom	Scotland		Europe	United Kingdom	Scotland	genome	29900	Human	?	?	B	L	West of Scotland Specialist Virology Centre, NHSGGC / MRC-University of Glasgow Centre for Virus Research	COVID-19 Genomics UK (COG-UK) Consortium	Ana da Silva Filipe et al	https://www.gisaid.org	Preliminary analysis of SARS-CoV-2 importation & establishment of UK transmission lineages	https://virological.org/t/preliminary-analysis-of-sars-cov-2-importation-establishment-of-uk-transmission-lineages/507	2020-05-19
England/201080063/2020	ncov	EPI_ISL_464451	?	2020-03-04	Europe	United Kingdom	England		Europe	United Kingdom	England	genome	29900	Human	43	Female	B	L	Respiratory Virus Unit, Microbiology Services Colindale, Public Health England	Respiratory Virus Unit, Microbiology Services Colindale, Public Health England	PHE Covid Sequencing Team et al	https://www.gisaid.org	?	?	2020-06-11
England/201080164/2020	ncov	EPI_ISL_464473	?	2020-03-05	Europe	United Kingdom	England		Europe	United Kingdom	England	genome	29900	Human	45	Male	B	L	Respiratory Virus Unit, Microbiology Services Colindale, Public Health England	Respiratory Virus Unit, Microbiology Services Colindale, Public Health England	PHE Covid Sequencing Team et al	https://www.gisaid.org	?	?	2020-06-11
Netherlands/NoordBrabant_88/2020	ncov	EPI_ISL_422882	?	2020	Europe	Netherlands	North Brabant		Europe	Netherlands	North Brabant	genome	29772	Human	?	?	B	L	Dutch COVID-19 response team	Erasmus Medical Center	Bas Oude Munnink et al	https://www.gisaid.org	?	?	2020-04-11
Scotland/GCVR-17079C/2020	ncov	EPI_ISL_489680	?	2020-03-25	Europe	United Kingdom	Scotland		Europe	United Kingdom	Scotland	genome	29779	Human	?	?	B	L	NHSGGC West of Scotland Specialist Virology Centre / MRC-University of Glasgow Centre for Virus Research	Wellcome Sanger Institute for the COVID-19 Genomics UK Consortium	Ana da Silva Filipe et al	https://www.gisaid.org	?	?	2020-07-14
England/201060024/2020	ncov	EPI_ISL_459961	?	2020-03-02	Europe	United Kingdom	England		Europe	United Kingdom	England	genome	29900	Human	43	Male	B	L	Respiratory Virus Unit, Microbiology Services Colindale, Public Health England	Respiratory Virus Unit, Microbiology Services Colindale, Public Health England	Steven Platt et al	https://www.gisaid.org	?	?	2020-06-05
Netherlands/NoordBrabant_120/2020	ncov	EPI_ISL_461155	?	2020-03-24	Europe	Netherlands	North Brabant		Europe	Netherlands	North Brabant	genome	29772	Human	?	?	B	L	Dutch COVID-19 response team	Erasmus Medical Center	Bas Oude Munnink et al	https://www.gisaid.org	?	?	2020-06-06
Netherlands/NA_195/2020	ncov	EPI_ISL_422730	?	2020-03-24	Europe	Netherlands	Netherlands		Europe	Netherlands	Netherlands	genome	29772	Human	?	?	B	L	Dutch COVID-19 response team	Erasmus Medical Center	Bas Oude Munnink et al	https://www.gisaid.org	?	?	2020-04-11
England/CAMB-746BA/2020	ncov	EPI_ISL_425324	?	2020-03-29	Europe	United Kingdom	England		Europe	United Kingdom	England	genome	29900	Human	84	Male	B	L	Department of Pathology, University of Cambridge	COVID-19 Genomics UK (COG-UK) Consortium	Luke W Meredith et al	https://www.gisaid.org	Rapid implementation of SARS-CoV-2 sequencing to investigate cases of health-care associated COVID-19: a prospective genomic surveillance study	https://dx.doi.org/10.1016/S1473-3099(20)30562-4	2020-04-14
Netherlands/NA_207/2020	ncov	EPI_ISL_422742	?	2020-03-25	Europe	Netherlands	Netherlands		Europe	Netherlands	Netherlands	genome	29772	Human	?	?	B	L	Dutch COVID-19 response team	Erasmus Medical Center	Bas Oude Munnink et al	https://www.gisaid.org	?	?	2020-04-11
England/20109058906/2020	ncov	EPI_ISL_417283	?	2020-03-06	Europe	United Kingdom	England		Europe	United Kingdom	England	genome	29900	Human	30	Female	B	L	Respiratory Virus Unit, Microbiology Services Colindale, Public Health England	Respiratory Virus Unit, Microbiology Services Colindale, Public Health England	Monica Galiano et al	https://www.gisaid.org	Preliminary analysis of SARS-CoV-2 importation & establishment of UK transmission lineages	https://virological.org/t/preliminary-analysis-of-sars-cov-2-importation-establishment-of-uk-transmission-lineages/507	2020-03-25
England/NORT-28115D/2020	ncov	EPI_ISL_488831	?	2020-03-05	Europe	United Kingdom	England		Europe	United Kingdom	England	genome	29779	Human	?	?	B	L	NU-OMICS DNA Sequencing research facility, Northumbria University	Wellcome Sanger Institute for the COVID-19 Genomics UK Consortium	Chris Duncan et al	https://www.gisaid.org	?	?	2020-07-14
Netherlands/Naarden_1364774/2020	ncov	EPI_ISL_413577	?	2020-03-02	Europe	Netherlands	North Holland	Naarden	Europe	Netherlands	North Holland	genome	29783	Human	?	?	B	L	MHC Gooi & Vechtstreek	Erasmus Medical Center	David Nieuwenhuijse et al	https://www.gisaid.org	Rapid SARS-CoV-2 whole genome sequencing for informed public health decision making in the Netherlands	https://dx.doi.org/10.1038/s41591-020-0997-y	2020-03-07
Iceland/355/2020	ncov	EPI_ISL_424379	?	2020-03-19	Europe	Iceland	Reykjavik		Europe	Iceland	Reykjavik	genome	29900	Human	37	Male	B	L	The National University Hospital of Iceland	deCODE genetics	Daniel F Gudbjartsson et al	https://www.gisaid.org	Spread of SARS-CoV-2 in the Icelandic Population	https://dx.doi.org/10.1056/NEJMoa2006100	2020-04-13
Belgium/UGent-10/2020	ncov	EPI_ISL_425054	?	2020-03-25	Europe	Belgium	Gent		Europe	Belgium	Gent	genome	29900	Human	?	?	B	L	Lab voor klinische biologie	Onderzoeksgroep Virologie	Nick Vereecke et al	https://www.gisaid.org	A phylodynamic workflow to rapidly gain insights into the dispersal history and dynamics of SARS-CoV-2 lineages	https://dx.doi.org/10.1101/2020.05.05.078758	2020-04-14
Netherlands/NA_32/2020	ncov	EPI_ISL_415489	?	2020-03-13	Europe	Netherlands	Netherlands		Europe	Netherlands	Netherlands	genome	29783	Human	?	?	B	L	Dutch COVID-19 response team	Erasmus Medical Center	David Nieuwenhuijse et al	https://www.gisaid.org	Rapid SARS-CoV-2 whole genome sequencing for informed public health decision making in the Netherlands	https://dx.doi.org/10.1038/s41591-020-0997-y	2020-03-17
Netherlands/NA_227/2020	ncov	EPI_ISL_422762	?	2020-03-27	Europe	Netherlands	Netherlands		Europe	Netherlands	Netherlands	genome	29772	Human	?	?	B	L	Dutch COVID-19 response team	Erasmus Medical Center	Bas Oude Munnink et al	https://www.gisaid.org	?	?	2020-04-11
Scotland/CVR71/2020	ncov	EPI_ISL_425802	?	2020-03-06	Europe	United Kingdom	Scotland		Europe	United Kingdom	Scotland	genome	29779	Human	?	?	B	L	West of Scotland Specialist Virology Centre, NHSGGC / MRC-University of Glasgow Centre for Virus Research	COVID-19 Genomics UK (COG-UK) Consortium	Ana da Silva Filipe et al	https://www.gisaid.org	Preliminary analysis of SARS-CoV-2 importation & establishment of UK transmission lineages	https://virological.org/t/preliminary-analysis-of-sars-cov-2-importation-establishment-of-uk-transmission-lineages/507	2020-04-14
Netherlands/NoordBrabant_28/2020	ncov	EPI_ISL_414537	?	2020-03-08	Europe	Netherlands	North Brabant		Europe	Netherlands	North Brabant	genome	29772	Human	?	?	B	L	Dutch COVID-19 response team	Erasmus Medical Center	David Nieuwenhuijse et al	https://www.gisaid.org	Rapid SARS-CoV-2 whole genome sequencing for informed public health decision making in the Netherlands	https://dx.doi.org/10.1038/s41591-020-0997-y	2020-03-13
Netherlands/NA_185/2020	ncov	EPI_ISL_422720	?	2020-03-23	Europe	Netherlands	Netherlands		Europe	Netherlands	Netherlands	genome	29772	Human	?	?	B	L	Dutch COVID-19 response team	Erasmus Medical Center	Bas Oude Munnink et al	https://www.gisaid.org	?	?	2020-04-11
Netherlands/NoordBrabant_95/2020	ncov	EPI_ISL_422889	?	2020-03-17	Europe	Netherlands	North Brabant		Europe	Netherlands	North Brabant	genome	29772	Human	?	?	B	L	Dutch COVID-19 response team	Erasmus Medical Center	Bas Oude Munnink et al	https://www.gisaid.org	?	?	2020-04-11
Netherlands/NoordBrabant_51/2020	ncov	EPI_ISL_415507	?	2020	Europe	Netherlands	North Brabant		Europe	Netherlands	North Brabant	genome	29783	Human	?	?	B	L	Dutch COVID-19 response team	Erasmus Medical Center	David Nieuwenhuijse et al	https://www.gisaid.org	Rapid SARS-CoV-2 whole genome sequencing for informed public health decision making in the Netherlands	https://dx.doi.org/10.1038/s41591-020-0997-y	2020-03-17
Netherlands/Rotterdam_1364040/2020	ncov	EPI_ISL_413583	?	2020-03-02	Europe	Netherlands	South Holland	Rotterdam	Europe	Netherlands	South Holland	genome	29783	Human	?	?	B	L	MHC Rotterdam-Rijnmond	Erasmus Medical Center	David Nieuwenhuijse et al	https://www.gisaid.org	Rapid SARS-CoV-2 whole genome sequencing for informed public health decision making in the Netherlands	https://dx.doi.org/10.1038/s41591-020-0997-y	2020-03-07
Netherlands/NA_226/2020	ncov	EPI_ISL_422761	?	2020-03-28	Europe	Netherlands	Netherlands		Europe	Netherlands	Netherlands	genome	29772	Human	?	?	B	L	Dutch COVID-19 response team	Erasmus Medical Center	Bas Oude Munnink et al	https://www.gisaid.org	?	?	2020-04-11
Netherlands/NoordBrabant_77/2020	ncov	EPI_ISL_422873	?	2020-03-11	Europe	Netherlands	North Brabant		Europe	Netherlands	North Brabant	genome	29772	Human	?	?	B	L	Dutch COVID-19 response team	Erasmus Medical Center	Bas Oude Munnink et al	https://www.gisaid.org	?	?	2020-04-11
Scotland/CVR65/2020	ncov	EPI_ISL_425796	?	2020-03-06	Europe	United Kingdom	Scotland		Europe	United Kingdom	Scotland	genome	29809	Human	?	?	B	L	West of Scotland Specialist Virology Centre, NHSGGC / MRC-University of Glasgow Centre for Virus Research	COVID-19 Genomics UK (COG-UK) Consortium	Ana da Silva Filipe et al	https://www.gisaid.org	Preliminary analysis of SARS-CoV-2 importation & establishment of UK transmission lineages	https://virological.org/t/preliminary-analysis-of-sars-cov-2-importation-establishment-of-uk-transmission-lineages/507	2020-04-14
Scotland/CVR75/2020	ncov	EPI_ISL_425805	?	2020-03-06	Europe	United Kingdom	Scotland		Europe	United Kingdom	Scotland	genome	29782	Human	?	?	B	L	West of Scotland Specialist Virology Centre, NHSGGC / MRC-University of Glasgow Centre for Virus Research	COVID-19 Genomics UK (COG-UK) Consortium	Ana da Silva Filipe et al	https://www.gisaid.org	Preliminary analysis of SARS-CoV-2 importation & establishment of UK transmission lineages	https://virological.org/t/preliminary-analysis-of-sars-cov-2-importation-establishment-of-uk-transmission-lineages/507	2020-04-14
Netherlands/NoordBrabant_82/2020	ncov	EPI_ISL_422877	?	2020-03-12	Europe	Netherlands	North Brabant		Europe	Netherlands	North Brabant	genome	29772	Human	?	?	B	L	Dutch COVID-19 response team	Erasmus Medical Center	Bas Oude Munnink et al	https://www.gisaid.org	?	?	2020-04-11
Netherlands/Utrecht_47/2020	ncov	EPI_ISL_414551	?	2020-03-07	Europe	Netherlands	Utrecht		Europe	Netherlands	Utrecht	genome	29772	Human	?	?	B	L	Dutch COVID-19 response team	Erasmus Medical Center	David Nieuwenhuijse et al	https://www.gisaid.org	Rapid SARS-CoV-2 whole genome sequencing for informed public health decision making in the Netherlands	https://dx.doi.org/10.1038/s41591-020-0997-y	2020-03-13
Netherlands/ZuidHolland_95/2020	ncov	EPI_ISL_422631	?	2020-03-31	Europe	Netherlands	South Holland		Europe	Netherlands	South Holland	genome	29772	Human	?	?	B	L	Dutch COVID-19 response team	Erasmus Medical Center	Bas Oude Munnink et al	https://www.gisaid.org	?	?	2020-04-11
England/201080012/2020	ncov	EPI_ISL_464424	?	2020-03-04	Europe	United Kingdom	England		Europe	United Kingdom	England	genome	29900	Human	35	Female	B	L	Respiratory Virus Unit, Microbiology Services Colindale, Public Health England	Respiratory Virus Unit, Microbiology Services Colindale, Public Health England	PHE Covid Sequencing Team et al	https://www.gisaid.org	?	?	2020-06-11
Ireland/20W269/2020	ncov	EPI_ISL_437687	?	2020-04	Europe	Ireland	Ireland		Europe	Ireland	Ireland	genome	29782	Human	?	?	B	L	UCD National Virus Reference Laboratory	UCD National Virus Reference Laboratory	Michael J. Carr et al	https://www.gisaid.org	?	?	2020-05-11
England/SHEF-BFD54/2020	ncov	EPI_ISL_416740	?	2020-03-03	Europe	United Kingdom	England	South Yorkshire	Europe	United Kingdom	England	genome	29782	Human	45	Male	B	L	Virology Department, Sheffield Teaching Hospitals NHS Foundation Trust	Department of Infection, Immunity and Cardiovascular Disease, The Florey Institute, The Medical School, University of Sheffield	Thushan de Silva et al	https://www.gisaid.org	Preliminary analysis of SARS-CoV-2 importation & establishment of UK transmission lineages	https://virological.org/t/preliminary-analysis-of-sars-cov-2-importation-establishment-of-uk-transmission-lineages/507	2020-03-23
Netherlands/NA_133/2020	ncov	EPI_ISL_422677	?	2020-03-11	Europe	Netherlands	Netherlands		Europe	Netherlands	Netherlands	genome	29772	Human	?	?	B	L	Dutch COVID-19 response team	Erasmus Medical Center	Bas Oude Munnink et al	https://www.gisaid.org	?	?	2020-04-11
England/20104003104/2020	ncov	EPI_ISL_459958	?	2020-03-02	Europe	United Kingdom	England		Europe	United Kingdom	England	genome	29900	Human	32	Male	B	L	Respiratory Virus Unit, Microbiology Services Colindale, Public Health England	Respiratory Virus Unit, Microbiology Services Colindale, Public Health England	Steven Platt et al	https://www.gisaid.org	?	?	2020-06-05
England/201060018/2020	ncov	EPI_ISL_464363	?	2020-03-03	Europe	United Kingdom	England		Europe	United Kingdom	England	genome	29900	Human	33	Male	B	L	Respiratory Virus Unit, Microbiology Services Colindale, Public Health England	Respiratory Virus Unit, Microbiology Services Colindale, Public Health England	PHE Covid Sequencing Team et al	https://www.gisaid.org	?	?	2020-06-11
USA/CA6/2020	ncov	EPI_ISL_410044	MT044258	2020-01-27	North America	USA	California		Asia	China	Hubei	genome	29858	Human	44	Male	B	L	California Department of Public Health	Pathogen Discovery, Respiratory Viruses Branch, Division of Viral Diseases, Centers for Disease Control and Prevention	Jing Zhang et al	https://www.gisaid.org	First 12 patients with coronavirus disease 2019 (COVID-19) in the United States	https://dx.doi.org/10.1101/2020.03.09.20032896	2020-02-11
Denmark/ALAB-SSI-1250/2020	ncov	EPI_ISL_444828	?	2020-03-11	Europe	Denmark	Denmark		Europe	Denmark	Denmark	genome	29779	Human	?	?	B	L	Department of Virus and Microbiological Special Diagnostics, Statens Serum Institut, Copenhagen, Denmark, Artillerivej 5, 2300 Copenahgen S	Albertsen lab, Department of Chemistry and Bioscience, Aalborg University, Denmark	Rasmus Kirkegaard et al	https://www.gisaid.org	?	?	2020-05-14
England/LIVE-A4CBF/2020	ncov	EPI_ISL_499817	?	2020-03-12	Europe	United Kingdom	England		Europe	United Kingdom	England	genome	29870	Human	?	?	B	L	Liverpool Clinical Laboratories	COVID-19 Genomics UK (COG-UK) Consortium	Sam Haldenby et al	https://www.gisaid.org	?	?	2020-07-28
England/LIVE-A5F2E/2020	ncov	EPI_ISL_499465	?	2020-03-21	Europe	United Kingdom	England		Europe	United Kingdom	England	genome	29870	Human	?	?	B	L	Liverpool Clinical Laboratories	COVID-19 Genomics UK (COG-UK) Consortium	Sam Haldenby et al	https://www.gisaid.org	?	?	2020-07-28
England/LIVE-A68B9/2020	ncov	EPI_ISL_499752	?	2020-03-16	Europe	United Kingdom	England		Europe	United Kingdom	England	genome	29870	Human	?	?	B	L	Liverpool Clinical Laboratories	COVID-19 Genomics UK (COG-UK) Consortium	Sam Haldenby et al	https://www.gisaid.org	?	?	2020-07-28
Sweden/20-50243/2020	ncov	EPI_ISL_475561	?	2020-03-10	Europe	Sweden	Stockholm		Europe	Sweden	Stockholm	genome	29900	Human	54	Male	B	L	Karolinska Universitetslaboratoriet	The Public Health Agency of Sweden	Oskar Karlsson Lindsjo et al	https://www.gisaid.org	?	?	2020-06-23
Japan/DP0779/2020	ncov	EPI_ISL_416626	?	2020-02-17	Asia	Japan	Japan		Asia	Japan	Japan	genome	29834	Human	?	?	B	O	Japanese Quarantine Stations	Pathogen Genomics Center, National Institute of Infectious Diseases	Tsuyoshi Sekizuka et al	https://www.gisaid.org	Haplotype networks of SARS-CoV-2 infections in the Diamond Princess cruise ship outbreak	https://dx.doi.org/10.1101/2020.03.23.20041970	2020-03-23
Taiwan/NTU27/2020	ncov	EPI_ISL_447621	?	2020-04-13	Asia	Taiwan	Taiwan	Taipei	Asia	Indonesia	Indonesia	genome	29870	Human	66	Male	B	L	Department of Laboratory Medicine, National Taiwan University Hospital	Microbial Genomics Core Lab, National Taiwan University Centers of Genomic and Precision Medicine	Shiou-Hwei Yeh et al	https://www.gisaid.org	?	?	2020-05-18
Singapore/485/2020	ncov	EPI_ISL_477175	?	2020-03-22	Asia	Singapore	Singapore		Asia	Singapore	Singapore	genome	29773	Human	54	Male	B	L	Department of Laboratory Medicine Tan Tock Seng Hospital	Department of Laboratory Medicine Tan Tock Seng Hospital	Chen YYC et al	https://www.gisaid.org	?	?	2020-06-29
England/BRIS-125ACA/2020	ncov	EPI_ISL_443961	?	2020-03-30	Europe	United Kingdom	England		Europe	United Kingdom	England	genome	29779	Human	?	?	B	L	PHE South West Regional Laboratory, National Infection Service	Wellcome Sanger Institute for the COVID-19 Genomics UK Consortium	Stephanie Hutchings et al	https://www.gisaid.org	Preliminary analysis of SARS-CoV-2 importation & establishment of UK transmission lineages	https://virological.org/t/preliminary-analysis-of-sars-cov-2-importation-establishment-of-uk-transmission-lineages/507	2020-05-12
England/BRIS-1220CB/2020	ncov	EPI_ISL_440087	?	2020-03-21	Europe	United Kingdom	England		Europe	United Kingdom	England	genome	29779	Human	?	?	B	L	PHE South West Regional Laboratory, National Infection Service	Wellcome Sanger Institute for the COVID-19 Genomics UK Consortium	Stephanie Hutchings et al	https://www.gisaid.org	Preliminary analysis of SARS-CoV-2 importation & establishment of UK transmission lineages	https://virological.org/t/preliminary-analysis-of-sars-cov-2-importation-establishment-of-uk-transmission-lineages/507	2020-05-12
Hangzhou/ZJU-07/2020	ncov	EPI_ISL_416425	?	2020-02-03	Asia	China	Zhejiang	Hangzhou	Asia	China	Zhejiang	genome	29941	Human	0	Male	B	L	State Key Laboratory for Diagnosis and Treatment of Infectious Diseases, National Clinical Research Center for Infectious Diseases, First Affiliated Hospital, Zhejiang University School of Medicine, Hangzhou, China 310003	State Key Laboratory for Diagnosis and Treatment of Infectious Diseases, National Clinical Research Center for Infectious Diseases, First Affiliated Hospital, Zhejiang University School of Medicine, Hangzhou, China 310003	Hangping Yao et al	https://www.gisaid.org	Spread of SARS-CoV-2 in the Icelandic Population	https://dx.doi.org/10.1056/NEJMoa2006100	2020-03-21
USA/UT-0159/2020	ncov	EPI_ISL_420805	?	2020-03-14	North America	USA	Utah		North America	USA	Utah	genome	29899	Human	?	?	B	L	Utah Public Health Laboratory	Utah Public Health Laboratory	Erin Young et al	https://www.gisaid.org	?	?	2020-04-06
Malaysia/IMR_WC14227/2020	ncov	EPI_ISL_490048	?	2020-04-11	Asia	Malaysia	Malaysia		Asia	Malaysia	Malaysia	genome	29838	Human	38	Male	B	L	Institute for Medical Research, Infectious Disease Research Centre, National Institutes of Health, Ministry of Health Malaysia	Institute for Medical Research, Infectious Disease Research Centre, National Institutes of Health, Ministry of Health Malaysia	Suppiah J et al	https://www.gisaid.org	?	?	2020-07-15
England/CAMB-84EDD/2020	ncov	EPI_ISL_440445	?	2020-03-14	Europe	United Kingdom	England		Europe	United Kingdom	England	genome	29779	Human	?	?	B	L	Department of Pathology, University of Cambridge	Wellcome Sanger Institute for the COVID-19 Genomics UK Consortium	Luke W Meredith et al	https://www.gisaid.org	Preliminary analysis of SARS-CoV-2 importation & establishment of UK transmission lineages	https://virological.org/t/preliminary-analysis-of-sars-cov-2-importation-establishment-of-uk-transmission-lineages/507	2020-05-12
Guangdong/20SF758/2020	ncov	EPI_ISL_428473	?	2020-01-27	Asia	China	Guangdong	Zhuhai	Asia	China	Guangdong	genome	29866	Human	44	Male	B	L	Guangdong Provincial Center for Diseases Control and Prevention	Guangdong Provincial Institute of Public Health	School of Public Health, The University of Hong Kong	Bosheng Li et al	https://www.gisaid.org	?	?	2020-04-21
Wales/PHWC-26F70/2020	ncov	EPI_ISL_422174	?	2020-03-29	Europe	United Kingdom	Wales		Europe	United Kingdom	Wales	genome	29862	Human	28	Female	B	L	Wales Specialist Virology Centre	Public Health Wales Microbiology Cardiff	Catherine Moore et al	https://www.gisaid.org	Preliminary analysis of SARS-CoV-2 importation & establishment of UK transmission lineages	https://virological.org/t/preliminary-analysis-of-sars-cov-2-importation-establishment-of-uk-transmission-lineages/507	2020-04-10
Scotland/CVR2260/2020	ncov	EPI_ISL_438884	?	2020-04-11	Europe	United Kingdom	Scotland		Europe	United Kingdom	Scotland	genome	29779	Human	?	?	B	L	West of Scotland Specialist Virology Centre, NHSGGC / MRC-University of Glasgow Centre for Virus Research	COVID-19 Genomics UK (COG-UK) Consortium	Ana da Silva Filipe et al	https://www.gisaid.org	Preliminary analysis of SARS-CoV-2 importation & establishment of UK transmission lineages	https://virological.org/t/preliminary-analysis-of-sars-cov-2-importation-establishment-of-uk-transmission-lineages/507	2020-05-12
Scotland/CVR3030/2020	ncov	EPI_ISL_439020	?	2020-04-24	Europe	United Kingdom	Scotland		Europe	United Kingdom	Scotland	genome	29779	Human	?	?	B	L	West of Scotland Specialist Virology Centre, NHSGGC / MRC-University of Glasgow Centre for Virus Research	COVID-19 Genomics UK (COG-UK) Consortium	Ana da Silva Filipe et al	https://www.gisaid.org	Preliminary analysis of SARS-CoV-2 importation & establishment of UK transmission lineages	https://virological.org/t/preliminary-analysis-of-sars-cov-2-importation-establishment-of-uk-transmission-lineages/507	2020-05-12
Scotland/CVR2124/2020	ncov	EPI_ISL_438875	?	2020-04-10	Europe	United Kingdom	Scotland		Europe	United Kingdom	Scotland	genome	29782	Human	?	?	B	L	West of Scotland Specialist Virology Centre, NHSGGC / MRC-University of Glasgow Centre for Virus Research	COVID-19 Genomics UK (COG-UK) Consortium	Ana da Silva Filipe et al	https://www.gisaid.org	Preliminary analysis of SARS-CoV-2 importation & establishment of UK transmission lineages	https://virological.org/t/preliminary-analysis-of-sars-cov-2-importation-establishment-of-uk-transmission-lineages/507	2020-05-12
Scotland/GCVR-1719E0/2020	ncov	EPI_ISL_489449	?	2020-03-27	Europe	United Kingdom	Scotland		Europe	United Kingdom	Scotland	genome	29779	Human	?	?	B	L	NHSGGC West of Scotland Specialist Virology Centre / MRC-University of Glasgow Centre for Virus Research	Wellcome Sanger Institute for the COVID-19 Genomics UK Consortium	Ana da Silva Filipe et al	https://www.gisaid.org	?	?	2020-07-14
Sweden/RV-FOI-1/2020	ncov	EPI_ISL_424703	?	2020-03-15	Europe	Sweden	Vasterbotten		Europe	Sweden	Vasterbotten	genome	29773	Human	?	?	B	L	Klinisk mikrobiologi, Region V√§sterbotten	Unit for Biological Agents, Department for CBRN Defence and Security, Swedish Defence Research Agency	FOI Bioinformatics team et al	https://www.gisaid.org	?	?	2020-04-13
USA/CA-CZB-1757/2020	ncov	EPI_ISL_476774	?	2020-03-19	North America	USA	California	Santa Clara County	North America	USA	California	genome	29890	Human	?	?	B	L	Stanford clinical virology lab	Chan-Zuckerberg Biohub	Benjamin Pinksy et al	https://www.gisaid.org	?	?	2020-06-25
Guangdong/20SF014/2020	ncov	EPI_ISL_403934	?	2020-01-15	Asia	China	Guangdong	Shenzhen	Asia	China	Guangdong	genome	29845	Human	63	Male	B	L	Guangdong Provincial Center for Diseases Control and Prevention	Guangdong Provincial Public Health	Department of Microbiology, Guangdong Provincial Center for Diseases Control and Prevention	Min Kang et al	https://www.gisaid.org	?	?	2020-01-22
Japan/DP0644/2020	ncov	EPI_ISL_416611	?	2020-02-17	Asia	Japan	Japan		Asia	Japan	Japan	genome	29766	Human	?	?	B	O	Japanese Quarantine Stations	Pathogen Genomics Center, National Institute of Infectious Diseases	Tsuyoshi Sekizuka et al	https://www.gisaid.org	Haplotype networks of SARS-CoV-2 infections in the Diamond Princess cruise ship outbreak	https://dx.doi.org/10.1101/2020.03.23.20041970	2020-03-23
USA/CA-SCCPHD-UC117/2020	ncov	EPI_ISL_435596	?	2020-03-04	North America	USA	California	Santa Clara County	North America	USA	California	genome	29903	Human	?	?	B	L	Santa Clara County Public Health Department	Chiu Laboratory, University of California, San Francisco	Xianding Deng et al	https://www.gisaid.org	?	?	2020-05-05
Wuhan/IPBCAMS-WH-02/2019	ncov	EPI_ISL_403931	MT019530	2019-12-30	Asia	China	Hubei	Wuhan	Asia	China	Hubei	genome	29889	Human	49	Female	B	L	Institute of Pathogen Biology, Chinese Academy of Medical Sciences & Peking Union Medical College	Institute of Pathogen Biology, Chinese Academy of Medical Sciences & Peking Union Medical College	Lili Ren et al	https://www.gisaid.org	Genomic diversity of SARS-CoV-2 in Coronavirus Disease 2019 patients	https://dx.doi.org/10.1093/cid/ciaa203/5780800	2020-01-21
Guangdong/20SF602/2020	ncov	EPI_ISL_428464	?	2020-01-25	Asia	China	Guangdong	Zhanjiang	Asia	China	Guangdong	genome	29866	Human	40	Female	B.2	O	Guangdong Provincial Center for Diseases Control and Prevention	Guangdong Provincial Institute of Public Health	School of Public Health, The University of Hong Kong	Bosheng Li et al	https://www.gisaid.org	?	?	2020-04-21
England/BRIS-121AA0/2020	ncov	EPI_ISL_440168	?	2020-03-16	Europe	United Kingdom	England		Europe	United Kingdom	England	genome	29779	Human	?	?	B	L	PHE South West Regional Laboratory, National Infection Service	Wellcome Sanger Institute for the COVID-19 Genomics UK Consortium	Stephanie Hutchings et al	https://www.gisaid.org	Preliminary analysis of SARS-CoV-2 importation & establishment of UK transmission lineages	https://virological.org/t/preliminary-analysis-of-sars-cov-2-importation-establishment-of-uk-transmission-lineages/507	2020-05-12
Japan/DP0803/2020	ncov	EPI_ISL_416630	?	2020-02-17	Asia	Japan	Japan		Asia	Japan	Japan	genome	29768	Human	?	?	B	O	Japanese Quarantine Stations	Pathogen Genomics Center, National Institute of Infectious Diseases	Tsuyoshi Sekizuka et al	https://www.gisaid.org	Haplotype networks of SARS-CoV-2 infections in the Diamond Princess cruise ship outbreak	https://dx.doi.org/10.1101/2020.03.23.20041970	2020-03-23
Jiangsu/IVDC-JS-001/2020	ncov	EPI_ISL_408488	?	2020-01-19	Asia	China	Jiangsu	Huaian	Asia	China	Jiangsu	genome	29890	Human	37	Male	B	L	National Institute for Viral Disease Control and Prevention, China CDC	National Institute for Viral Disease Control & Prevention, CCDC	Wenjie Tan et al	https://www.gisaid.org	Mutations, Recombination and Insertion in the Evolution of 2019-nCoV	https://dx.doi.org/10.1101/2020.02.29.971101	2020-02-09
Colombia/GUV-92146/2020	ncov	EPI_ISL_447761	?	2020-03-31	South America	Colombia	Antioquia	Medellin	South America	Colombia	Antioquia	genome	29714	Human	55	Male	B	L	Instituto Nacional de Salud, Bogot√°, Colombia	Grupo de Investigaciones Microbiol√≥gicas-UR (GIMUR), Departamento de Biolog√≠a, Facultad de Ciencias Naturales, Universidad del Rosario, Bogot√°, Colombia Instituto Nacional de Salud, Bogot√°, Colombia Icahn School of Medicine at Mount Sinai, New York, USA	Juan David Ram√≠rez et al	https://www.gisaid.org	The arrival and spread of SARS-CoV2 in Colombia	https://www.medrxiv.org/content/10.1101/2020.06.11.20125799v1	2020-05-18
Indonesia/MND-EIJK06/2020	ncov	EPI_ISL_467375	?	2020-03-23	Asia	Indonesia	North Sulawesi	Manado	Asia	Indonesia	North Sulawesi	genome	29767	Human	70	Female	B	L	RSUP Prof. Dr. R. Kandou Manado	Eijkman Institute for Molecular Biology, Ministry of Research and Technology/National Agency for Research and Innovation	Edison Johar et al	https://www.gisaid.org	?	?	2020-06-13
France/RA739/2020	ncov	EPI_ISL_410486	?	2020-02-08	Europe	France	Auvergne-Rh√¥ne-Alpes	Contamines	Europe	France	Auvergne-Rh√¥ne-Alpes	genome	29876	Human	56	Female	B	L	CNR Virus des Infections Respiratoires - France SUD	CNR Virus des Infections Respiratoires - France SUD	Bal et al	https://www.gisaid.org	Molecular characterization of SARS-CoV-2 in the first COVID-19 cluster in France reveals an amino acid deletion in nsp2 (Asp268del)	https://dx.doi.org/10.1016/j.cmi.2020.03.020	2020-02-14
Japan/DP0438/2020	ncov	EPI_ISL_416600	?	2020-02-16	Asia	Japan	Japan		Asia	Japan	Japan	genome	29766	Human	?	?	B	O	Japanese Quarantine Stations	Pathogen Genomics Center, National Institute of Infectious Diseases	Tsuyoshi Sekizuka et al	https://www.gisaid.org	Haplotype networks of SARS-CoV-2 infections in the Diamond Princess cruise ship outbreak	https://dx.doi.org/10.1101/2020.03.23.20041970	2020-03-23
Japan/DP0289/2020	ncov	EPI_ISL_416590	?	2020-02-16	Asia	Japan	Japan		Asia	Japan	Japan	genome	29766	Human	?	?	B	O	Japanese Quarantine Stations	Pathogen Genomics Center, National Institute of Infectious Diseases	Tsuyoshi Sekizuka et al	https://www.gisaid.org	Haplotype networks of SARS-CoV-2 infections in the Diamond Princess cruise ship outbreak	https://dx.doi.org/10.1101/2020.03.23.20041970	2020-03-23
Japan/DP0785/2020	ncov	EPI_ISL_416627	?	2020-02-17	Asia	Japan	Japan		Asia	Japan	Japan	genome	29766	Human	?	?	B	O	Japanese Quarantine Stations	Pathogen Genomics Center, National Institute of Infectious Diseases	Tsuyoshi Sekizuka et al	https://www.gisaid.org	Haplotype networks of SARS-CoV-2 infections in the Diamond Princess cruise ship outbreak	https://dx.doi.org/10.1101/2020.03.23.20041970	2020-03-23
Japan/DP0699/2020	ncov	EPI_ISL_416617	?	2020-02-17	Asia	Japan	Japan		Asia	Japan	Japan	genome	29774	Human	?	?	B	O	Japanese Quarantine Stations	Pathogen Genomics Center, National Institute of Infectious Diseases	Tsuyoshi Sekizuka et al	https://www.gisaid.org	Haplotype networks of SARS-CoV-2 infections in the Diamond Princess cruise ship outbreak	https://dx.doi.org/10.1101/2020.03.23.20041970	2020-03-23
Japan/DP0543/2020	ncov	EPI_ISL_416607	?	2020-02-17	Asia	Japan	Japan		Asia	Japan	Japan	genome	29831	Human	?	?	B	O	Japanese Quarantine Stations	Pathogen Genomics Center, National Institute of Infectious Diseases	Tsuyoshi Sekizuka et al	https://www.gisaid.org	Haplotype networks of SARS-CoV-2 infections in the Diamond Princess cruise ship outbreak	https://dx.doi.org/10.1101/2020.03.23.20041970	2020-03-23
Japan/DP0544/2020	ncov	EPI_ISL_416608	?	2020-02-17	Asia	Japan	Japan		Asia	Japan	Japan	genome	29766	Human	?	?	B	O	Japanese Quarantine Stations	Pathogen Genomics Center, National Institute of Infectious Diseases	Tsuyoshi Sekizuka et al	https://www.gisaid.org	Haplotype networks of SARS-CoV-2 infections in the Diamond Princess cruise ship outbreak	https://dx.doi.org/10.1101/2020.03.23.20041970	2020-03-23
SouthKorea/KCDC12/2020	ncov	EPI_ISL_412872	?	2020-02-01	Asia	South Korea	Gyeonggi Province	Gyeonggi	Asia	South Korea	Gyeonggi Province	genome	29789	Human	48	Male	B	L	Division of Viral Diseases, Center for Laboratory Control of Infectious Diseases, Korea Centers for Diseases Control and Prevention	Division of Viral Diseases, Center for Laboratory Control of Infectious Diseases, Korea Centers for Diseases Control and Prevention	Jeong-Min Kim et al	https://www.gisaid.org	?	?	2020-02-28
Wuhan/YB012611/2020	ncov	EPI_ISL_450501	?	2020-01-26	Asia	China	Hubei	Wuhan	Asia	China	Hubei	genome	29863	Human	?	?	B	L	unknown	CAS Key Laboratory of Special Pathogens and Biosafety and Center for Emerging Infectious Diseases	Si et al	https://www.gisaid.org	?	?	2020-03-30
Shanghai/SH0114/2020	ncov	EPI_ISL_416401	?	2020-02-02	Asia	China	Shanghai		Asia	China	Shanghai	genome	29836	Human	65	Female	B	L	Shanghai Public Health Clinical Center, Shanghai Medical College, Fudan University	National Research Center for Translational Medicine (Shanghai), Ruijin Hospital affiliated to Shanghai Jiao Tong University School of Medicine & Shanghai Public Health Clinical Center	Shengyue Wang et al	https://www.gisaid.org	?	?	2020-03-20
Shanghai/SH0107/2020	ncov	EPI_ISL_416397	?	2020-02-02	Asia	China	Shanghai		Asia	China	Shanghai	genome	29835	Human	66	Male	B	L	Shanghai Public Health Clinical Center, Shanghai Medical College, Fudan University	National Research Center for Translational Medicine (Shanghai), Ruijin Hospital affiliated to Shanghai Jiao Tong University School of Medicine & Shanghai Public Health Clinical Center	Shengyue Wang et al	https://www.gisaid.org	?	?	2020-03-20
Wuhan/YB012602/2020	ncov	EPI_ISL_450503	?	2020-01-26	Asia	China	Hubei	Wuhan	Asia	China	Hubei	genome	29864	Human	?	?	B	L	unknown	CAS Key Laboratory of Special Pathogens and Biosafety and Center for Emerging Infectious Diseases	Si et al	https://www.gisaid.org	?	?	2020-03-30
Wuhan/YB012605/2020	ncov	EPI_ISL_450502	?	2020-01-26	Asia	China	Hubei	Wuhan	Asia	China	Hubei	genome	29861	Human	?	?	B	L	unknown	CAS Key Laboratory of Special Pathogens and Biosafety and Center for Emerging Infectious Diseases	Si et al	https://www.gisaid.org	?	?	2020-03-30
Wuhan/YB012504/2020	ncov	EPI_ISL_450489	?	2020-01-25	Asia	China	Hubei	Wuhan	Asia	China	Hubei	genome	29865	Human	?	?	B	L	Wuhan Institute of Virology, Chinese Academy of Sciences	Wuhan Institute of Virology, Chinese Academy of Sciences	Si et al	https://www.gisaid.org	?	?	2020-03-30
Denmark/ALAB-SSI-691/2020	ncov	EPI_ISL_437041	?	2020-03-27	Europe	Denmark	Denmark		Europe	Denmark	Denmark	genome	29779	Human	?	?	B	L	Department of Virus and Microbiological Special Diagnostics, Statens Serum Institut, Copenhagen, Denmark, Artillerivej 5, 2300 Copenahgen S	Albertsen lab, Department of Chemistry and Bioscience, Aalborg University, Denmark	Rasmus Kirkegaard et al	https://www.gisaid.org	?	?	2020-05-08
USA/CA-CZB-1219/2020	ncov	EPI_ISL_450468	?	2020-03-18	North America	USA	California	Santa Clara County	North America	USA	California	genome	29891	Human	42	Female	B	L	Stanford clinical virology lab	Chan-Zuckerberg Biohub	Benjamin Pinksy et al	https://www.gisaid.org	?	?	2020-05-21
Wuhan/HB-WH3-189/2020	ncov	EPI_ISL_454946	?	2020-03-16	Asia	China	Hubei	Wuhan	Asia	China	Hubei	genome	29894	Human	?	?	B	L	Wuhan Chain Medical Labs (CMLabs)	State Key Laboratory of Biotherapy of Sichuan University	Baowen Du et al	https://www.gisaid.org	?	?	2020-05-29
Wales/PHWC-2707C/2020	ncov	EPI_ISL_422093	?	2020-03-29	Europe	United Kingdom	Wales		Europe	United Kingdom	Wales	genome	29896	Human	69	Male	B	L	Wales Specialist Virology Centre	Public Health Wales Microbiology Cardiff	Catherine Moore et al	https://www.gisaid.org	Preliminary analysis of SARS-CoV-2 importation & establishment of UK transmission lineages	https://virological.org/t/preliminary-analysis-of-sars-cov-2-importation-establishment-of-uk-transmission-lineages/507	2020-04-10
Scotland/CVR397/2020	ncov	EPI_ISL_433289	?	2020-03-23	Europe	United Kingdom	Scotland		Europe	United Kingdom	Scotland	genome	29779	Human	?	?	B	L	West of Scotland Specialist Virology Centre, NHSGGC / MRC-University of Glasgow Centre for Virus Research	COVID-19 Genomics UK (COG-UK) Consortium	Ana da Silva Filipe et al	https://www.gisaid.org	Preliminary analysis of SARS-CoV-2 importation & establishment of UK transmission lineages	https://virological.org/t/preliminary-analysis-of-sars-cov-2-importation-establishment-of-uk-transmission-lineages/507	2020-04-29
Scotland/CVR377/2020	ncov	EPI_ISL_439066	?	2020-03-23	Europe	United Kingdom	Scotland		Europe	United Kingdom	Scotland	genome	29779	Human	?	?	B	L	West of Scotland Specialist Virology Centre, NHSGGC / MRC-University of Glasgow Centre for Virus Research	COVID-19 Genomics UK (COG-UK) Consortium	Ana da Silva Filipe et al	https://www.gisaid.org	Preliminary analysis of SARS-CoV-2 importation & establishment of UK transmission lineages	https://virological.org/t/preliminary-analysis-of-sars-cov-2-importation-establishment-of-uk-transmission-lineages/507	2020-05-12
Wuhan/HB-WH3-180/2020	ncov	EPI_ISL_455379	?	2020-03-13	Asia	China	Hubei	Wuhan	Asia	China	Hubei	genome	29901	Human	?	?	B	L	Wuhan Chain Medical Labs (CMLabs)	State Key Laboratory of Biotherapy of Sichuan University	Baowen Du et al	https://www.gisaid.org	?	?	2020-05-29
USA/CA-CZB-1175/2020	ncov	EPI_ISL_454626	?	2020-04-30	North America	USA	California	San Francisco	North America	USA	California	genome	29895	Human	?	?	B	L	UCSF Clinical Microbiology Laboratory	Chan-Zuckerberg Biohub	CZB Cliahub Consortium et al	https://www.gisaid.org	?	?	2020-05-28
USA/CA-CZB-1110/2020	ncov	EPI_ISL_444068	?	2020-04-30	North America	USA	California	San Francisco	North America	USA	California	genome	29870	Human	?	?	B	L	UCSF Clinical Microbiology Laboratory	Chan-Zuckerberg Biohub	CZB Cliahub Consortium et al	https://www.gisaid.org	?	?	2020-05-13
USA/CA-CZB095/2020	ncov	EPI_ISL_429006	?	2020-03-28	North America	USA	California	San Francisco	North America	USA	California	genome	29901	Human	?	?	B	L	UCSF Clinical Microbiology Laboratory	Chan-Zuckerberg Biohub	CZB Cliahub Consortium et al	https://www.gisaid.org	?	?	2020-04-23
Wuhan/0125-A167/2020	ncov	EPI_ISL_493158	?	2020-01-25	Asia	China	Hubei	Wuhan	Asia	China	Hubei	genome	29834	Human	23	Male	B	L	National Virus Resource Center, Chinese Academy of Sciences, Wuhan 430071, China	Computational Virology Group, Center for Bacteria and Viruses Resources and Bioinformation, Wuhan Institute of Virology, Chinese Academy of SciencesÔºåWuhan 430071, China	Jianjun Chen et al	https://www.gisaid.org	?	?	2020-07-21
Wuhan/HB-WH2-147/2020	ncov	EPI_ISL_455371	?	2020-03-02	Asia	China	Hubei	Wuhan	Asia	China	Hubei	genome	29902	Human	?	?	B	L	Wuhan Chain Medical Labs (CMLabs)	State Key Laboratory of Biotherapy of Sichuan University	Baowen Du et al	https://www.gisaid.org	?	?	2020-05-29
Singapore/33/2020	ncov	EPI_ISL_420110	?	2020-03-11	Asia	Singapore	Singapore	Singapore	Asia	Singapore	Singapore	genome	29833	Human	57	Female	B	L	National Centre for Infectious Diseases	Programme in Emerging Infectious Diseases, Duke-NUS Medical School	Danielle E Anderson et al	https://www.gisaid.org	?	?	2020-04-05
Scotland/EDB044/2020	ncov	EPI_ISL_425848	?	2020-03-12	Europe	United Kingdom	Scotland		Europe	United Kingdom	Scotland	genome	29903	Human	?	?	B	L	Virology Department, Royal Infirmary of Edinburgh, NHS Lothian / School of Biological Sciences, University of Edinburgh / Institute of Genetics and Molecular Medicine, University of Edinburgh	COVID-19 Genomics UK (COG-UK) Consortium	McHugh M et al	https://www.gisaid.org	Preliminary analysis of SARS-CoV-2 importation & establishment of UK transmission lineages	https://virological.org/t/preliminary-analysis-of-sars-cov-2-importation-establishment-of-uk-transmission-lineages/507	2020-04-14
HongKong/HKU-902b/2020	ncov	EPI_ISL_434564	?	2020-01-24	Asia	Hong Kong	Hong Kong		Asia	Hong Kong	Hong Kong	genome	29891	Human	?	?	B.2	L	unknown	unknown	To et al	https://www.gisaid.org	?	?	2020-04-20
HongKong/VB20017970-2/2020	ncov	EPI_ISL_417064	?	2020-01-21	Asia	Hong Kong	Hong Kong	Hong Kong	Asia	Hong Kong	Hong Kong	genome	29834	Human	56	Male	B.2	L	Prince of Wales Hospital	Hong Kong Department of Health	Alan K.L. Tsang et al	https://www.gisaid.org	?	?	2020-03-24
HongKong/HKU-902a/2020	ncov	EPI_ISL_434563	?	2020-01-23	Asia	Hong Kong	Hong Kong		Asia	Hong Kong	Hong Kong	genome	29889	Human	?	?	B.2	L	unknown	Microbiology	To et al	https://www.gisaid.org	?	?	2020-04-20
USA/MN-MDH-94/2020	ncov	EPI_ISL_460075	?	2020-03-15	North America	USA	Minnesota		North America	USA	Minnesota	genome	29845	Human	?	?	B	L	Minnesota Department of Health, Public Health Laboratory	Minnesota Department of Health, Public Health Laboratory	Matt Plumb et al	https://www.gisaid.org	?	?	2020-06-05
Scotland/EDB1317/2020	ncov	EPI_ISL_433434	?	2020-04-09	Europe	United Kingdom	Scotland		Europe	United Kingdom	Scotland	genome	29903	Human	?	?	B	L	Virology Department, Royal Infirmary of Edinburgh, NHS Lothian / School of Biological Sciences, University of Edinburgh / Institute of Genetics and Molecular Medicine, University of Edinburgh	COVID-19 Genomics UK (COG-UK) Consortium	McHugh M et al	https://www.gisaid.org	Preliminary analysis of SARS-CoV-2 importation & establishment of UK transmission lineages	https://virological.org/t/preliminary-analysis-of-sars-cov-2-importation-establishment-of-uk-transmission-lineages/507	2020-04-29
England/20110097506/2020	ncov	EPI_ISL_417313	?	2020-03-08	Europe	United Kingdom	England		Europe	United Kingdom	England	genome	29904	Human	28	Female	B	L	Respiratory Virus Unit, Microbiology Services Colindale, Public Health England	Respiratory Virus Unit, Microbiology Services Colindale, Public Health England	Monica Galiano et al	https://www.gisaid.org	Preliminary analysis of SARS-CoV-2 importation & establishment of UK transmission lineages	https://virological.org/t/preliminary-analysis-of-sars-cov-2-importation-establishment-of-uk-transmission-lineages/507	2020-03-25
Hangzhou/HZCDC0135/2020	ncov	EPI_ISL_421225	?	2020-01-22	Asia	China	Zhejiang	Hangzhou	Asia	China	Zhejiang	genome	29836	Human	62	Male	B	L	Hangzhou Center for Diseases Control and Prevention	Hangzhou Center for Diseases Control and Prevention	Jun Li et al	https://www.gisaid.org	?	?	2020-04-07
Scotland/CVR16/2020	ncov	EPI_ISL_425699	?	2020-03-12	Europe	United Kingdom	Scotland		Europe	United Kingdom	Scotland	genome	29779	Human	?	?	B	L	West of Scotland Specialist Virology Centre, NHSGGC / MRC-University of Glasgow Centre for Virus Research	COVID-19 Genomics UK (COG-UK) Consortium	Ana da Silva Filipe et al	https://www.gisaid.org	Preliminary analysis of SARS-CoV-2 importation & establishment of UK transmission lineages	https://virological.org/t/preliminary-analysis-of-sars-cov-2-importation-establishment-of-uk-transmission-lineages/507	2020-04-14
Norway/2087/2020	ncov	EPI_ISL_420151	?	2020-03-17	Europe	Norway	Norway		Europe	Norway	Norway	genome	29862	Human	?	?	B	L	Nordland Hospital - Bodo, Laboratory Department, Molecular Biology Unit	Norwegian Institute of Public Health, Department of Virology	Kathrine Stene-Johansen et al	https://www.gisaid.org	?	?	2020-04-05
Hangzhou/ZJU-03/2020	ncov	EPI_ISL_416044	?	2020-01-25	Asia	China	Zhejiang	Hangzhou	Asia	China	Zhejiang	genome	29986	Human	32	Male	B	L	State Key Laboratory for Diagnosis and Treatment of Infectious Diseases, National Clinical Research Center for Infectious Diseases, First Affiliated Hospital, Zhejiang University School of Medicine, Hangzhou, China 310003	State Key Laboratory for Diagnosis and Treatment of Infectious Diseases, National Clinical Research Center for Infectious Diseases, First Affiliated Hospital, Zhejiang University School of Medicine, Hangzhou, China 310003	Hangping Yao et al	https://www.gisaid.org	Spread of SARS-CoV-2 in the Icelandic Population	https://dx.doi.org/10.1056/NEJMoa2006100	2020-03-20
USA/CA-CZB0107/2020	ncov	EPI_ISL_429036	?	2020-03-28	North America	USA	California	San Francisco	North America	USA	California	genome	29903	Human	?	?	B	L	UCSF Clinical Microbiology Laboratory	Chan-Zuckerberg Biohub	CZB Cliahub Consortium et al	https://www.gisaid.org	?	?	2020-04-23
HongKong/HKU-908a/2020	ncov	EPI_ISL_434569	?	2020-01-27	Asia	Hong Kong	Hong Kong		Asia	Hong Kong	Hong Kong	genome	29891	Human	?	?	B	O	unknown	Microbiology	To et al	https://www.gisaid.org	?	?	2020-04-20
HongKong/HKU-908b/2020	ncov	EPI_ISL_434570	?	2020-01-29	Asia	Hong Kong	Hong Kong		Asia	Hong Kong	Hong Kong	genome	29863	Human	?	?	B	O	unknown	Microbiology	To et al	https://www.gisaid.org	?	?	2020-04-20
France/IDF0626/2020	ncov	EPI_ISL_408431	?	2020-01-29	Europe	France	Ile de France	Paris	Europe	France	Ile de France	genome	29851	Human	53	Male	B	L	Sorbonne Universit√©, Inserm et Assistance Publique-H√¥pitaux de Paris (Piti√© Salp√©tri√®re)	National Reference Center for Viruses of Respiratory Infections, Institut Pasteur, Paris	M√©lanie Albert et al	https://www.gisaid.org	Whole genome and phylogenetic analysis of two SARS-CoV-2 strains isolated in Italy in January and February 2020: additional clues on multiple introductions and further circulation in Europe	https://dx.doi.org/10.2807/1560-7917.ES.2020.25.13.2000305	2020-02-08
England/200690245/2020	ncov	EPI_ISL_414041	?	2020-02-08	Europe	United Kingdom	England		Europe	United Kingdom	England	genome	29900	Human	53	Male	B	L	Respiratory Virus Unit, Microbiology Services Colindale, Public Health England	Respiratory Virus Unit, Microbiology Services Colindale, Public Health England	Monica Galiano et al	https://www.gisaid.org	Preliminary analysis of SARS-CoV-2 importation & establishment of UK transmission lineages	https://virological.org/t/preliminary-analysis-of-sars-cov-2-importation-establishment-of-uk-transmission-lineages/507	2020-03-11
England/NORT-28256F/2020	ncov	EPI_ISL_488609	?	2020-03-26	Europe	United Kingdom	England		Europe	United Kingdom	England	genome	29779	Human	?	?	B	L	NU-OMICS DNA Sequencing research facility, Northumbria University	Wellcome Sanger Institute for the COVID-19 Genomics UK Consortium	Chris Duncan et al	https://www.gisaid.org	?	?	2020-07-14
HongKong/HKU-200723-053/2020	ncov	EPI_ISL_497820	?	2020-03-18	Asia	Hong Kong	Hong Kong		Asia	Hong Kong	Hong Kong	genome	29779	Human	?	?	B	L	Department of Microbiology, The University of Hong Kong	Department of Microbiology, The University of Hong Kong	Kelvin K.W. To et al	https://www.gisaid.org	?	?	2020-07-25
England/20146005804/2020	ncov	EPI_ISL_423574	?	2020-04-01	Europe	United Kingdom	England		Europe	United Kingdom	England	genome	29900	Human	73	Male	B	L	Respiratory Virus Unit, Microbiology Services Colindale, Public Health England	Respiratory Virus Unit, Microbiology Services Colindale, Public Health England	Monica Galiano et al	https://www.gisaid.org	Preliminary analysis of SARS-CoV-2 importation & establishment of UK transmission lineages	https://virological.org/t/preliminary-analysis-of-sars-cov-2-importation-establishment-of-uk-transmission-lineages/507	2020-04-12
England/SHEF-C0673/2020	ncov	EPI_ISL_420251	?	2020-03-25	Europe	United Kingdom	England	Derbyshire	Europe	United Kingdom	England	genome	29779	Human	80	Male	B	L	Virology Department, Sheffield Teaching Hospitals NHS Foundation Trust	Department of Infection, Immunity and Cardiovascular Disease, The Florey Institute, The Medical School, University of Sheffield	Thushan de Silva et al	https://www.gisaid.org	Preliminary analysis of SARS-CoV-2 importation & establishment of UK transmission lineages	https://virological.org/t/preliminary-analysis-of-sars-cov-2-importation-establishment-of-uk-transmission-lineages/507	2020-04-06
Scotland/CVR112/2020	ncov	EPI_ISL_425657	?	2020-03-15	Europe	United Kingdom	Scotland		Europe	United Kingdom	Scotland	genome	29779	Human	?	?	B	L	West of Scotland Specialist Virology Centre, NHSGGC / MRC-University of Glasgow Centre for Virus Research	COVID-19 Genomics UK (COG-UK) Consortium	Ana da Silva Filipe et al	https://www.gisaid.org	Preliminary analysis of SARS-CoV-2 importation & establishment of UK transmission lineages	https://virological.org/t/preliminary-analysis-of-sars-cov-2-importation-establishment-of-uk-transmission-lineages/507	2020-04-14
England/CAMB-7D745/2020	ncov	EPI_ISL_441711	?	2020-04-06	Europe	United Kingdom	England		Europe	United Kingdom	England	genome	29865	Human	?	?	B	L	Department of Pathology, University of Cambridge	Wellcome Sanger Institute for the COVID-19 Genomics UK Consortium	Luke W Meredith et al	https://www.gisaid.org	Preliminary analysis of SARS-CoV-2 importation & establishment of UK transmission lineages	https://virological.org/t/preliminary-analysis-of-sars-cov-2-importation-establishment-of-uk-transmission-lineages/507	2020-05-12
England/BRIS-130D0F/2020	ncov	EPI_ISL_492615	?	2020-03-23	Europe	United Kingdom	England		Europe	United Kingdom	England	genome	29779	Human	?	?	B	L	PHE South West Regional Laboratory, National Infection Service	Wellcome Sanger Institute for the COVID-19 Genomics UK Consortium	Stephanie Hutchings et al	https://www.gisaid.org	?	?	2020-07-20
England/201161525/2020	ncov	EPI_ISL_464852	?	2020-03-12	Europe	United Kingdom	England		Europe	United Kingdom	England	genome	29900	Human	94	Male	B	L	Respiratory Virus Unit, Microbiology Services Colindale, Public Health England	Respiratory Virus Unit, Microbiology Services Colindale, Public Health England	PHE Covid Sequencing Team et al	https://www.gisaid.org	?	?	2020-06-11
England/BRIS-1305F8/2020	ncov	EPI_ISL_492530	?	2020-04-12	Europe	United Kingdom	England		Europe	United Kingdom	England	genome	29779	Human	?	?	B	L	PHE South West Regional Laboratory, National Infection Service	Wellcome Sanger Institute for the COVID-19 Genomics UK Consortium	Stephanie Hutchings et al	https://www.gisaid.org	?	?	2020-07-20
Denmark/ALAB-SSI-794/2020	ncov	EPI_ISL_444909	?	2020-03-28	Europe	Denmark	Denmark		Europe	Denmark	Denmark	genome	29779	Human	?	?	B	L	Department of Virus and Microbiological Special Diagnostics, Statens Serum Institut, Copenhagen, Denmark, Artillerivej 5, 2300 Copenahgen S	Albertsen lab, Department of Chemistry and Bioscience, Aalborg University, Denmark	Rasmus Kirkegaard et al	https://www.gisaid.org	?	?	2020-05-14
Yunnan/0306-466/2020	ncov	EPI_ISL_429239	?	2020-03-06	Asia	China	Yunnan		Asia	China	Yunnan	genome	29900	Human	16	Female	B	L	Department of Clinical Laboratory, the First People's Hospital of Yunnan Province	Department of Clinical Laboratory, the First People's Hospital of Yunnan Province	Yi Sun et al	https://www.gisaid.org	?	?	2020-04-23
Shanghai/SH0121/2020	ncov	EPI_ISL_416405	?	2020-02-02	Asia	China	Shanghai		Asia	China	Shanghai	genome	29836	Human	64	Male	B	L	Shanghai Public Health Clinical Center, Shanghai Medical College, Fudan University	National Research Center for Translational Medicine (Shanghai), Ruijin Hospital affiliated to Shanghai Jiao Tong University School of Medicine & Shanghai Public Health Clinical Center	Shengyue Wang et al	https://www.gisaid.org	?	?	2020-03-20
England/200690300/2020	ncov	EPI_ISL_414042	?	2020-02-08	Europe	United Kingdom	England		Europe	United Kingdom	England	genome	29900	Human	54	Male	B	L	Respiratory Virus Unit, Microbiology Services Colindale, Public Health England	Respiratory Virus Unit, Microbiology Services Colindale, Public Health England	Monica Galiano et al	https://www.gisaid.org	Preliminary analysis of SARS-CoV-2 importation & establishment of UK transmission lineages	https://virological.org/t/preliminary-analysis-of-sars-cov-2-importation-establishment-of-uk-transmission-lineages/507	2020-03-11
Wuhan/HB-WH2-169/2020	ncov	EPI_ISL_454935	?	2020-02-11	Asia	China	Hubei	Wuhan	Asia	China	Hubei	genome	29903	Human	?	?	B	L	Wuhan Chain Medical Labs (CMLabs)	State Key Laboratory of Biotherapy of Sichuan University	Baowen Du et al	https://www.gisaid.org	?	?	2020-05-29
Japan/DP0724/2020	ncov	EPI_ISL_416620	?	2020-02-17	Asia	Japan	Japan		Asia	Japan	Japan	genome	29784	Human	?	?	B	O	Japanese Quarantine Stations	Pathogen Genomics Center, National Institute of Infectious Diseases	Tsuyoshi Sekizuka et al	https://www.gisaid.org	Haplotype networks of SARS-CoV-2 infections in the Diamond Princess cruise ship outbreak	https://dx.doi.org/10.1101/2020.03.23.20041970	2020-03-23
Malaysia/IMR_WC1098/2020	ncov	EPI_ISL_430442	?	2020-02-29	Asia	Malaysia	Malaysia		Asia	Malaysia	Malaysia	genome	29886	Human	53	Male	B	L	Institute for Medical Research, Infectious Disease Research Centre, National Institutes of Health, Ministry of Health Malaysia	Institute for Medical Research, Infectious Disease Research Centre, National Institutes of Health, Ministry of Health Malaysia	Suppiah.J et al	https://www.gisaid.org	?	?	2020-04-27
USA/CA-SCCPHD-UC142/2020	ncov	EPI_ISL_435621	?	2020-03-09	North America	USA	California	Santa Clara County	North America	USA	California	genome	29903	Human	?	?	B	L	Santa Clara County Public Health Department	Chiu Laboratory, University of California, San Francisco	Xianding Deng et al	https://www.gisaid.org	?	?	2020-05-05
USA/CO-CDC-5607/2020	ncov	EPI_ISL_452130	?	2020-03-07	North America	USA	Colorado		North America	USA	Colorado	genome	29882	Human	32	?	B	L	CO Department of Public Health and Environment	Pathogen Discovery, Respiratory Viruses Branch, Division of Viral Diseases, Centers for Disease Control and Prevention	Jing Zhang et al	https://www.gisaid.org	?	?	2020-05-26
USA/CA-CZB-1207/2020	ncov	EPI_ISL_450456	?	2020-03-27	North America	USA	California	Santa Clara County	North America	USA	California	genome	29887	Human	36	Male	B	L	Stanford clinical virology lab	Chan-Zuckerberg Biohub	Benjamin Pinksy et al	https://www.gisaid.org	?	?	2020-05-21
USA/CA-CDC-0139/2020	ncov	EPI_ISL_447886	?	2020-03-23	North America	USA	California		North America	USA	California	genome	29903	Human	31	Male	B	L	unknown	Pathogen Discovery	Ying Tao et al	https://www.gisaid.org	?	?	2020-05-18
Vietnam/19-01S/2020	ncov	EPI_ISL_418269	?	2020-01-22	Asia	Vietnam	Ho Chi Minh City		Asia	Vietnam	Ho Chi Minh City	genome	29891	Human	?	?	B	L	unknown	Microbiology and Immunology department	Cao et al	https://www.gisaid.org	Insights into The Codon Usage Bias of 13 Severe Acute Respiratory Syndrome Coronavirus 2 (SARS-CoV-2) Isolates from Different Geo-locations	http://biorxiv.org/lookup/doi/10.1101/2020.04.01.019463	2020-03-30
Vietnam/19-02S/2020	ncov	EPI_ISL_418267	?	2020-01-22	Asia	Vietnam	Ho Chi Minh City		Asia	Vietnam	Ho Chi Minh City	genome	29890	Human	?	?	B	L	unknown	Microbiology and Immunology department	Nguyen et al	https://www.gisaid.org	?	?	2020-03-30
Indonesia/JKT-EIJK03/2020	ncov	EPI_ISL_437191	?	2020-03-27	Asia	Indonesia	Jakarta		Asia	Indonesia	Jakarta	genome	29903	Human	25	Female	B	L	RS Pondok Indah Hospital ‚Äì Pondok Indah	Eijkman Institute for Molecular Biology, Ministry of Research and Technology/National Agency for Research and Innovation	Edison Johar et al	https://www.gisaid.org	?	?	2020-05-08
Sichuan/SC-WCH4-284/2020	ncov	EPI_ISL_451386	?	2020-02-02	Asia	China	Sichuan		Asia	China	Sichuan	genome	29903	Human	33	Female	B	L	West China Hospital of Sichuan University	State Key Laboratory of Biotherapy of Sichuan University	Baowen Du et al	https://www.gisaid.org	?	?	2020-05-24
England/20122073102/2020	ncov	EPI_ISL_418675	?	2020-03-16	Europe	United Kingdom	England		Europe	United Kingdom	England	genome	29903	Human	3	Female	B	L	Respiratory Virus Unit, Microbiology Services Colindale, Public Health England	Respiratory Virus Unit, Microbiology Services Colindale, Public Health England	Monica Galiano et al	https://www.gisaid.org	Preliminary analysis of SARS-CoV-2 importation & establishment of UK transmission lineages	https://virological.org/t/preliminary-analysis-of-sars-cov-2-importation-establishment-of-uk-transmission-lineages/507	2020-03-30
HongKong/VM20002849/2020	ncov	EPI_ISL_414571	?	2020-02-22	Asia	Hong Kong	Hong Kong	Hong Kong	Asia	Hong Kong	Hong Kong	genome	29764	Human	59	Female	B	O	Hong Kong Department of Health	School of Public Health, The University of Hong Kong	Dominic N.C. Tsang et al	https://www.gisaid.org	?	?	2020-03-13
HongKong/HKU-200723-017/2020	ncov	EPI_ISL_497784	?	2020-02-24	Asia	Hong Kong	Hong Kong		Asia	Hong Kong	Hong Kong	genome	29782	Human	?	?	B	O	Department of Microbiology, The University of Hong Kong	Department of Microbiology, The University of Hong Kong	Kelvin K.W. To et al	https://www.gisaid.org	?	?	2020-07-25
Japan/DP0645/2020	ncov	EPI_ISL_416612	?	2020-02-17	Asia	Japan	Japan		Asia	Japan	Japan	genome	29839	Human	?	?	B	O	Japanese Quarantine Stations	Pathogen Genomics Center, National Institute of Infectious Diseases	Tsuyoshi Sekizuka et al	https://www.gisaid.org	Haplotype networks of SARS-CoV-2 infections in the Diamond Princess cruise ship outbreak	https://dx.doi.org/10.1101/2020.03.23.20041970	2020-03-23
Japan/DP0568/2020	ncov	EPI_ISL_416609	?	2020-02-17	Asia	Japan	Japan		Asia	Japan	Japan	genome	29787	Human	?	?	B	O	Japanese Quarantine Stations	Pathogen Genomics Center, National Institute of Infectious Diseases	Tsuyoshi Sekizuka et al	https://www.gisaid.org	Haplotype networks of SARS-CoV-2 infections in the Diamond Princess cruise ship outbreak	https://dx.doi.org/10.1101/2020.03.23.20041970	2020-03-23
Wuhan/HB-WH1-127/2020	ncov	EPI_ISL_454908	?	2020-03-02	Asia	China	Hubei	Wuhan	Asia	China	Hubei	genome	29903	Human	?	?	B	L	Wuhan Chain Medical Labs (CMLabs)	State Key Laboratory of Biotherapy of Sichuan University	Baowen Du et al	https://www.gisaid.org	?	?	2020-05-29
England/NOTT-10E58A/2020	ncov	EPI_ISL_425563	?	2020-03-26	Europe	United Kingdom	England		Europe	United Kingdom	England	genome	29900	Human	59	Male	B	L	Queens Medical Centre, Clinical Microbiology Department / DeepSeq Nottingham	COVID-19 Genomics UK (COG-UK) Consortium	Gemma Clark et al	https://www.gisaid.org	Preliminary analysis of SARS-CoV-2 importation & establishment of UK transmission lineages	https://virological.org/t/preliminary-analysis-of-sars-cov-2-importation-establishment-of-uk-transmission-lineages/507	2020-04-14
Wuhan/HB-WH6-244/2020	ncov	EPI_ISL_455397	?	2020-03-16	Asia	China	Hubei	Wuhan	Asia	China	Hubei	genome	29901	Human	?	?	B	L	Wuhan Chain Medical Labs (CMLabs)	State Key Laboratory of Biotherapy of Sichuan University	Baowen Du et al	https://www.gisaid.org	?	?	2020-05-29
Wuhan/HB-WH4-198/2020	ncov	EPI_ISL_455386	?	2020-02-12	Asia	China	Hubei	Wuhan	Asia	China	Hubei	genome	29901	Human	?	?	B	L	Wuhan Chain Medical Labs (CMLabs)	State Key Laboratory of Biotherapy of Sichuan University	Baowen Du et al	https://www.gisaid.org	?	?	2020-05-29
Guangdong/20SF629/2020	ncov	EPI_ISL_428466	?	2020-01-26	Asia	China	Guangdong	Dongguan	Asia	China	Guangdong	genome	29866	Human	26	Male	B	O	Guangdong Provincial Center for Diseases Control and Prevention	Guangdong Provincial Institute of Public Health	School of Public Health, The University of Hong Kong	Bosheng Li et al	https://www.gisaid.org	?	?	2020-04-21
Zhejiang/WZ-01/2020	ncov	EPI_ISL_404227	?	2020-01-16	Asia	China	Zhejiang	Hangzhou	Asia	China	Zhejiang	genome	29839	Human	46	Male	B	L	Zhejiang Provincial Center for Disease Control and Prevention	Department of Microbiology, Zhejiang Provincial Center for Disease Control and Prevention	Yin Chen et al	https://www.gisaid.org	?	?	2020-01-21
Sichuan/SC-WCH4-289/2020	ncov	EPI_ISL_451391	?	2020-02-13	Asia	China	Sichuan		Asia	China	Sichuan	genome	29903	Human	50	Male	B	L	West China Hospital of Sichuan University	State Key Laboratory of Biotherapy of Sichuan University	Baowen Du et al	https://www.gisaid.org	?	?	2020-05-24
Sichuan/SC-WCH4-291/2020	ncov	EPI_ISL_451393	?	2020-02-15	Asia	China	Sichuan		Asia	China	Sichuan	genome	29903	Human	78	Female	B	L	West China Hospital of Sichuan University	State Key Laboratory of Biotherapy of Sichuan University	Baowen Du et al	https://www.gisaid.org	?	?	2020-05-24
Sichuan/SC-WCH4-288/2020	ncov	EPI_ISL_451390	?	2020-01-23	Asia	China	Sichuan		Asia	China	Sichuan	genome	29903	Human	50	Male	A	O	West China Hospital of Sichuan University	State Key Laboratory of Biotherapy of Sichuan University	Baowen Du et al	https://www.gisaid.org	?	?	2020-05-24
Sichuan/SC-NC-068/2020	ncov	EPI_ISL_451328	?	2020-02-02	Asia	China	Sichuan		Asia	China	Sichuan	genome	29903	Human	9	Male	B	L	West China Hospital of Sichuan University	State Key Laboratory of Biotherapy of Sichuan University	Baowen Du et al	https://www.gisaid.org	?	?	2020-05-24
Sichuan/SC-NC-072/2020	ncov	EPI_ISL_451331	?	2020-02-02	Asia	China	Sichuan		Asia	China	Sichuan	genome	29903	Human	38	Female	B	L	West China Hospital of Sichuan University	State Key Laboratory of Biotherapy of Sichuan University	Baowen Du et al	https://www.gisaid.org	?	?	2020-05-24
Sichuan/SC-NC-069/2020	ncov	EPI_ISL_451329	?	2020-02-05	Asia	China	Sichuan		Asia	China	Sichuan	genome	29903	Human	67	Female	B	L	West China Hospital of Sichuan University	State Key Laboratory of Biotherapy of Sichuan University	Baowen Du et al	https://www.gisaid.org	?	?	2020-05-24
Sichuan/SC-NC-067/2020	ncov	EPI_ISL_451327	?	2020-02-01	Asia	China	Sichuan		Asia	China	Sichuan	genome	29903	Human	47	Male	B	L	West China Hospital of Sichuan University	State Key Laboratory of Biotherapy of Sichuan University	Baowen Du et al	https://www.gisaid.org	?	?	2020-05-24
Foshan/20SF210/2020	ncov	EPI_ISL_406535	?	2020-01-22	Asia	China	Guangdong	Foshan	Asia	China	Guangdong	genome	29839	Human	57	Female	B	L	Guangdong Provincial Center for Diseases Control and Prevention	Guangdong Provincial Public Health	Guangdong Provincial Center for Diseases Control and Prevention	Min Kang et al	https://www.gisaid.org	?	?	2020-01-29
Foshan/20SF211/2020	ncov	EPI_ISL_406536	?	2020-01-22	Asia	China	Guangdong	Foshan	Asia	China	Guangdong	genome	29803	Human	57	Male	B	L	Guangdong Provincial Center for Diseases Control and Prevention	Guangdong Provincial Public Health	Guangdong Provincial Center for Diseases Control and Prevention	Min Kang et al	https://www.gisaid.org	?	?	2020-01-29
Wuhan/YB012506/2020	ncov	EPI_ISL_450504	?	2020-01-25	Asia	China	Hubei	Wuhan	Asia	China	Hubei	genome	29866	Human	?	?	B	L	unknown	CAS Key Laboratory of Special Pathogens and Biosafety and Center for Emerging Infectious Diseases	Si et al	https://www.gisaid.org	?	?	2020-03-30
Guangdong/FS-S42-P0046/2020	ncov	EPI_ISL_413869	?	2020-02-28	Asia	China	Guangdong		Asia	China	Guangdong	genome	29903	Human	7	Male	B	L	Guangdong Provincial Institution of Public Health, Guangdong Provinical Center for Disease Control and Prevention	Guangdong Provincial Institution of Public Health	‚ÄãJing Lu et al	https://www.gisaid.org	Genomic Epidemiology of SARS-CoV-2 in Guangdong Province, China	https://dx.doi.org/10.1016/j.cell.2020.04.023	2020-03-09
Guangzhou/GZMU0079/2020	ncov	EPI_ISL_457691	?	2020-02-11	Asia	China	Guangdong	Guangzhou	Asia	China	Guangdong	genome	29891	Human	61	Male	B	L	The First Affiliated Hospital of Guangzhou Medical University, Guangzhou, China	BGI-shenzhen & The First Affiliated Hospital of Guangzhou Medical University	Yanqun Wang et al	https://www.gisaid.org	?	?	2020-06-02
Guangzhou/GZMU0092/2020	ncov	EPI_ISL_457694	?	2020-02-17	Asia	China	Guangdong	Guangzhou	Asia	China	Guangdong	genome	29891	Human	61	Male	B	L	The First Affiliated Hospital of Guangzhou Medical University, Guangzhou, China	BGI-shenzhen & The First Affiliated Hospital of Guangzhou Medical University	Yanqun Wang et al	https://www.gisaid.org	?	?	2020-06-02
Guangzhou/GZMU0101/2020	ncov	EPI_ISL_457697	?	2020-02-20	Asia	China	Guangdong	Guangzhou	Asia	China	Guangdong	genome	29891	Human	61	Male	B	L	The First Affiliated Hospital of Guangzhou Medical University, Guangzhou, China	BGI-shenzhen & The First Affiliated Hospital of Guangzhou Medical University	Yanqun Wang et al	https://www.gisaid.org	?	?	2020-06-02
Guangzhou/GZMU0117/2020	ncov	EPI_ISL_457698	?	2020-02-26	Asia	China	Guangdong	Guangzhou	Asia	China	Guangdong	genome	29891	Human	61	Male	B	L	The First Affiliated Hospital of Guangzhou Medical University, Guangzhou, China	BGI-shenzhen & The First Affiliated Hospital of Guangzhou Medical University	Yanqun Wang et al	https://www.gisaid.org	?	?	2020-06-02
Guangzhou/IQTC05/2020	ncov	EPI_ISL_444273	?	2020-02-05	Asia	China	Guangdong	Guangzhou	Asia	China	Guangdong	genome	29879	Human	?	?	B	L	unknown	State Key Laboratory of Respiratory Disease	Sun et al	https://www.gisaid.org	?	?	2020-05-08
Guangdong/SZ-N59-P0049/2020	ncov	EPI_ISL_413872	?	2020-02-28	Asia	China	Guangdong		Asia	China	Guangdong	genome	29903	Human	58	Male	B	L	Guangdong Provincial Institution of Public Health, Guangdong Provinical Center for Disease Control and Prevention	Guangdong Provincial Institution of Public Health	Jing Lu et al	https://www.gisaid.org	Genomic Epidemiology of SARS-CoV-2 in Guangdong Province, China	https://dx.doi.org/10.1016/j.cell.2020.04.023	2020-03-09
China/IQTC02/2020	ncov	EPI_ISL_412967	?	2020-01-29	Asia	China	Guangdong	Guangzhou	Asia	China	Guangdong	genome	29927	Human	?	?	B	L	unknown	Technology Centre, Guangzhou Customs	Shi et al	https://www.gisaid.org	?	?	2020-02-29
Guangzhou/GZMU0017/2020	ncov	EPI_ISL_429079	?	2020-02-05	Asia	China	Guangdong	Guangzhou	Asia	China	Guangdong	genome	29891	Human	49	Male	B	L	The First Affiliated Hospital of Guangzhou Medical University	BGI-shenzhen & The First Affiliated Hospital of Guangzhou Medical University	et al	https://www.gisaid.org	?	?	2020-04-23
Guangzhou/GZMU0058/2020	ncov	EPI_ISL_429101	?	2020-01-27	Asia	China	Guangdong	Guangzhou	Asia	China	Guangdong	genome	29891	Human	78	Male	B	L	The First Affiliated Hospital of Guangzhou Medical University	BGI-shenzhen & The First Affiliated Hospital of Guangzhou Medical University	et al	https://www.gisaid.org	?	?	2020-04-23
USA/WI1/2020	ncov	EPI_ISL_408670	MT039887	2020-01-31	North America	USA	Wisconsin		Asia	China	Hubei	genome	29879	Human	52	Female	B	L	Wisconsin Department of Health Services	Pathogen Discovery, Respiratory Viruses Branch, Division of Viral Diseases, Centers for Disease Control and Prevention	Jing Zhang et al	https://www.gisaid.org	First 12 patients with coronavirus disease 2019 (COVID-19) in the United States	https://dx.doi.org/10.1101/2020.03.09.20032896	2020-02-10
Shanghai/SH0066/2020	ncov	EPI_ISL_416369	?	2020-02-05	Asia	China	Shanghai		Asia	China	Shanghai	genome	29812	Human	60	Male	B	L	Shanghai Public Health Clinical Center, Shanghai Medical College, Fudan University	National Research Center for Translational Medicine (Shanghai), Ruijin Hospital affiliated to Shanghai Jiao Tong University School of Medicine & Shanghai Public Health Clinical Center	Shengyue Wang et al	https://www.gisaid.org	?	?	2020-03-20
Singapore/11/2020	ncov	EPI_ISL_410719	?	2020-02-02	Asia	Singapore	Singapore	Singapore	Asia	Singapore	Singapore	genome	29845	Human	47	Female	B	L	National Public Health Laboratory	National Public Health Laboratory	Octavia S et al	https://www.gisaid.org	?	?	2020-02-18
Guangdong/20SF630/2020	ncov	EPI_ISL_428467	?	2020-01-26	Asia	China	Guangdong	Dongguan	Asia	China	Guangdong	genome	29866	Human	30	Male	B	L	Guangdong Provincial Center for Diseases Control and Prevention	Guangdong Provincial Institute of Public Health	School of Public Health, The University of Hong Kong	Bosheng Li et al	https://www.gisaid.org	?	?	2020-04-21
Guangdong/20SF632/2020	ncov	EPI_ISL_428468	?	2020-01-26	Asia	China	Guangdong	Dongguan	Asia	China	Guangdong	genome	29866	Human	35	Female	B	L	Guangdong Provincial Center for Diseases Control and Prevention	Guangdong Provincial Institute of Public Health	School of Public Health, The University of Hong Kong	Bosheng Li et al	https://www.gisaid.org	?	?	2020-04-21
Guangdong/20SF840/2020	ncov	EPI_ISL_428478	?	2020-01-29	Asia	China	Guangdong	Dongguan	Asia	China	Guangdong	genome	29866	Human	7	Female	B	L	Guangdong Provincial Center for Diseases Control and Prevention	Guangdong Provincial Institute of Public Health	School of Public Health, The University of Hong Kong	Bosheng Li et al	https://www.gisaid.org	?	?	2020-04-21
Shanghai/SH0011/2020	ncov	EPI_ISL_416324	?	2020-01-29	Asia	China	Shanghai		Asia	China	Shanghai	genome	29833	Human	56	Male	B	L	Shanghai Public Health Clinical Center, Shanghai Medical College, Fudan University	National Research Center for Translational Medicine (Shanghai), Ruijin Hospital affiliated to Shanghai Jiao Tong University School of Medicine & Shanghai Public Health Clinical Center	Shengyue Wang et al	https://www.gisaid.org	?	?	2020-03-20
Sichuan/SC-WCH-315/2020	ncov	EPI_ISL_451382	?	2020-01-25	Asia	China	Sichuan		Asia	China	Sichuan	genome	29880	Human	62	Female	B	L	West China Hospital of Sichuan University	State Key Laboratory of Biotherapy of Sichuan University	Baowen Du et al	https://www.gisaid.org	International Expansion of a Novel SARS-CoV-2 Mutant	https://dx.doi.org/10.1128/JVI.00567-20	2020-05-24
Shanghai/SH0109/2020	ncov	EPI_ISL_416398	?	2020-02-02	Asia	China	Shanghai		Asia	China	Shanghai	genome	29835	Human	66	Male	B	L	Shanghai Public Health Clinical Center, Shanghai Medical College, Fudan University	National Research Center for Translational Medicine (Shanghai), Ruijin Hospital affiliated to Shanghai Jiao Tong University School of Medicine & Shanghai Public Health Clinical Center	Shengyue Wang et al	https://www.gisaid.org	?	?	2020-03-20
India/1-27/2020	ncov	EPI_ISL_413522	?	2020-01-27	Asia	India	Kerala		Asia	China	Hubei	genome	29854	Human	20	Female	B	L	Indian Council of Medical Research - National Institute of Virology	National Influenza Center, Indian Council of Medical Research - National Institute of Virology	Potdar V et al	https://www.gisaid.org	Full-genome sequences of the first two SARS-CoV-2 viruses from India	https://dx.doi.org/10.4103/ijmr.IJMR_663_20	2020-03-06
Singapore/661/2020	ncov	EPI_ISL_493421	?	2020-02-07	Asia	Singapore	Singapore		Asia	Singapore	Singapore	genome	29800	Human	47	Female	B	L	National Public Health Laboratory, National Centre for Infectious Diseases	National Public Health Laboratory, National Centre for Infectious Diseases	Mak TM et al	https://www.gisaid.org	?	?	2020-07-21
Fujian/13/2020	ncov	EPI_ISL_411066	?	2020-01-22	Asia	China	Fujian		Asia	China	Fujian	genome	29891	Human	65	Male	B	L	Fujian Center for Disease Control and Prevention	Fujian Center for Disease Control and Prevention	Chen Wei et al	https://www.gisaid.org	?	?	2020-02-19
Wuhan/HB-WH3-190/2020	ncov	EPI_ISL_455384	?	2020-03-16	Asia	China	Hubei	Wuhan	Asia	China	Hubei	genome	29900	Human	?	?	B	L	Wuhan Chain Medical Labs (CMLabs)	State Key Laboratory of Biotherapy of Sichuan University	Baowen Du et al	https://www.gisaid.org	?	?	2020-05-29
Thailand/Bangkok_168/2020	ncov	EPI_ISL_450196	?	2020-01-23	Asia	Thailand	Bangkok		Asia	Thailand	Bangkok	genome	29891	Human	33	?	B	L	bumrungrad international hospital	National Institute of Health. Department of medical Sciences, Ministry of Public Health, Thailand	Pilailuk et al	https://www.gisaid.org	?	?	2020-05-20
Thailand/SI200615-NT/2020	ncov	EPI_ISL_437618	?	2020-01-29	Asia	Thailand	Thailand		Asia	Thailand	Thailand	genome	29707	Human	?	?	B	L	unknown	Faculty of Medicine	Rodpan et al	https://www.gisaid.org	?	?	2020-05-08
UnitedArabEmirates/L9766/2020	ncov	EPI_ISL_435142	?	2020-03-14	Asia	United Arab Emirates	United Arab Emirates		Asia	United Arab Emirates	United Arab Emirates	genome	29903	Human	28	Female	B	L	Mohammed Bin Rashid University of Medicine and Health Sciences	Al Jalila Genomics Center	Ahmad Abou Tayoun et al	https://www.gisaid.org	Genomic surveillance and phylogenetic analysis reveal multiple introductions of SARS-CoV-2 into a global travel hub in the Middle East	https://dx.doi.org/10.1101/2020.05.06.080606	2020-05-03
Singapore/167/2020	ncov	EPI_ISL_462285	?	2020-03-19	Asia	Singapore	Singapore		Asia	Singapore	Singapore	genome	29891	Human	52	Male	B	L	National Public Health Laboratory, National Centre for Infectious Diseases	National Public Health Laboratory, National Centre for Infectious Diseases	Mak TM et al	https://www.gisaid.org	?	?	2020-06-08
Indonesia/EJ-ITD1238Sp/2020	ncov	EPI_ISL_458079	?	2020-03-30	Asia	Indonesia	Surabaya		Asia	Indonesia	Surabaya	genome	29903	Human	71	Male	B	L	Mitra Keluarga Hospital Kenjeran	Institute of Tropical Disease, Universitas Airlangga	Aldise M Nastri et al	https://www.gisaid.org	?	?	2020-06-03
Indonesia/JKT-EIJK0317/2020	ncov	EPI_ISL_435282	?	2020-03-19	Asia	Indonesia	Jakarta		Asia	Indonesia	Jakarta	genome	29920	Human	29	Female	B	L	RS Pondok Indah Hospital ‚Äì Pondok Indah	Eijkman Institute for Molecular Biology, Ministry of Research and Technology/National Agency for Research and Innovation	Edison Johar et al	https://www.gisaid.org	?	?	2020-05-04
Singapore/134/2020	ncov	EPI_ISL_443226	?	2020-03-16	Asia	Singapore	Singapore		Asia	Singapore	Singapore	genome	29891	Human	36	Female	B	L	National Public Health Laboratory, National Centre for Infectious Diseases	National Public Health Laboratory, National Centre for Infectious Diseases	Mak Tze Minn et al	https://www.gisaid.org	?	?	2020-05-12
Singapore/132/2020	ncov	EPI_ISL_443224	?	2020-03-20	Asia	Singapore	Singapore		Asia	Singapore	Singapore	genome	29891	Human	19	Female	B	L	National Public Health Laboratory, National Centre for Infectious Diseases	National Public Health Laboratory, National Centre for Infectious Diseases	Mak Tze Minn et al	https://www.gisaid.org	?	?	2020-05-12
Indonesia/JKT-EIJK04/2020	ncov	EPI_ISL_437192	?	2020-04-01	Asia	Indonesia	Jakarta		Asia	Indonesia	Jakarta	genome	29903	Human	62	Male	B	L	Mitra Keluarga Kelapa Gading Hospital	Eijkman Institute for Molecular Biology, Ministry of Research and Technology/National Agency for Research and Innovation	Edison Johar et al	https://www.gisaid.org	?	?	2020-05-08
Singapore/130/2020	ncov	EPI_ISL_443222	?	2020-03-20	Asia	Singapore	Singapore		Asia	Singapore	Singapore	genome	29891	Human	73	Male	B	L	National Public Health Laboratory, National Centre for Infectious Diseases	National Public Health Laboratory, National Centre for Infectious Diseases	Mak Tze Minn et al	https://www.gisaid.org	?	?	2020-05-12
Indonesia/JKT-EIJK01/2020	ncov	EPI_ISL_437189	?	2020-03-26	Asia	Indonesia	Jakarta		Asia	Indonesia	Jakarta	genome	29903	Human	75	Male	B	L	Pusat Pertamina Hospital	Eijkman Institute for Molecular Biology, Ministry of Research and Technology/National Agency for Research and Innovation	Edison Johar et al	https://www.gisaid.org	?	?	2020-05-08
Singapore/108/2020	ncov	EPI_ISL_443200	?	2020-03-18	Asia	Singapore	Singapore		Asia	Singapore	Singapore	genome	29891	Human	26	Male	B	L	National Public Health Laboratory, National Centre for Infectious Diseases	National Public Health Laboratory, National Centre for Infectious Diseases	Mak Tze Minn et al	https://www.gisaid.org	?	?	2020-05-12
Singapore/283/2020	ncov	EPI_ISL_462401	?	2020-03-17	Asia	Singapore	Singapore		Asia	Singapore	Singapore	genome	29891	Human	73	Female	B	L	National Public Health Laboratory, National Centre for Infectious Diseases	National Public Health Laboratory, National Centre for Infectious Diseases	Mak TM et al	https://www.gisaid.org	?	?	2020-06-08
Singapore/182/2020	ncov	EPI_ISL_462300	?	2020-03-21	Asia	Singapore	Singapore		Asia	Singapore	Singapore	genome	29891	Human	59	Female	B	L	National Public Health Laboratory, National Centre for Infectious Diseases	National Public Health Laboratory, National Centre for Infectious Diseases	Mak TM et al	https://www.gisaid.org	?	?	2020-06-08
Bangladesh/NIB_BCSIR_02/2020	ncov	EPI_ISL_458133	?	2020-05-11	Asia	Bangladesh	Dhaka		Asia	Bangladesh	Dhaka	genome	29737	Human	45	Female	B	L	National Institute of Biotechnology	Bioinformatics Division, National Institute of Biotechnology	Mohammad Uzzal Hossain et al	https://www.gisaid.org	?	?	2020-06-03
England/Sheff02/2020	ncov	EPI_ISL_414501	?	2020-03-03	Europe	United Kingdom	England	Yorkshire	Europe	United Kingdom	England	genome	29782	Human	26	Male	B	O	Virology Department, Sheffield Teaching Hospitals NHS Foundation Trust	Department of Infection, Immunity and Cardiovascular Disease, The Florey Institute, The Medical School, University of Sheffield	Thushan de Silva et al	https://www.gisaid.org	Preliminary analysis of SARS-CoV-2 importation & establishment of UK transmission lineages	https://virological.org/t/preliminary-analysis-of-sars-cov-2-importation-establishment-of-uk-transmission-lineages/507	2020-03-12
HongKong/HKPU63-1402/2020	ncov	EPI_ISL_419231	?	2020-02-19	Asia	Hong Kong	Hong Kong	Hong Kong	Asia	Hong Kong	Hong Kong	genome	29903	Human	83	Female	B	L	Department of Clinical Pathology, Tuen Mun Hospital, 23 Tsing Chung Koon Road, Tuen Mun, N.T.	Department of Health Technology and Informatics, Faculty of Health and Social Science, The Hong Kong Polytechnic University	Kenneth Siu-Sing LEUNG et al	https://www.gisaid.org	A territory-wide study of early COVID-19 outbreak in Hong Kong community: A clinical, epidemiological and phylogenomic investigation	https://dx.doi.org/10.1101/2020.03.30.20045740	2020-04-01
Australia/VIC102/2020	ncov	EPI_ISL_419817	?	2020-03-16	Oceania	Australia	Victoria		Oceania	Australia	Victoria	genome	29865	Human	22	Female	B	L	Victorian Infectious Diseases Reference Laboratory (VIDRL)	Victorian Infectious Diseases Reference Laboratory and Microbiological Diagnostic Unit Public Health Laboratory, Doherty Institute	Caly L. et al	https://www.gisaid.org	Tracking the COVID-19 pandemic in Australia using genomics	https://dx.doi.org/10.1101/2020.05.12.20099929	2020-04-03
Australia/WA21/2020	ncov	EPI_ISL_470839	?	2020-04-28	Oceania	Australia	Western Australia		Oceania	Australia	Western Australia	genome	29803	Human	19	Female	B	L	PathWest Laboratory Medicine WA	PathWest Laboratory Medicine WA	Chisha Sikazwe et al	https://www.gisaid.org	?	?	2020-06-19
Sichuan/SC-GA-063/2020	ncov	EPI_ISL_451314	?	2020-01-30	Asia	China	Sichuan		Asia	China	Sichuan	genome	29903	Human	48	Female	B	L	West China Hospital of Sichuan University	State Key Laboratory of Biotherapy of Sichuan University	Baowen Du et al	https://www.gisaid.org	?	?	2020-05-24
Sichuan/SC-GA-064/2020	ncov	EPI_ISL_451315	?	2020-01-30	Asia	China	Sichuan		Asia	China	Sichuan	genome	29903	Human	50	Female	B	L	West China Hospital of Sichuan University	State Key Laboratory of Biotherapy of Sichuan University	Baowen Du et al	https://www.gisaid.org	?	?	2020-05-24
England/NORT-29501D/2020	ncov	EPI_ISL_478626	?	2020-03-29	Europe	United Kingdom	England		Europe	United Kingdom	England	genome	29779	Human	?	?	B	L	Northumbria University / South Tees Hospitals NHS Foundation Trust / North Cumbria Integrated Care NHS Foundation Trust / North Tees and Hartlepool NHS Foundation Trust / Newcastle Hospitals NHS Foundation Trust	COVID-19 Genomics UK (COG-UK) Consortium	Darren L Smith et al	https://www.gisaid.org	?	?	2020-06-30
Malaysia/MKAK-CL-2020-5047/2020	ncov	EPI_ISL_416866	?	2020-01-24	Asia	Malaysia	Selangor		Asia	Malaysia	Selangor	genome	29856	Human	65	Female	B	L	National Public Health Laboratory	Malaysia Genome Institute	Mohd Noor Mat Isa et al	https://www.gisaid.org	?	?	2020-03-23
Singapore/6/2020	ncov	EPI_ISL_410537	?	2020-02-09	Asia	Singapore	Singapore	Singapore	Asia	Singapore	Singapore	genome	29829	Human	64	Male	B	L	Singapore General Hospital, Molecular Laboratory, Division of Pathology	Programme in Emerging Infectious Diseases, Duke-NUS Medical School	Danielle E Anderson et al	https://www.gisaid.org	Discovery of a 382-nt deletion during the early evolution of SARS-CoV-2	https://dx.doi.org/doi/10.1101/2020.03.11.987222	2020-02-17
Singapore/654/2020	ncov	EPI_ISL_493414	?	2020-02-18	Asia	Singapore	Singapore		Asia	Singapore	Singapore	genome	29764	Human	35	Female	B	L	National Public Health Laboratory, National Centre for Infectious Diseases	National Public Health Laboratory, National Centre for Infectious Diseases	Mak TM et al	https://www.gisaid.org	?	?	2020-07-21
Singapore/630/2020	ncov	EPI_ISL_493390	?	2020-02-06	Asia	Singapore	Singapore		Asia	Singapore	Singapore	genome	29874	Human	42	Female	B	L	National Public Health Laboratory, National Centre for Infectious Diseases	National Public Health Laboratory, National Centre for Infectious Diseases	Mak TM et al	https://www.gisaid.org	?	?	2020-07-21
Malaysia/IMR_WC085/2020	ncov	EPI_ISL_430443	?	2020-01-28	Asia	Malaysia	Malaysia		Asia	Malaysia	Malaysia	genome	29892	Human	36	Female	B	L	Institute for Medical Research, Infectious Disease Research Centre, National Institutes of Health, Ministry of Health Malaysia	Institute for Medical Research, Infectious Disease Research Centre, National Institutes of Health, Ministry of Health Malaysia	Suppiah.J et al	https://www.gisaid.org	?	?	2020-04-27
Malaysia/MKAK-CL-2020-5045/2020	ncov	EPI_ISL_416829	?	2020-01-24	Asia	Malaysia	Selangor		Asia	Malaysia	Selangor	genome	29859	Human	11	Male	B	L	National Public Health Laboratory	Malaysia Genome Institute	Mohd Noor Mat Isa et al	https://www.gisaid.org	?	?	2020-03-23
Singapore/320nan/2020	ncov	EPI_ISL_482680	?	2020-02-09	Asia	Singapore	Singapore		Asia	Singapore	Singapore	genome	29903	Human	64	Male	B	L	Singapore General Hospital	Department of Microbiology	Nurdyana Abdul Rahman et al	https://www.gisaid.org	?	?	2020-07-05
Singapore/2/2020	ncov	EPI_ISL_407987	?	2020-01-25	Asia	Singapore	Singapore	Singapore	Asia	Singapore	Singapore	genome	29844	Human	37	Male	B	L	Singapore General Hospital	Programme in Emerging Infectious Diseases, Duke-NUS Medical School	Danielle E Anderson et al	https://www.gisaid.org	Discovery of a 382-nt deletion during the early evolution of SARS-CoV-2	https://dx.doi.org/doi/10.1101/2020.03.11.987222	2020-02-07
Singapore/36/2020	ncov	EPI_ISL_422429	?	2020-02-16	Asia	Singapore	Singapore		Asia	Singapore	Singapore	genome	29831	Human	40	Male	B	L	National Public Health Laboratory, National Centre for Infectious Diseases	National Public Health Laboratory, National Centre for Infectious Diseases	Mak TM et al	https://www.gisaid.org	?	?	2020-04-10
Canada/NB-204/2020	ncov	EPI_ISL_479626	?	2020-03-29	North America	Canada	New Brunswick		North America	Canada	New Brunswick	genome	29732	Human	?	?	B	L	Dr. Georges-L.-Dumont University Hospital Centre	National Microbiology Laboratory	Anna Majer et al	https://www.gisaid.org	?	?	2020-07-01
Wuhan/HB-WH2-168/2020	ncov	EPI_ISL_454934	?	2020-02-11	Asia	China	Hubei	Wuhan	Asia	China	Hubei	genome	29903	Human	?	?	B	L	Wuhan Chain Medical Labs (CMLabs)	State Key Laboratory of Biotherapy of Sichuan University	Baowen Du et al	https://www.gisaid.org	?	?	2020-05-29
Wuhan/HB-WH1-125/2020	ncov	EPI_ISL_454906	?	2020-03-02	Asia	China	Hubei	Wuhan	Asia	China	Hubei	genome	29903	Human	?	?	B	L	Wuhan Chain Medical Labs (CMLabs)	State Key Laboratory of Biotherapy of Sichuan University	Baowen Du et al	https://www.gisaid.org	?	?	2020-05-29
Wuhan/HB-WH2-161/2020	ncov	EPI_ISL_454929	?	2020-02-28	Asia	China	Hubei	Wuhan	Asia	China	Hubei	genome	29894	Human	?	?	B	L	Wuhan Chain Medical Labs (CMLabs)	State Key Laboratory of Biotherapy of Sichuan University	Baowen Du et al	https://www.gisaid.org	?	?	2020-05-29
Wuhan/HB-WH2-164/2020	ncov	EPI_ISL_454931	?	2020-02-10	Asia	China	Hubei	Wuhan	Asia	China	Hubei	genome	29903	Human	?	?	B	L	Wuhan Chain Medical Labs (CMLabs)	State Key Laboratory of Biotherapy of Sichuan University	Baowen Du et al	https://www.gisaid.org	?	?	2020-05-29
Wuhan/HB-WH2-145/2020	ncov	EPI_ISL_455369	?	2020-03-02	Asia	China	Hubei	Wuhan	Asia	China	Hubei	genome	29901	Human	?	?	B	L	Wuhan Chain Medical Labs (CMLabs)	State Key Laboratory of Biotherapy of Sichuan University	Baowen Du et al	https://www.gisaid.org	?	?	2020-05-29
Wuhan/HB-WH2-162/2020	ncov	EPI_ISL_455374	?	2020-02-10	Asia	China	Hubei	Wuhan	Asia	China	Hubei	genome	29899	Human	?	?	B	L	Wuhan Chain Medical Labs (CMLabs)	State Key Laboratory of Biotherapy of Sichuan University	Baowen Du et al	https://www.gisaid.org	?	?	2020-05-29
Sichuan/SC-WCH1-005/2020	ncov	EPI_ISL_451376	?	2020-01-28	Asia	China	Sichuan		Asia	China	Sichuan	genome	29903	Human	31	Male	B	O	West China Hospital of Sichuan University	State Key Laboratory of Biotherapy of Sichuan University	Baowen Du et al	https://www.gisaid.org	?	?	2020-05-24
Singapore/323ilmn/2020	ncov	EPI_ISL_469100	?	2020-03-26	Asia	Singapore	Singapore		Asia	Singapore	Singapore	genome	29891	Human	33	Female	B	L	National Public Health Laboratory, National Centre for Infectious Diseases	National Public Health Laboratory, National Centre for Infectious Diseases	Mak TM et al	https://www.gisaid.org	?	?	2020-06-17
Wuhan/HB-WH5-224/2020	ncov	EPI_ISL_454969	?	2020-03-16	Asia	China	Hubei	Wuhan	Asia	China	Hubei	genome	29903	Human	?	?	B	L	Wuhan Chain Medical Labs (CMLabs)	State Key Laboratory of Biotherapy of Sichuan University	Baowen Du et al	https://www.gisaid.org	?	?	2020-05-29
Wuhan/HB-WH1-130/2020	ncov	EPI_ISL_454909	?	2020-03-02	Asia	China	Hubei	Wuhan	Asia	China	Hubei	genome	29903	Human	?	?	B	L	Wuhan Chain Medical Labs (CMLabs)	State Key Laboratory of Biotherapy of Sichuan University	Baowen Du et al	https://www.gisaid.org	?	?	2020-05-29
Wuhan/HB-WH1-139/2020	ncov	EPI_ISL_455367	?	2020-02-23	Asia	China	Hubei	Wuhan	Asia	China	Hubei	genome	29902	Human	?	?	B	L	Wuhan Chain Medical Labs (CMLabs)	State Key Laboratory of Biotherapy of Sichuan University	Baowen Du et al	https://www.gisaid.org	?	?	2020-05-29
Wuhan/HB-WH2-163/2020	ncov	EPI_ISL_454930	?	2020-02-10	Asia	China	Hubei	Wuhan	Asia	China	Hubei	genome	29903	Human	?	?	B	L	Wuhan Chain Medical Labs (CMLabs)	State Key Laboratory of Biotherapy of Sichuan University	Baowen Du et al	https://www.gisaid.org	?	?	2020-05-29
Wuhan/HB-WH1-137/2020	ncov	EPI_ISL_454914	?	2020-03-03	Asia	China	Hubei	Wuhan	Asia	China	Hubei	genome	29903	Human	?	?	B	L	Wuhan Chain Medical Labs (CMLabs)	State Key Laboratory of Biotherapy of Sichuan University	Baowen Du et al	https://www.gisaid.org	?	?	2020-05-29
Wuhan/HB-WH2-165/2020	ncov	EPI_ISL_455375	?	2020-02-11	Asia	China	Hubei	Wuhan	Asia	China	Hubei	genome	29902	Human	?	?	B	L	Wuhan Chain Medical Labs (CMLabs)	State Key Laboratory of Biotherapy of Sichuan University	Baowen Du et al	https://www.gisaid.org	?	?	2020-05-29
Wuhan/HB-WH3-178/2020	ncov	EPI_ISL_455378	?	2020-03-13	Asia	China	Hubei	Wuhan	Asia	China	Hubei	genome	29901	Human	?	?	B	L	Wuhan Chain Medical Labs (CMLabs)	State Key Laboratory of Biotherapy of Sichuan University	Baowen Du et al	https://www.gisaid.org	?	?	2020-05-29
Wuhan/HB-WH1-123/2020	ncov	EPI_ISL_455363	?	2020-03-02	Asia	China	Hubei	Wuhan	Asia	China	Hubei	genome	29900	Human	?	?	B	L	Wuhan Chain Medical Labs (CMLabs)	State Key Laboratory of Biotherapy of Sichuan University	Baowen Du et al	https://www.gisaid.org	?	?	2020-05-29
Wuhan/HB-WH4-209/2020	ncov	EPI_ISL_454958	?	2020-03-19	Asia	China	Hubei	Wuhan	Asia	China	Hubei	genome	29903	Human	?	?	B	L	Wuhan Chain Medical Labs (CMLabs)	State Key Laboratory of Biotherapy of Sichuan University	Baowen Du et al	https://www.gisaid.org	?	?	2020-05-29
Wuhan/HB-WH2-155/2020	ncov	EPI_ISL_454923	?	2020-02-28	Asia	China	Hubei	Wuhan	Asia	China	Hubei	genome	29903	Human	?	?	B	L	Wuhan Chain Medical Labs (CMLabs)	State Key Laboratory of Biotherapy of Sichuan University	Baowen Du et al	https://www.gisaid.org	?	?	2020-05-29
Wuhan/HB-WH3-172/2020	ncov	EPI_ISL_454938	?	2020-03-02	Asia	China	Hubei	Wuhan	Asia	China	Hubei	genome	29894	Human	?	?	B	L	Wuhan Chain Medical Labs (CMLabs)	State Key Laboratory of Biotherapy of Sichuan University	Baowen Du et al	https://www.gisaid.org	?	?	2020-05-29
Wuhan/HB-WH2-159/2020	ncov	EPI_ISL_454927	?	2020-02-28	Asia	China	Hubei	Wuhan	Asia	China	Hubei	genome	29903	Human	?	?	B	L	Wuhan Chain Medical Labs (CMLabs)	State Key Laboratory of Biotherapy of Sichuan University	Baowen Du et al	https://www.gisaid.org	?	?	2020-05-29
Wuhan/HB-WH2-151/2020	ncov	EPI_ISL_455372	?	2020-03-03	Asia	China	Hubei	Wuhan	Asia	China	Hubei	genome	29901	Human	?	?	B	L	Wuhan Chain Medical Labs (CMLabs)	State Key Laboratory of Biotherapy of Sichuan University	Baowen Du et al	https://www.gisaid.org	?	?	2020-05-29
Wuhan/HB-WH3-171/2020	ncov	EPI_ISL_454937	?	2020-02-11	Asia	China	Hubei	Wuhan	Asia	China	Hubei	genome	29903	Human	?	?	B	L	Wuhan Chain Medical Labs (CMLabs)	State Key Laboratory of Biotherapy of Sichuan University	Baowen Du et al	https://www.gisaid.org	?	?	2020-05-29
Wuhan/HB-WH3-177/2020	ncov	EPI_ISL_455377	?	2020-03-03	Asia	China	Hubei	Wuhan	Asia	China	Hubei	genome	29902	Human	?	?	B	L	Wuhan Chain Medical Labs (CMLabs)	State Key Laboratory of Biotherapy of Sichuan University	Baowen Du et al	https://www.gisaid.org	?	?	2020-05-29
Wuhan/HB-WH3-184/2020	ncov	EPI_ISL_455380	?	2020-03-12	Asia	China	Hubei	Wuhan	Asia	China	Hubei	genome	29901	Human	?	?	B	L	Wuhan Chain Medical Labs (CMLabs)	State Key Laboratory of Biotherapy of Sichuan University	Baowen Du et al	https://www.gisaid.org	?	?	2020-05-29
Spain/COV002003/2020	ncov	EPI_ISL_452396	?	2020-03-14	Europe	Spain	Andalusia	Malaga	Europe	Spain	Andalusia	genome	29900	Human	70	Female	B	L	Servicio de Microbiolog√≠a. HRU de M√°laga. Servicio Andaluz de Salud	SeqCOVID-SPAIN consortium/IBV(CSIC)	Inmaculada de Toro Peinado et al	https://www.gisaid.org	?	?	2020-05-27
England/20092000704/2020	ncov	EPI_ISL_464181	?	2020-02-24	Europe	United Kingdom	England		Europe	United Kingdom	England	genome	29903	Human	26	Male	B	O	Respiratory Virus Unit, Microbiology Services Colindale, Public Health England	Respiratory Virus Unit, Microbiology Services Colindale, Public Health England	PHE Covid Sequencing Team et al	https://www.gisaid.org	?	?	2020-06-11
Sichuan/SC-MY-060/2020	ncov	EPI_ISL_451326	?	2020-02-02	Asia	China	Sichuan		Asia	China	Sichuan	genome	29903	Human	36	Male	B	L	West China Hospital of Sichuan University	State Key Laboratory of Biotherapy of Sichuan University	Baowen Du et al	https://www.gisaid.org	?	?	2020-05-24
Wuhan/HB-WH1-134/2020	ncov	EPI_ISL_454911	?	2020-02-22	Asia	China	Hubei	Wuhan	Asia	China	Hubei	genome	29903	Human	?	?	B	L	Wuhan Chain Medical Labs (CMLabs)	State Key Laboratory of Biotherapy of Sichuan University	Baowen Du et al	https://www.gisaid.org	?	?	2020-05-29
Wuhan/HB-WH3-181/2020	ncov	EPI_ISL_454942	?	2020-03-02	Asia	China	Hubei	Wuhan	Asia	China	Hubei	genome	29903	Human	?	?	B	L	Wuhan Chain Medical Labs (CMLabs)	State Key Laboratory of Biotherapy of Sichuan University	Baowen Du et al	https://www.gisaid.org	?	?	2020-05-29
Wuhan/HB-WH3-173/2020	ncov	EPI_ISL_454939	?	2020-02-28	Asia	China	Hubei	Wuhan	Asia	China	Hubei	genome	29894	Human	?	?	B	L	Wuhan Chain Medical Labs (CMLabs)	State Key Laboratory of Biotherapy of Sichuan University	Baowen Du et al	https://www.gisaid.org	?	?	2020-05-29
Wuhan/HB-WH3-187/2020	ncov	EPI_ISL_455382	?	2020-03-03	Asia	China	Hubei	Wuhan	Asia	China	Hubei	genome	29902	Human	?	?	B	L	Wuhan Chain Medical Labs (CMLabs)	State Key Laboratory of Biotherapy of Sichuan University	Baowen Du et al	https://www.gisaid.org	?	?	2020-05-29
Wuhan/HB-WH1-140/2020	ncov	EPI_ISL_454916	?	2020-02-27	Asia	China	Hubei	Wuhan	Asia	China	Hubei	genome	29903	Human	?	?	B	L	Wuhan Chain Medical Labs (CMLabs)	State Key Laboratory of Biotherapy of Sichuan University	Baowen Du et al	https://www.gisaid.org	?	?	2020-05-29
Wuhan/HB-WH4-194/2020	ncov	EPI_ISL_454948	?	2020-03-24	Asia	China	Hubei	Wuhan	Asia	China	Hubei	genome	29903	Human	?	?	B	L	Wuhan Chain Medical Labs (CMLabs)	State Key Laboratory of Biotherapy of Sichuan University	Baowen Du et al	https://www.gisaid.org	?	?	2020-05-29
England/OXON-B15C3/2020	ncov	EPI_ISL_479027	?	2020-04-23	Europe	United Kingdom	England		Europe	United Kingdom	England	genome	29900	Human	?	?	B	L	Oxford Viromics, NDM, University of Oxford	Oxford University Hospitals	Basingstoke and North Hampshire Hospital	COVID-19 Genomics UK (COG-UK) Consortium	Tanya Golubchik et al	https://www.gisaid.org	?	?	2020-06-30
England/OXON-B148A/2020	ncov	EPI_ISL_479017	?	2020-04-24	Europe	United Kingdom	England		Europe	United Kingdom	England	genome	29863	Human	?	?	B	L	Oxford Viromics, NDM, University of Oxford	Oxford University Hospitals	Basingstoke and North Hampshire Hospital	COVID-19 Genomics UK (COG-UK) Consortium	Tanya Golubchik et al	https://www.gisaid.org	?	?	2020-06-30
England/20096051104/2020	ncov	EPI_ISL_464188	?	2020-02-26	Europe	United Kingdom	England		Europe	United Kingdom	England	genome	29903	Human	26	Male	B	O	Respiratory Virus Unit, Microbiology Services Colindale, Public Health England	Respiratory Virus Unit, Microbiology Services Colindale, Public Health England	PHE Covid Sequencing Team et al	https://www.gisaid.org	?	?	2020-06-11
Spain/COV001925/2020	ncov	EPI_ISL_452449	?	2020-03-11	Europe	Spain	Andalusia	Alhaurin de la Torre	Europe	Spain	Andalusia	genome	29900	Human	45	Female	B	L	Servicio de Microbiolog√≠a. HRU de M√°laga. Servicio Andaluz de Salud	SeqCOVID-SPAIN consortium/IBV(CSIC)	Inmaculada de Toro Peinado et al	https://www.gisaid.org	?	?	2020-05-27
England/BRIS-1853AC9/2020	ncov	EPI_ISL_492388	?	2020-04-17	Europe	United Kingdom	England		Europe	United Kingdom	England	genome	29779	Human	?	?	B	L	PHE South West Regional Laboratory, National Infection Service	Wellcome Sanger Institute for the COVID-19 Genomics UK Consortium	Stephanie Hutchings et al	https://www.gisaid.org	?	?	2020-07-20
England/BRIS-127CA4/2020	ncov	EPI_ISL_469644	?	2020-04-18	Europe	United Kingdom	England		Europe	United Kingdom	England	genome	29779	Human	?	?	B	L	PHE South West Regional Laboratory, National Infection Service	Wellcome Sanger Institute for the COVID-19 Genomics UK Consortium	Stephanie Hutchings et al	https://www.gisaid.org	?	?	2020-06-18
England/LIVE-A4AA6/2020	ncov	EPI_ISL_499813	?	2020-03-11	Europe	United Kingdom	England		Europe	United Kingdom	England	genome	29870	Human	?	?	B	L	Liverpool Clinical Laboratories	COVID-19 Genomics UK (COG-UK) Consortium	Sam Haldenby et al	https://www.gisaid.org	?	?	2020-07-28
Shanghai/SH0007/2020	ncov	EPI_ISL_416320	?	2020-01-28	Asia	China	Shanghai		Asia	China	Shanghai	genome	29835	Human	65	Male	B	L	Shanghai Public Health Clinical Center, Shanghai Medical College, Fudan University	National Research Center for Translational Medicine (Shanghai), Ruijin Hospital affiliated to Shanghai Jiao Tong University School of Medicine & Shanghai Public Health Clinical Center	Shengyue Wang et al	https://www.gisaid.org	?	?	2020-03-20
England/20099000804/2020	ncov	EPI_ISL_464201	?	2020-02-28	Europe	United Kingdom	England		Europe	United Kingdom	England	genome	29903	Human	26	Male	B	O	Respiratory Virus Unit, Microbiology Services Colindale, Public Health England	Respiratory Virus Unit, Microbiology Services Colindale, Public Health England	PHE Covid Sequencing Team et al	https://www.gisaid.org	?	?	2020-06-11
Spain/Zaragoza2388/2020	ncov	EPI_ISL_468786	?	2020-03-26	Europe	Spain	Aragon	Zaragoza	Europe	Spain	Aragon	genome	29900	Human	31	Male	B	L	Servicio de Microbiolog√≠a, Hospital Miguel Servet, Zaragoza	SeqCOVID-SPAIN consortium/IBV(CSIC)	Antonio Rezusta L√≥pez et al	https://www.gisaid.org	?	?	2020-06-17
Spain/COV001927/2020	ncov	EPI_ISL_452447	?	2020-03-11	Europe	Spain	Andalusia	Malaga	Europe	Spain	Andalusia	genome	29900	Human	73	Female	B	L	Servicio de Microbiolog√≠a. HRU de M√°laga. Servicio Andaluz de Salud	SeqCOVID-SPAIN consortium/IBV(CSIC)	Inmaculada de Toro Peinado et al	https://www.gisaid.org	?	?	2020-05-27
India/ILSCV26793/2020	ncov	EPI_ISL_481116	?	2020-05-21	Asia	India	Odisha		Asia	India	Odisha	genome	29730	Human	36	Male	B	L	Immunogenomics lab, Institute of Life Sciences, Bhubaneswar	Immunogenomics lab, Institute of Life Sciences, Bhubaneswar	Sunil Raghav et al	https://www.gisaid.org	?	?	2020-07-02
England/CAMB-7AC0D/2020	ncov	EPI_ISL_433852	?	2020-04-08	Europe	United Kingdom	England		Europe	United Kingdom	England	genome	29900	Human	?	?	B	L	Department of Pathology, University of Cambridge	COVID-19 Genomics UK (COG-UK) Consortium	Luke W Meredith et al	https://www.gisaid.org	Rapid implementation of SARS-CoV-2 sequencing to investigate cases of health-care associated COVID-19: a prospective genomic surveillance study	https://dx.doi.org/10.1016/S1473-3099(20)30562-4	2020-04-29
England/CAMB-1B3AA3/2020	ncov	EPI_ISL_461574	?	2020-05-27	Europe	United Kingdom	England		Europe	United Kingdom	England	genome	29900	Human	?	?	B	L	Department of Pathology, University of Cambridge	COVID-19 Genomics UK (COG-UK) Consortium	Luke W Meredith et al	https://www.gisaid.org	?	?	2020-06-06
England/CAMB-72E2D/2020	ncov	EPI_ISL_439968	?	2020-03-20	Europe	United Kingdom	England		Europe	United Kingdom	England	genome	29779	Human	?	?	B	L	Department of Pathology, University of Cambridge	Wellcome Sanger Institute for the COVID-19 Genomics UK Consortium	Luke W Meredith et al	https://www.gisaid.org	Preliminary analysis of SARS-CoV-2 importation & establishment of UK transmission lineages	https://virological.org/t/preliminary-analysis-of-sars-cov-2-importation-establishment-of-uk-transmission-lineages/507	2020-05-12
England/CAMB-846B7/2020	ncov	EPI_ISL_440492	?	2020-03-10	Europe	United Kingdom	England		Europe	United Kingdom	England	genome	29780	Human	?	?	B	L	Department of Pathology, University of Cambridge	Wellcome Sanger Institute for the COVID-19 Genomics UK Consortium	Luke W Meredith et al	https://www.gisaid.org	Preliminary analysis of SARS-CoV-2 importation & establishment of UK transmission lineages	https://virological.org/t/preliminary-analysis-of-sars-cov-2-importation-establishment-of-uk-transmission-lineages/507	2020-05-12
England/CAMB-7292C/2020	ncov	EPI_ISL_439909	?	2020-03-22	Europe	United Kingdom	England		Europe	United Kingdom	England	genome	29779	Human	?	?	B	L	Department of Pathology, University of Cambridge	Wellcome Sanger Institute for the COVID-19 Genomics UK Consortium	Luke W Meredith et al	https://www.gisaid.org	Preliminary analysis of SARS-CoV-2 importation & establishment of UK transmission lineages	https://virological.org/t/preliminary-analysis-of-sars-cov-2-importation-establishment-of-uk-transmission-lineages/507	2020-05-12
England/CAMB-7368E/2020	ncov	EPI_ISL_440261	?	2020-03-22	Europe	United Kingdom	England		Europe	United Kingdom	England	genome	29779	Human	?	?	B	L	Department of Pathology, University of Cambridge	Wellcome Sanger Institute for the COVID-19 Genomics UK Consortium	Luke W Meredith et al	https://www.gisaid.org	Preliminary analysis of SARS-CoV-2 importation & establishment of UK transmission lineages	https://virological.org/t/preliminary-analysis-of-sars-cov-2-importation-establishment-of-uk-transmission-lineages/507	2020-05-12
England/CAMB-1AC90A/2020	ncov	EPI_ISL_489550	?	2020-04-24	Europe	United Kingdom	England		Europe	United Kingdom	England	genome	29779	Human	?	?	B	L	Department of Pathology, University of Cambridge	Wellcome Sanger Institute for the COVID-19 Genomics UK Consortium	Luke W Meredith et al	https://www.gisaid.org	?	?	2020-07-14
England/CAMB-7690A/2020	ncov	EPI_ISL_438361	?	2020-03-30	Europe	United Kingdom	England		Europe	United Kingdom	England	genome	29779	Human	?	?	B	L	Department of Pathology, University of Cambridge	Wellcome Sanger Institute for the COVID-19 Genomics UK Consortium	Luke W Meredith et al	https://www.gisaid.org	Preliminary analysis of SARS-CoV-2 importation & establishment of UK transmission lineages	https://virological.org/t/preliminary-analysis-of-sars-cov-2-importation-establishment-of-uk-transmission-lineages/507	2020-05-12
England/CAMB-84C3D/2020	ncov	EPI_ISL_440547	?	2020-03-11	Europe	United Kingdom	England		Europe	United Kingdom	England	genome	29779	Human	?	?	B	L	Department of Pathology, University of Cambridge	Wellcome Sanger Institute for the COVID-19 Genomics UK Consortium	Luke W Meredith et al	https://www.gisaid.org	Preliminary analysis of SARS-CoV-2 importation & establishment of UK transmission lineages	https://virological.org/t/preliminary-analysis-of-sars-cov-2-importation-establishment-of-uk-transmission-lineages/507	2020-05-12
England/CAMB-751A9/2020	ncov	EPI_ISL_440384	?	2020-03-16	Europe	United Kingdom	England		Europe	United Kingdom	England	genome	29779	Human	?	?	B	L	Department of Pathology, University of Cambridge	Wellcome Sanger Institute for the COVID-19 Genomics UK Consortium	Luke W Meredith et al	https://www.gisaid.org	Preliminary analysis of SARS-CoV-2 importation & establishment of UK transmission lineages	https://virological.org/t/preliminary-analysis-of-sars-cov-2-importation-establishment-of-uk-transmission-lineages/507	2020-05-12
England/CAMB-728B6/2020	ncov	EPI_ISL_439941	?	2020-03-22	Europe	United Kingdom	England		Europe	United Kingdom	England	genome	29809	Human	?	?	B	L	Department of Pathology, University of Cambridge	Wellcome Sanger Institute for the COVID-19 Genomics UK Consortium	Luke W Meredith et al	https://www.gisaid.org	Preliminary analysis of SARS-CoV-2 importation & establishment of UK transmission lineages	https://virological.org/t/preliminary-analysis-of-sars-cov-2-importation-establishment-of-uk-transmission-lineages/507	2020-05-12
England/CAMB-72027/2020	ncov	EPI_ISL_439935	?	2020-03-28	Europe	United Kingdom	England		Europe	United Kingdom	England	genome	29809	Human	?	?	B	L	Department of Pathology, University of Cambridge	Wellcome Sanger Institute for the COVID-19 Genomics UK Consortium	Luke W Meredith et al	https://www.gisaid.org	Preliminary analysis of SARS-CoV-2 importation & establishment of UK transmission lineages	https://virological.org/t/preliminary-analysis-of-sars-cov-2-importation-establishment-of-uk-transmission-lineages/507	2020-05-12
England/CAMB-80C40/2020	ncov	EPI_ISL_442915	?	2020-04-10	Europe	United Kingdom	England		Europe	United Kingdom	England	genome	29779	Human	?	?	B	L	Department of Pathology, University of Cambridge	Wellcome Sanger Institute for the COVID-19 Genomics UK Consortium	Luke W Meredith et al	https://www.gisaid.org	Preliminary analysis of SARS-CoV-2 importation & establishment of UK transmission lineages	https://virological.org/t/preliminary-analysis-of-sars-cov-2-importation-establishment-of-uk-transmission-lineages/507	2020-05-12
England/BRIS-124DE0/2020	ncov	EPI_ISL_443764	?	2020-03-26	Europe	United Kingdom	England		Europe	United Kingdom	England	genome	29779	Human	?	?	B	L	PHE South West Regional Laboratory, National Infection Service	Wellcome Sanger Institute for the COVID-19 Genomics UK Consortium	Stephanie Hutchings et al	https://www.gisaid.org	Preliminary analysis of SARS-CoV-2 importation & establishment of UK transmission lineages	https://virological.org/t/preliminary-analysis-of-sars-cov-2-importation-establishment-of-uk-transmission-lineages/507	2020-05-12
England/CAMB-777F0/2020	ncov	EPI_ISL_438514	?	2020-04-01	Europe	United Kingdom	England		Europe	United Kingdom	England	genome	29837	Human	?	?	B	L	Department of Pathology, University of Cambridge	Wellcome Sanger Institute for the COVID-19 Genomics UK Consortium	Luke W Meredith et al	https://www.gisaid.org	Preliminary analysis of SARS-CoV-2 importation & establishment of UK transmission lineages	https://virological.org/t/preliminary-analysis-of-sars-cov-2-importation-establishment-of-uk-transmission-lineages/507	2020-05-12
England/CAMB-741E6/2020	ncov	EPI_ISL_440338	?	2020-03-20	Europe	United Kingdom	England		Europe	United Kingdom	England	genome	29812	Human	?	?	B	L	Department of Pathology, University of Cambridge	Wellcome Sanger Institute for the COVID-19 Genomics UK Consortium	Luke W Meredith et al	https://www.gisaid.org	Preliminary analysis of SARS-CoV-2 importation & establishment of UK transmission lineages	https://virological.org/t/preliminary-analysis-of-sars-cov-2-importation-establishment-of-uk-transmission-lineages/507	2020-05-12
England/CAMB-726DA/2020	ncov	EPI_ISL_439613	?	2020-03-23	Europe	United Kingdom	England		Europe	United Kingdom	England	genome	29780	Human	?	?	B	L	Department of Pathology, University of Cambridge	Wellcome Sanger Institute for the COVID-19 Genomics UK Consortium	Luke W Meredith et al	https://www.gisaid.org	Preliminary analysis of SARS-CoV-2 importation & establishment of UK transmission lineages	https://virological.org/t/preliminary-analysis-of-sars-cov-2-importation-establishment-of-uk-transmission-lineages/507	2020-05-12
England/CAMB-7525B/2020	ncov	EPI_ISL_440403	?	2020-03-14	Europe	United Kingdom	England		Europe	United Kingdom	England	genome	29845	Human	?	?	B	L	Department of Pathology, University of Cambridge	Wellcome Sanger Institute for the COVID-19 Genomics UK Consortium	Luke W Meredith et al	https://www.gisaid.org	Preliminary analysis of SARS-CoV-2 importation & establishment of UK transmission lineages	https://virological.org/t/preliminary-analysis-of-sars-cov-2-importation-establishment-of-uk-transmission-lineages/507	2020-05-12
England/CAMB-7606F/2020	ncov	EPI_ISL_438529	?	2020-03-30	Europe	United Kingdom	England		Europe	United Kingdom	England	genome	29779	Human	?	?	B	L	Department of Pathology, University of Cambridge	Wellcome Sanger Institute for the COVID-19 Genomics UK Consortium	Luke W Meredith et al	https://www.gisaid.org	Preliminary analysis of SARS-CoV-2 importation & establishment of UK transmission lineages	https://virological.org/t/preliminary-analysis-of-sars-cov-2-importation-establishment-of-uk-transmission-lineages/507	2020-05-12
Oman/RESP-20-6560/2020	ncov	EPI_ISL_457997	?	2020-03-28	Asia	Oman	Muscat		Asia	Oman	Muscat	genome	29903	Human	62	Male	B	L	Oman-NIC	Oman-NIC	Samira Al-Maruqi et al	https://www.gisaid.org	?	?	2020-06-02
Wuhan/HB-WH2-154/2020	ncov	EPI_ISL_455373	?	2020-02-28	Asia	China	Hubei	Wuhan	Asia	China	Hubei	genome	29902	Human	?	?	B	L	Wuhan Chain Medical Labs (CMLabs)	State Key Laboratory of Biotherapy of Sichuan University	Baowen Du et al	https://www.gisaid.org	?	?	2020-05-29
England/200690756/2020	ncov	EPI_ISL_414044	?	2020-02-08	Europe	United Kingdom	England		Europe	United Kingdom	England	genome	29900	Human	50	Female	B	L	Respiratory Virus Unit, Microbiology Services Colindale, Public Health England	Respiratory Virus Unit, Microbiology Services Colindale, Public Health England	Monica Galiano et al	https://www.gisaid.org	Preliminary analysis of SARS-CoV-2 importation & establishment of UK transmission lineages	https://virological.org/t/preliminary-analysis-of-sars-cov-2-importation-establishment-of-uk-transmission-lineages/507	2020-03-11
Latvia/040/2020	ncov	EPI_ISL_486423	?	2020-03-17	Europe	Latvia	Latvia		Europe	Latvia	Latvia	genome	29903	Human	?	?	B	L	Latvijas Infektoloƒ£ijas centrs	Latvian Biomedical Research and Study Centre	Ivars Silamiƒ∑elis et al	https://www.gisaid.org	?	?	2020-07-10
Indonesia/EJ-ITD1273NT/2020	ncov	EPI_ISL_458081	?	2020-03-30	Asia	Indonesia	Pasuruan		Asia	Indonesia	Pasuruan	genome	29903	Human	39	Male	B	L	RSUD Bangil Pasuruan	Institute of Tropical Disease, Universitas Airlangga	Jezzy R Dewantari et al	https://www.gisaid.org	?	?	2020-06-03
England/NORT-284293/2020	ncov	EPI_ISL_488508	?	2020-03-18	Europe	United Kingdom	England		Europe	United Kingdom	England	genome	29779	Human	?	?	B	L	NU-OMICS DNA Sequencing research facility, Northumbria University	Wellcome Sanger Institute for the COVID-19 Genomics UK Consortium	Chris Duncan et al	https://www.gisaid.org	?	?	2020-07-14
Pakistan/KHI1/2020	ncov	EPI_ISL_451958	?	2020-03-16	Asia	Pakistan	Karachi		Asia	Pakistan	Karachi	genome	29819	Human	?	?	B	L	unknown	Jamil-ur-Rahman Center for Genome Research	Shakeel et al	https://www.gisaid.org	?	?	2020-05-21
Belgium/MSE-0324121/2020	ncov	EPI_ISL_420378	?	2020-03-24	Europe	Belgium	Mons	Frameries	Europe	Belgium	Mons	genome	29782	Human	64	Male	B	L	KU Leuven, Clinical and Epidemiological Virology	KU Leuven, Clinical and Epidemiological Virology	Joan Marti-Carreras et al	https://www.gisaid.org	A phylodynamic workflow to rapidly gain insights into the dispersal history and dynamics of SARS-CoV-2 lineages	https://dx.doi.org/10.1101/2020.05.05.078758	2020-04-06
England/NOTT-10DFF6/2020	ncov	EPI_ISL_425482	?	2020-03-16	Europe	United Kingdom	England		Europe	United Kingdom	England	genome	29900	Human	81	Male	B	L	Queens Medical Centre, Clinical Microbiology Department / DeepSeq Nottingham	COVID-19 Genomics UK (COG-UK) Consortium	Gemma Clark et al	https://www.gisaid.org	Preliminary analysis of SARS-CoV-2 importation & establishment of UK transmission lineages	https://virological.org/t/preliminary-analysis-of-sars-cov-2-importation-establishment-of-uk-transmission-lineages/507	2020-04-14
England/NOTT-10E089/2020	ncov	EPI_ISL_425491	?	2020-03-18	Europe	United Kingdom	England		Europe	United Kingdom	England	genome	29900	Human	31	Female	B	L	Queens Medical Centre, Clinical Microbiology Department / DeepSeq Nottingham	COVID-19 Genomics UK (COG-UK) Consortium	Gemma Clark et al	https://www.gisaid.org	Preliminary analysis of SARS-CoV-2 importation & establishment of UK transmission lineages	https://virological.org/t/preliminary-analysis-of-sars-cov-2-importation-establishment-of-uk-transmission-lineages/507	2020-04-14
USA/WI-UW-400/2020	ncov	EPI_ISL_480382	?	2020-03-16	North America	USA	Wisconsin	Ozaukee County	North America	USA	Wisconsin	genome	29782	Human	?	?	B	L	University of Wisconsin-Madison AIDS Vaccine Research Laboratories	University of Wisconsin-Madison AIDS Vaccine Research Laboratories	Gage Moreno et al	https://www.gisaid.org	?	?	2020-07-01
England/20110059306/2020	ncov	EPI_ISL_417312	?	2020-03-08	Europe	United Kingdom	England		Europe	United Kingdom	England	genome	29904	Human	86	Male	B	L	Respiratory Virus Unit, Microbiology Services Colindale, Public Health England	Respiratory Virus Unit, Microbiology Services Colindale, Public Health England	Monica Galiano et al	https://www.gisaid.org	Preliminary analysis of SARS-CoV-2 importation & establishment of UK transmission lineages	https://virological.org/t/preliminary-analysis-of-sars-cov-2-importation-establishment-of-uk-transmission-lineages/507	2020-03-25
Australia/VIC132/2020	ncov	EPI_ISL_419825	?	2020-03-21	Oceania	Australia	Victoria		Oceania	Australia	Victoria	genome	29891	Human	59	Female	B	L	Microbiological Diagnostic Unit Public Health Laboratory	Microbiological Diagnostic Unit Public Health Laboratory	Seemann T. et al	https://www.gisaid.org	Tracking the COVID-19 pandemic in Australia using genomics	https://dx.doi.org/10.1101/2020.05.12.20099929	2020-04-03
England/BRIS-18547EF/2020	ncov	EPI_ISL_495104	?	2020-04-27	Europe	United Kingdom	England		Europe	United Kingdom	England	genome	29779	Human	?	?	B	L	PHE South West Regional Laboratory, National Infection Service	Wellcome Sanger Institute for the COVID-19 Genomics UK Consortium	Stephanie Hutchings et al	https://www.gisaid.org	?	?	2020-07-22
England/BRIS-1265D7/2020	ncov	EPI_ISL_458946	?	2020-04-11	Europe	United Kingdom	England		Europe	United Kingdom	England	genome	29778	Human	?	?	B	L	PHE South West Regional Laboratory, National Infection Service	Wellcome Sanger Institute for the COVID-19 Genomics UK Consortium	Stephanie Hutchings et al	https://www.gisaid.org	?	?	2020-06-04
England/BRIS-1853FE8/2020	ncov	EPI_ISL_492401	?	2020-04-27	Europe	United Kingdom	England		Europe	United Kingdom	England	genome	29779	Human	?	?	B	L	PHE South West Regional Laboratory, National Infection Service	Wellcome Sanger Institute for the COVID-19 Genomics UK Consortium	Stephanie Hutchings et al	https://www.gisaid.org	?	?	2020-07-20
England/BRIS-12AA10/2020	ncov	EPI_ISL_458471	?	2020-04-30	Europe	United Kingdom	England		Europe	United Kingdom	England	genome	29779	Human	?	?	B	L	PHE South West Regional Laboratory, National Infection Service	Wellcome Sanger Institute for the COVID-19 Genomics UK Consortium	Stephanie Hutchings et al	https://www.gisaid.org	?	?	2020-06-04
England/BRIS-12D88C/2020	ncov	EPI_ISL_481828	?	2020-05-06	Europe	United Kingdom	England		Europe	United Kingdom	England	genome	29779	Human	?	?	B	L	PHE South West Regional Laboratory, National Infection Service	Wellcome Sanger Institute for the COVID-19 Genomics UK Consortium	Stephanie Hutchings et al	https://www.gisaid.org	?	?	2020-07-03
England/20170035204/2020	ncov	EPI_ISL_465282	?	2020-04-17	Europe	United Kingdom	England		Europe	United Kingdom	England	genome	29900	Human	40	Male	B	L	Respiratory Virus Unit, Microbiology Services Colindale, Public Health England	Respiratory Virus Unit, Microbiology Services Colindale, Public Health England	PHE Covid Sequencing Team et al	https://www.gisaid.org	?	?	2020-06-11
Australia/VIC129/2020	ncov	EPI_ISL_419732	?	2020-03-20	Oceania	Australia	Victoria		Oceania	Australia	Victoria	genome	29872	Human	28	Female	B	L	Microbiological Diagnostic Unit Public Health Laboratory	Microbiological Diagnostic Unit Public Health Laboratory	Seemann T. et al	https://www.gisaid.org	Tracking the COVID-19 pandemic in Australia using genomics	https://dx.doi.org/10.1101/2020.05.12.20099929	2020-04-03
England/BRIS-12521D/2020	ncov	EPI_ISL_443884	?	2020-03-26	Europe	United Kingdom	England		Europe	United Kingdom	England	genome	29801	Human	?	?	B	L	PHE South West Regional Laboratory, National Infection Service	Wellcome Sanger Institute for the COVID-19 Genomics UK Consortium	Stephanie Hutchings et al	https://www.gisaid.org	Preliminary analysis of SARS-CoV-2 importation & establishment of UK transmission lineages	https://virological.org/t/preliminary-analysis-of-sars-cov-2-importation-establishment-of-uk-transmission-lineages/507	2020-05-12
Wales/PHWC-24F36/2020	ncov	EPI_ISL_420943	?	2020-03-21	Europe	United Kingdom	Wales		Europe	United Kingdom	Wales	genome	29899	Human	95	Male	B	L	Wales Specialist Virology Centre	Public Health Wales Microbiology Cardiff	Catherine Moore et al	https://www.gisaid.org	Preliminary analysis of SARS-CoV-2 importation & establishment of UK transmission lineages	https://virological.org/t/preliminary-analysis-of-sars-cov-2-importation-establishment-of-uk-transmission-lineages/507	2020-04-07
Australia/VIC242/2020	ncov	EPI_ISL_419937	?	2020-03-21	Oceania	Australia	Victoria		Oceania	Australia	Victoria	genome	29891	Human	57	Female	B	L	Victorian Infectious Diseases Reference Laboratory (VIDRL)	Victorian Infectious Diseases Reference Laboratory and Microbiological Diagnostic Unit Public Health Laboratory, Doherty Institute	Caly L. et al	https://www.gisaid.org	Tracking the COVID-19 pandemic in Australia using genomics	https://dx.doi.org/10.1101/2020.05.12.20099929	2020-04-03
Australia/VIC180/2020	ncov	EPI_ISL_419877	?	2020-03-19	Oceania	Australia	Victoria		Oceania	Australia	Victoria	genome	29902	Human	24	?	B	L	Victorian Infectious Diseases Reference Laboratory (VIDRL)	Victorian Infectious Diseases Reference Laboratory and Microbiological Diagnostic Unit Public Health Laboratory, Doherty Institute	Caly L. et al	https://www.gisaid.org	Tracking the COVID-19 pandemic in Australia using genomics	https://dx.doi.org/10.1101/2020.05.12.20099929	2020-04-03
Shangrao/JX1177/2020	ncov	EPI_ISL_421250	?	2020-02-03	Asia	China	Jiangxi	Shangrao	Asia	China	Jiangxi	genome	29867	Human	46	Male	B	L	Jiangxi Province Center for Disease Control and Prevention	Jiangxi Province Center for Disease Control and Prevention	JianXiong Li et al	https://www.gisaid.org	?	?	2020-04-07
Shangrao/JX1176/2020	ncov	EPI_ISL_421251	?	2020-02-03	Asia	China	Jiangxi	Shangrao	Asia	China	Jiangxi	genome	29867	Human	35	Female	B	L	Jiangxi Province Center for Disease Control and Prevention	Jiangxi Province Center for Disease Control and Prevention	JianXiong Li et al	https://www.gisaid.org	?	?	2020-04-07
Wuhan/HB-WH2-158/2020	ncov	EPI_ISL_454926	?	2020-02-28	Asia	China	Hubei	Wuhan	Asia	China	Hubei	genome	29903	Human	?	?	B	L	Wuhan Chain Medical Labs (CMLabs)	State Key Laboratory of Biotherapy of Sichuan University	Baowen Du et al	https://www.gisaid.org	?	?	2020-05-29
HongKong/HKU-913a/2020	ncov	EPI_ISL_450410	?	2020-01-31	Asia	Hong Kong	Hong Kong		Asia	Hong Kong	Hong Kong	genome	29891	Human	?	?	B	L	unknown	Microbiology	To et al	https://www.gisaid.org	?	?	2020-05-05
Guangdong/20SF190/2020	ncov	EPI_ISL_428452	?	2020-01-23	Asia	China	Guangdong	Shaoguan	Asia	China	Guangdong	genome	29866	Human	60	Male	B	L	Guangdong Provincial Center for Diseases Control and Prevention	Guangdong Provincial Institute of Public Health	School of Public Health, The University of Hong Kong	Bosheng Li et al	https://www.gisaid.org	?	?	2020-04-21
HongKong/HKU-915a/2020	ncov	EPI_ISL_450411	?	2020-02-02	Asia	Hong Kong	Hong Kong		Asia	Hong Kong	Hong Kong	genome	29891	Human	?	?	B	L	unknown	Microbiology	To et al	https://www.gisaid.org	?	?	2020-05-05
Guangdong/20SF1152/2020	ncov	EPI_ISL_428444	?	2020-01-30	Asia	China	Guangdong	Huizhou	Asia	China	Guangdong	genome	29866	Human	40	Male	B	L	Guangdong Provincial Center for Diseases Control and Prevention	Guangdong Provincial Institute of Public Health	School of Public Health, The University of Hong Kong	Bosheng Li et al	https://www.gisaid.org	?	?	2020-04-21
Guangdong/20SF316/2020	ncov	EPI_ISL_428461	?	2020-01-24	Asia	China	Guangdong	Huizhou	Asia	China	Guangdong	genome	29866	Human	66	Female	B	L	Guangdong Provincial Center for Diseases Control and Prevention	Guangdong Provincial Institute of Public Health	School of Public Health, The University of Hong Kong	Bosheng Li et al	https://www.gisaid.org	?	?	2020-04-21
Germany/FFM1/2020	ncov	EPI_ISL_447608	?	2020-02	Europe	Germany	Germany		Europe	Germany	Germany	genome	29903	Human	?	?	B	L	unknown	Institute for Medical Virology	Toptan et al	https://www.gisaid.org	?	?	2020-05-14
Germany/FrankfurtFFM1/2020	ncov	EPI_ISL_452218	?	2020-03-02	Europe	Germany	Frankfurt		Asia	China	Hubei	genome	29903	Human	44	Female	B	L	University Hospital Frankfurt	Widera/Toptan	Tuna Toptan1 et al	https://www.gisaid.org	?	?	2020-05-27
USA/MA1/2020	ncov	EPI_ISL_409067	MT039888	2020-01-29	North America	USA	Massachusetts	Boston	Asia	China	Hubei	genome	29882	Human	21	Male	B	L	Massachusetts Department of Public Health	Pathogen Discovery, Respiratory Viruses Branch, Division of Viral Diseases, Centers for Disease Control and Prevention	Clinton R. Paden et al	https://www.gisaid.org	First 12 patients with coronavirus disease 2019 (COVID-19) in the United States	https://dx.doi.org/10.1101/2020.03.09.20032896	2020-02-10
Wuhan/HB-WH5-218/2020	ncov	EPI_ISL_455390	?	2020-03-19	Asia	China	Hubei	Wuhan	Asia	China	Hubei	genome	29902	Human	?	?	B	L	Wuhan Chain Medical Labs (CMLabs)	State Key Laboratory of Biotherapy of Sichuan University	Baowen Du et al	https://www.gisaid.org	?	?	2020-05-29
Canada/ON_PHL2445/2020	ncov	EPI_ISL_413014	?	2020-01-25	North America	Canada	Ontario		Asia	China	Hubei	genome	29851	Human	56	Male	B	L	Public Health Ontario Laboratory	Ontario Agency for Health Protection and Promotion (OAHPP)	Alireza Eshaghi et al	https://www.gisaid.org	?	?	2020-03-02
Canada/ON_ON-VIDO-01-2/2020	ncov	EPI_ISL_425177	?	2020-01-23	North America	Canada	Ontario		North America	Canada	Ontario	genome	29829	Human	?	Male	B	L	Public Health Ontario	Public Health Agency of Canada - National Microbiology Laboratory	Amrit S. Boese et al	https://www.gisaid.org	?	?	2020-04-14
USA/CA3/2020	ncov	EPI_ISL_408008	MT027062	2020-01-29	North America	USA	California		North America	USA	California	genome	29882	Human	57	Male	B	L	California Department of Health	Pathogen Discovery, Respiratory Viruses Branch, Division of Viral Diseases, Centers for Disease Control and Prevention	Krista Queen et al	https://www.gisaid.org	First 12 patients with coronavirus disease 2019 (COVID-19) in the United States	https://dx.doi.org/10.1101/2020.03.09.20032896	2020-02-07
USA/CA4/2020	ncov	EPI_ISL_408009	MT027063	2020-01-29	North America	USA	California		North America	USA	California	genome	29882	Human	57	Female	B	L	California Department of Health	Pathogen Discovery, Respiratory Viruses Branch, Division of Viral Diseases, Centers for Disease Control and Prevention	Krista Queen et al	https://www.gisaid.org	First 12 patients with coronavirus disease 2019 (COVID-19) in the United States	https://dx.doi.org/10.1101/2020.03.09.20032896	2020-02-07
Canada/ON_VIDO-01/2020	ncov	EPI_ISL_413015	?	2020-01-23	North America	Canada	Ontario		Asia	China	Hubei	genome	29880	Human	?	Male	B	L	Public Health Ontario Laboratory	National Microbiology Laboratory	Shari Tyson et al	https://www.gisaid.org	?	?	2020-03-02
Canada/ON_PHL4181/2020	ncov	EPI_ISL_418327	?	2020-01-25	North America	Canada	Ontario		North America	Canada	Ontario	genome	29881	Human	57	Female	B	L	Public Health Ontario Laboratories	Public Health Ontario Laboratories	Alireza Eshaghi et al	https://www.gisaid.org	?	?	2020-03-30
Shanghai/SH0058/2020	ncov	EPI_ISL_416365	?	2020-01-30	Asia	China	Shanghai		Asia	China	Shanghai	genome	29836	Human	31	Male	B	L	Shanghai Public Health Clinical Center, Shanghai Medical College, Fudan University	National Research Center for Translational Medicine (Shanghai), Ruijin Hospital affiliated to Shanghai Jiao Tong University School of Medicine & Shanghai Public Health Clinical Center	Shengyue Wang et al	https://www.gisaid.org	?	?	2020-03-20
Shanghai/SH0050/2020	ncov	EPI_ISL_416358	?	2020-02-05	Asia	China	Shanghai		Asia	China	Shanghai	genome	29812	Human	33	Male	B	L	Shanghai Public Health Clinical Center, Shanghai Medical College, Fudan University	National Research Center for Translational Medicine (Shanghai), Ruijin Hospital affiliated to Shanghai Jiao Tong University School of Medicine & Shanghai Public Health Clinical Center	Shengyue Wang et al	https://www.gisaid.org	?	?	2020-03-20
Guangdong/20SF1153/2020	ncov	EPI_ISL_428445	?	2020-01-30	Asia	China	Guangdong	Huizhou	Asia	China	Guangdong	genome	29866	Human	53	Female	B	L	Guangdong Provincial Center for Diseases Control and Prevention	Guangdong Provincial Institute of Public Health	School of Public Health, The University of Hong Kong	Bosheng Li et al	https://www.gisaid.org	?	?	2020-04-21
Foshan/20SF207/2020	ncov	EPI_ISL_406534	?	2020-01-22	Asia	China	Guangdong	Foshan	Asia	China	Guangdong	genome	29839	Human	57	Male	B	L	Guangdong Provincial Center for Diseases Control and Prevention	Guangdong Provincial Public Health	Guangdong Provincial Center for Diseases Control and Prevention	Min Kang et al	https://www.gisaid.org	Whole genome and phylogenetic analysis of two SARS-CoV-2 strains isolated in Italy in January and February 2020: additional clues on multiple introductions and further circulation in Europe	https://dx.doi.org/10.2807/1560-7917.ES.2020.25.13.2000305	2020-01-29
Scotland/CVR2227/2020	ncov	EPI_ISL_448169	?	2020-04-12	Europe	United Kingdom	Scotland		Europe	United Kingdom	Scotland	genome	29900	Human	?	?	B.16	L	West of Scotland Specialist Virology Centre, NHSGGC / MRC-University of Glasgow Centre for Virus Research	COVID-19 Genomics UK (COG-UK) Consortium	Ana da Silva Filipe et al	https://www.gisaid.org	Preliminary analysis of SARS-CoV-2 importation & establishment of UK transmission lineages	https://virological.org/t/preliminary-analysis-of-sars-cov-2-importation-establishment-of-uk-transmission-lineages/507	2020-05-19
Scotland/CVR2417/2020	ncov	EPI_ISL_477934	?	2020-04-14	Europe	United Kingdom	Scotland		Europe	United Kingdom	Scotland	genome	29779	Human	?	?	B.16	L	West of Scotland Specialist Virology Centre, NHSGGC / MRC-University of Glasgow Centre for Virus Research	COVID-19 Genomics UK (COG-UK) Consortium	Ana da Silva Filipe et al	https://www.gisaid.org	?	?	2020-06-30
Scotland/CVR2959/2020	ncov	EPI_ISL_473633	?	2020-04-22	Europe	United Kingdom	Scotland		Europe	United Kingdom	Scotland	genome	29900	Human	?	?	B.16	L	West of Scotland Specialist Virology Centre, NHSGGC / MRC-University of Glasgow Centre for Virus Research	COVID-19 Genomics UK (COG-UK) Consortium	Ana da Silva Filipe et al	https://www.gisaid.org	?	?	2020-06-23
Scotland/CVR2778/2020	ncov	EPI_ISL_473560	?	2020-04-20	Europe	United Kingdom	Scotland		Europe	United Kingdom	Scotland	genome	29779	Human	?	?	B.16	L	West of Scotland Specialist Virology Centre, NHSGGC / MRC-University of Glasgow Centre for Virus Research	COVID-19 Genomics UK (COG-UK) Consortium	Ana da Silva Filipe et al	https://www.gisaid.org	?	?	2020-06-23
Scotland/CVR3857/2020	ncov	EPI_ISL_484660	?	2020-06-08	Europe	United Kingdom	Scotland		Europe	United Kingdom	Scotland	genome	29779	Human	?	?	B.16	L	West of Scotland Specialist Virology Centre, NHSGGC / MRC-University of Glasgow Centre for Virus Research	COVID-19 Genomics UK (COG-UK) Consortium	Ana da Silva Filipe et al	https://www.gisaid.org	?	?	2020-07-08
Scotland/CVR2534/2020	ncov	EPI_ISL_477964	?	2020-04-15	Europe	United Kingdom	Scotland		Europe	United Kingdom	Scotland	genome	29779	Human	?	?	B.16	L	West of Scotland Specialist Virology Centre, NHSGGC / MRC-University of Glasgow Centre for Virus Research	COVID-19 Genomics UK (COG-UK) Consortium	Ana da Silva Filipe et al	https://www.gisaid.org	?	?	2020-06-30
Scotland/GCVR-1739EE/2020	ncov	EPI_ISL_459113	?	2020-04-07	Europe	United Kingdom	Scotland		Europe	United Kingdom	Scotland	genome	29779	Human	?	?	B.16	L	NHSGGC West of Scotland Specialist Virology Centre / MRC-University of Glasgow Centre for Virus Research	Wellcome Sanger Institute for the COVID-19 Genomics UK Consortium	Ana da Silva Filipe et al	https://www.gisaid.org	?	?	2020-06-04
Scotland/CVR475/2020	ncov	EPI_ISL_439081	?	2020-03-23	Europe	United Kingdom	Scotland		Europe	United Kingdom	Scotland	genome	29779	Human	?	?	B.16	L	West of Scotland Specialist Virology Centre, NHSGGC / MRC-University of Glasgow Centre for Virus Research	COVID-19 Genomics UK (COG-UK) Consortium	Ana da Silva Filipe et al	https://www.gisaid.org	Preliminary analysis of SARS-CoV-2 importation & establishment of UK transmission lineages	https://virological.org/t/preliminary-analysis-of-sars-cov-2-importation-establishment-of-uk-transmission-lineages/507	2020-05-12
Scotland/GCVR-17228A/2020	ncov	EPI_ISL_469993	?	2020-03-30	Europe	United Kingdom	Scotland		Europe	United Kingdom	Scotland	genome	29779	Human	?	?	B.16	L	NHSGGC West of Scotland Specialist Virology Centre / MRC-University of Glasgow Centre for Virus Research	Wellcome Sanger Institute for the COVID-19 Genomics UK Consortium	Ana da Silva Filipe et al	https://www.gisaid.org	?	?	2020-06-18
Scotland/GCVR-17233C/2020	ncov	EPI_ISL_469976	?	2020-03-29	Europe	United Kingdom	Scotland		Europe	United Kingdom	Scotland	genome	29779	Human	?	?	B.16	L	NHSGGC West of Scotland Specialist Virology Centre / MRC-University of Glasgow Centre for Virus Research	Wellcome Sanger Institute for the COVID-19 Genomics UK Consortium	Ana da Silva Filipe et al	https://www.gisaid.org	?	?	2020-06-18
Scotland/CVR2785/2020	ncov	EPI_ISL_473565	?	2020-04-20	Europe	United Kingdom	Scotland		Europe	United Kingdom	Scotland	genome	29779	Human	?	?	B.16	L	West of Scotland Specialist Virology Centre, NHSGGC / MRC-University of Glasgow Centre for Virus Research	COVID-19 Genomics UK (COG-UK) Consortium	Ana da Silva Filipe et al	https://www.gisaid.org	?	?	2020-06-23
Scotland/CVR2917/2020	ncov	EPI_ISL_473630	?	2020-04-22	Europe	United Kingdom	Scotland		Europe	United Kingdom	Scotland	genome	29900	Human	?	?	B.16	L	West of Scotland Specialist Virology Centre, NHSGGC / MRC-University of Glasgow Centre for Virus Research	COVID-19 Genomics UK (COG-UK) Consortium	Ana da Silva Filipe et al	https://www.gisaid.org	?	?	2020-06-23
Scotland/CVR2303/2020	ncov	EPI_ISL_477896	?	2020-04-12	Europe	United Kingdom	Scotland		Europe	United Kingdom	Scotland	genome	29779	Human	?	?	B.16	L	West of Scotland Specialist Virology Centre, NHSGGC / MRC-University of Glasgow Centre for Virus Research	COVID-19 Genomics UK (COG-UK) Consortium	Ana da Silva Filipe et al	https://www.gisaid.org	?	?	2020-06-30
Scotland/CVR2255/2020	ncov	EPI_ISL_477886	?	2020-04-12	Europe	United Kingdom	Scotland		Europe	United Kingdom	Scotland	genome	29779	Human	?	?	B.16	L	West of Scotland Specialist Virology Centre, NHSGGC / MRC-University of Glasgow Centre for Virus Research	COVID-19 Genomics UK (COG-UK) Consortium	Ana da Silva Filipe et al	https://www.gisaid.org	?	?	2020-06-30
Scotland/CVR2444/2020	ncov	EPI_ISL_477941	?	2020-04-14	Europe	United Kingdom	Scotland		Europe	United Kingdom	Scotland	genome	29779	Human	?	?	B.16	L	West of Scotland Specialist Virology Centre, NHSGGC / MRC-University of Glasgow Centre for Virus Research	COVID-19 Genomics UK (COG-UK) Consortium	Ana da Silva Filipe et al	https://www.gisaid.org	?	?	2020-06-30
Scotland/CVR2664/2020	ncov	EPI_ISL_478012	?	2020-04-17	Europe	United Kingdom	Scotland		Europe	United Kingdom	Scotland	genome	29779	Human	?	?	B.16	L	West of Scotland Specialist Virology Centre, NHSGGC / MRC-University of Glasgow Centre for Virus Research	COVID-19 Genomics UK (COG-UK) Consortium	Ana da Silva Filipe et al	https://www.gisaid.org	?	?	2020-06-30
Scotland/CVR2908/2020	ncov	EPI_ISL_484652	?	2020-04-22	Europe	United Kingdom	Scotland		Europe	United Kingdom	Scotland	genome	29779	Human	?	?	B.16	L	West of Scotland Specialist Virology Centre, NHSGGC / MRC-University of Glasgow Centre for Virus Research	COVID-19 Genomics UK (COG-UK) Consortium	Ana da Silva Filipe et al	https://www.gisaid.org	?	?	2020-07-08
Scotland/CVR2234/2020	ncov	EPI_ISL_477877	?	2020-04-12	Europe	United Kingdom	Scotland		Europe	United Kingdom	Scotland	genome	29779	Human	?	?	B.16	L	West of Scotland Specialist Virology Centre, NHSGGC / MRC-University of Glasgow Centre for Virus Research	COVID-19 Genomics UK (COG-UK) Consortium	Ana da Silva Filipe et al	https://www.gisaid.org	?	?	2020-06-30
Scotland/CVR2173/2020	ncov	EPI_ISL_448151	?	2020-04-11	Europe	United Kingdom	Scotland		Europe	United Kingdom	Scotland	genome	29900	Human	?	?	B.16	L	West of Scotland Specialist Virology Centre, NHSGGC / MRC-University of Glasgow Centre for Virus Research	COVID-19 Genomics UK (COG-UK) Consortium	Ana da Silva Filipe et al	https://www.gisaid.org	Preliminary analysis of SARS-CoV-2 importation & establishment of UK transmission lineages	https://virological.org/t/preliminary-analysis-of-sars-cov-2-importation-establishment-of-uk-transmission-lineages/507	2020-05-19
Scotland/CVR811/2020	ncov	EPI_ISL_433346	?	2020-03-27	Europe	United Kingdom	Scotland		Europe	United Kingdom	Scotland	genome	29900	Human	?	?	B.16	L	West of Scotland Specialist Virology Centre, NHSGGC / MRC-University of Glasgow Centre for Virus Research	COVID-19 Genomics UK (COG-UK) Consortium	Ana da Silva Filipe et al	https://www.gisaid.org	Preliminary analysis of SARS-CoV-2 importation & establishment of UK transmission lineages	https://virological.org/t/preliminary-analysis-of-sars-cov-2-importation-establishment-of-uk-transmission-lineages/507	2020-04-29
Scotland/CVR2290/2020	ncov	EPI_ISL_484571	?	2020-04-11	Europe	United Kingdom	Scotland		Europe	United Kingdom	Scotland	genome	29779	Human	?	?	B.16	L	West of Scotland Specialist Virology Centre, NHSGGC / MRC-University of Glasgow Centre for Virus Research	COVID-19 Genomics UK (COG-UK) Consortium	Ana da Silva Filipe et al	https://www.gisaid.org	?	?	2020-07-08
Scotland/CVR901/2020	ncov	EPI_ISL_433357	?	2020-03-27	Europe	United Kingdom	Scotland		Europe	United Kingdom	Scotland	genome	29900	Human	?	?	B.16	L	West of Scotland Specialist Virology Centre, NHSGGC / MRC-University of Glasgow Centre for Virus Research	COVID-19 Genomics UK (COG-UK) Consortium	Ana da Silva Filipe et al	https://www.gisaid.org	Preliminary analysis of SARS-CoV-2 importation & establishment of UK transmission lineages	https://virological.org/t/preliminary-analysis-of-sars-cov-2-importation-establishment-of-uk-transmission-lineages/507	2020-04-29
Scotland/CVR785/2020	ncov	EPI_ISL_433339	?	2020-03-26	Europe	United Kingdom	Scotland		Europe	United Kingdom	Scotland	genome	29900	Human	?	?	B.16	L	West of Scotland Specialist Virology Centre, NHSGGC / MRC-University of Glasgow Centre for Virus Research	COVID-19 Genomics UK (COG-UK) Consortium	Ana da Silva Filipe et al	https://www.gisaid.org	Preliminary analysis of SARS-CoV-2 importation & establishment of UK transmission lineages	https://virological.org/t/preliminary-analysis-of-sars-cov-2-importation-establishment-of-uk-transmission-lineages/507	2020-04-29
Scotland/CVR903/2020	ncov	EPI_ISL_433359	?	2020-03-27	Europe	United Kingdom	Scotland		Europe	United Kingdom	Scotland	genome	29900	Human	?	?	B.16	L	West of Scotland Specialist Virology Centre, NHSGGC / MRC-University of Glasgow Centre for Virus Research	COVID-19 Genomics UK (COG-UK) Consortium	Ana da Silva Filipe et al	https://www.gisaid.org	Preliminary analysis of SARS-CoV-2 importation & establishment of UK transmission lineages	https://virological.org/t/preliminary-analysis-of-sars-cov-2-importation-establishment-of-uk-transmission-lineages/507	2020-04-29
Scotland/CVR712/2020	ncov	EPI_ISL_433330	?	2020-03-26	Europe	United Kingdom	Scotland		Europe	United Kingdom	Scotland	genome	29900	Human	?	?	B.16	L	West of Scotland Specialist Virology Centre, NHSGGC / MRC-University of Glasgow Centre for Virus Research	COVID-19 Genomics UK (COG-UK) Consortium	Ana da Silva Filipe et al	https://www.gisaid.org	Preliminary analysis of SARS-CoV-2 importation & establishment of UK transmission lineages	https://virological.org/t/preliminary-analysis-of-sars-cov-2-importation-establishment-of-uk-transmission-lineages/507	2020-04-29
Scotland/CVR902/2020	ncov	EPI_ISL_433358	?	2020-03-27	Europe	United Kingdom	Scotland		Europe	United Kingdom	Scotland	genome	29900	Human	?	?	B.16	L	West of Scotland Specialist Virology Centre, NHSGGC / MRC-University of Glasgow Centre for Virus Research	COVID-19 Genomics UK (COG-UK) Consortium	Ana da Silva Filipe et al	https://www.gisaid.org	Preliminary analysis of SARS-CoV-2 importation & establishment of UK transmission lineages	https://virological.org/t/preliminary-analysis-of-sars-cov-2-importation-establishment-of-uk-transmission-lineages/507	2020-04-29
Scotland/CVR796/2020	ncov	EPI_ISL_433341	?	2020-03-26	Europe	United Kingdom	Scotland		Europe	United Kingdom	Scotland	genome	29900	Human	?	?	B.16	L	West of Scotland Specialist Virology Centre, NHSGGC / MRC-University of Glasgow Centre for Virus Research	COVID-19 Genomics UK (COG-UK) Consortium	Ana da Silva Filipe et al	https://www.gisaid.org	Preliminary analysis of SARS-CoV-2 importation & establishment of UK transmission lineages	https://virological.org/t/preliminary-analysis-of-sars-cov-2-importation-establishment-of-uk-transmission-lineages/507	2020-04-29
Scotland/CVR507/2020	ncov	EPI_ISL_433307	?	2020-03-24	Europe	United Kingdom	Scotland		Europe	United Kingdom	Scotland	genome	29779	Human	?	?	B.16	L	West of Scotland Specialist Virology Centre, NHSGGC / MRC-University of Glasgow Centre for Virus Research	COVID-19 Genomics UK (COG-UK) Consortium	Ana da Silva Filipe et al	https://www.gisaid.org	Preliminary analysis of SARS-CoV-2 importation & establishment of UK transmission lineages	https://virological.org/t/preliminary-analysis-of-sars-cov-2-importation-establishment-of-uk-transmission-lineages/507	2020-04-29
Scotland/CVR3411/2020	ncov	EPI_ISL_456835	?	2020-05-07	Europe	United Kingdom	Scotland		Europe	United Kingdom	Scotland	genome	29799	Human	?	?	B.16	L	West of Scotland Specialist Virology Centre, NHSGGC / MRC-University of Glasgow Centre for Virus Research	COVID-19 Genomics UK (COG-UK) Consortium	Ana da Silva Filipe et al	https://www.gisaid.org	Preliminary analysis of SARS-CoV-2 importation & establishment of UK transmission lineages	https://virological.org/t/preliminary-analysis-of-sars-cov-2-importation-establishment-of-uk-transmission-lineages/507	2020-06-02
Scotland/CVR3076/2020	ncov	EPI_ISL_461660	?	2020-04-24	Europe	United Kingdom	Scotland		Europe	United Kingdom	Scotland	genome	29779	Human	?	?	B.16	L	West of Scotland Specialist Virology Centre, NHSGGC / MRC-University of Glasgow Centre for Virus Research	COVID-19 Genomics UK (COG-UK) Consortium	Ana da Silva Filipe et al	https://www.gisaid.org	?	?	2020-06-06
Scotland/CVR3382/2020	ncov	EPI_ISL_456811	?	2020-05-07	Europe	United Kingdom	Scotland		Europe	United Kingdom	Scotland	genome	29779	Human	?	?	B.16	L	West of Scotland Specialist Virology Centre, NHSGGC / MRC-University of Glasgow Centre for Virus Research	COVID-19 Genomics UK (COG-UK) Consortium	Ana da Silva Filipe et al	https://www.gisaid.org	Preliminary analysis of SARS-CoV-2 importation & establishment of UK transmission lineages	https://virological.org/t/preliminary-analysis-of-sars-cov-2-importation-establishment-of-uk-transmission-lineages/507	2020-06-02
Scotland/CVR3261/2020	ncov	EPI_ISL_493836	?	2020-04-28	Europe	United Kingdom	Scotland		Europe	United Kingdom	Scotland	genome	29779	Human	?	?	B.16	L	West of Scotland Specialist Virology Centre, NHSGGC / MRC-University of Glasgow Centre for Virus Research	COVID-19 Genomics UK (COG-UK) Consortium	Ana da Silva Filipe et al	https://www.gisaid.org	?	?	2020-07-21
Scotland/CVR3486/2020	ncov	EPI_ISL_456877	?	2020-05-12	Europe	United Kingdom	Scotland		Europe	United Kingdom	Scotland	genome	29779	Human	?	?	B.16	L	West of Scotland Specialist Virology Centre, NHSGGC / MRC-University of Glasgow Centre for Virus Research	COVID-19 Genomics UK (COG-UK) Consortium	Ana da Silva Filipe et al	https://www.gisaid.org	Preliminary analysis of SARS-CoV-2 importation & establishment of UK transmission lineages	https://virological.org/t/preliminary-analysis-of-sars-cov-2-importation-establishment-of-uk-transmission-lineages/507	2020-06-02
Scotland/CVR3137/2020	ncov	EPI_ISL_461699	?	2020-04-26	Europe	United Kingdom	Scotland		Europe	United Kingdom	Scotland	genome	29779	Human	?	?	B.16	L	West of Scotland Specialist Virology Centre, NHSGGC / MRC-University of Glasgow Centre for Virus Research	COVID-19 Genomics UK (COG-UK) Consortium	Ana da Silva Filipe et al	https://www.gisaid.org	?	?	2020-06-06
Scotland/CVR2415/2020	ncov	EPI_ISL_448185	?	2020-04-14	Europe	United Kingdom	Scotland		Europe	United Kingdom	Scotland	genome	29779	Human	?	?	B.16	L	West of Scotland Specialist Virology Centre, NHSGGC / MRC-University of Glasgow Centre for Virus Research	COVID-19 Genomics UK (COG-UK) Consortium	Ana da Silva Filipe et al	https://www.gisaid.org	Preliminary analysis of SARS-CoV-2 importation & establishment of UK transmission lineages	https://virological.org/t/preliminary-analysis-of-sars-cov-2-importation-establishment-of-uk-transmission-lineages/507	2020-05-19
Scotland/CVR3554/2020	ncov	EPI_ISL_473689	?	2020-05-15	Europe	United Kingdom	Scotland		Europe	United Kingdom	Scotland	genome	29779	Human	?	?	B.16	L	West of Scotland Specialist Virology Centre, NHSGGC / MRC-University of Glasgow Centre for Virus Research	COVID-19 Genomics UK (COG-UK) Consortium	Ana da Silva Filipe et al	https://www.gisaid.org	?	?	2020-06-23
Scotland/CVR3335/2020	ncov	EPI_ISL_456781	?	2020-05-01	Europe	United Kingdom	Scotland		Europe	United Kingdom	Scotland	genome	29779	Human	?	?	B.16	L	West of Scotland Specialist Virology Centre, NHSGGC / MRC-University of Glasgow Centre for Virus Research	COVID-19 Genomics UK (COG-UK) Consortium	Ana da Silva Filipe et al	https://www.gisaid.org	Preliminary analysis of SARS-CoV-2 importation & establishment of UK transmission lineages	https://virological.org/t/preliminary-analysis-of-sars-cov-2-importation-establishment-of-uk-transmission-lineages/507	2020-06-02
Scotland/CVR3598/2020	ncov	EPI_ISL_473725	?	2020-05-19	Europe	United Kingdom	Scotland		Europe	United Kingdom	Scotland	genome	29779	Human	?	?	B.16	L	West of Scotland Specialist Virology Centre, NHSGGC / MRC-University of Glasgow Centre for Virus Research	COVID-19 Genomics UK (COG-UK) Consortium	Ana da Silva Filipe et al	https://www.gisaid.org	?	?	2020-06-23
Scotland/CVR2608/2020	ncov	EPI_ISL_484612	?	2020-04-16	Europe	United Kingdom	Scotland		Europe	United Kingdom	Scotland	genome	29779	Human	?	?	B.16	L	West of Scotland Specialist Virology Centre, NHSGGC / MRC-University of Glasgow Centre for Virus Research	COVID-19 Genomics UK (COG-UK) Consortium	Ana da Silva Filipe et al	https://www.gisaid.org	?	?	2020-07-08
Scotland/CVR2828/2020	ncov	EPI_ISL_473590	?	2020-04-21	Europe	United Kingdom	Scotland		Europe	United Kingdom	Scotland	genome	29779	Human	?	?	B.16	L	West of Scotland Specialist Virology Centre, NHSGGC / MRC-University of Glasgow Centre for Virus Research	COVID-19 Genomics UK (COG-UK) Consortium	Ana da Silva Filipe et al	https://www.gisaid.org	?	?	2020-06-23
Scotland/CVR1941/2020	ncov	EPI_ISL_484528	?	2020-04-08	Europe	United Kingdom	Scotland		Europe	United Kingdom	Scotland	genome	29779	Human	?	?	B.16	L	West of Scotland Specialist Virology Centre, NHSGGC / MRC-University of Glasgow Centre for Virus Research	COVID-19 Genomics UK (COG-UK) Consortium	Ana da Silva Filipe et al	https://www.gisaid.org	?	?	2020-07-08
Scotland/CVR161/2020	ncov	EPI_ISL_425700	?	2020-03-17	Europe	United Kingdom	Scotland		Europe	United Kingdom	Scotland	genome	29779	Human	?	?	B.16	L	West of Scotland Specialist Virology Centre, NHSGGC / MRC-University of Glasgow Centre for Virus Research	COVID-19 Genomics UK (COG-UK) Consortium	Ana da Silva Filipe et al	https://www.gisaid.org	Preliminary analysis of SARS-CoV-2 importation & establishment of UK transmission lineages	https://virological.org/t/preliminary-analysis-of-sars-cov-2-importation-establishment-of-uk-transmission-lineages/507	2020-04-14
Scotland/CVR2045/2020	ncov	EPI_ISL_484547	?	2020-04-09	Europe	United Kingdom	Scotland		Europe	United Kingdom	Scotland	genome	29779	Human	?	?	B.16	L	West of Scotland Specialist Virology Centre, NHSGGC / MRC-University of Glasgow Centre for Virus Research	COVID-19 Genomics UK (COG-UK) Consortium	Ana da Silva Filipe et al	https://www.gisaid.org	?	?	2020-07-08
Scotland/CVR1356/2020	ncov	EPI_ISL_433551	?	2020-03-31	Europe	United Kingdom	Scotland		Europe	United Kingdom	Scotland	genome	29779	Human	?	?	B.16	L	West of Scotland Specialist Virology Centre, NHSGGC / MRC-University of Glasgow Centre for Virus Research	COVID-19 Genomics UK (COG-UK) Consortium	Ana da Silva Filipe et al	https://www.gisaid.org	Preliminary analysis of SARS-CoV-2 importation & establishment of UK transmission lineages	https://virological.org/t/preliminary-analysis-of-sars-cov-2-importation-establishment-of-uk-transmission-lineages/507	2020-04-29
Scotland/CVR1624/2020	ncov	EPI_ISL_448121	?	2020-04-05	Europe	United Kingdom	Scotland		Europe	United Kingdom	Scotland	genome	29900	Human	?	?	B.16	L	West of Scotland Specialist Virology Centre, NHSGGC / MRC-University of Glasgow Centre for Virus Research	COVID-19 Genomics UK (COG-UK) Consortium	Ana da Silva Filipe et al	https://www.gisaid.org	Preliminary analysis of SARS-CoV-2 importation & establishment of UK transmission lineages	https://virological.org/t/preliminary-analysis-of-sars-cov-2-importation-establishment-of-uk-transmission-lineages/507	2020-05-19
Scotland/CVR2727/2020	ncov	EPI_ISL_473548	?	2020-04-18	Europe	United Kingdom	Scotland		Europe	United Kingdom	Scotland	genome	29900	Human	?	?	B.16	L	West of Scotland Specialist Virology Centre, NHSGGC / MRC-University of Glasgow Centre for Virus Research	COVID-19 Genomics UK (COG-UK) Consortium	Ana da Silva Filipe et al	https://www.gisaid.org	?	?	2020-06-23
Scotland/CVR2674/2020	ncov	EPI_ISL_484634	?	2020-04-17	Europe	United Kingdom	Scotland		Europe	United Kingdom	Scotland	genome	29779	Human	?	?	B.16	O	West of Scotland Specialist Virology Centre, NHSGGC / MRC-University of Glasgow Centre for Virus Research	COVID-19 Genomics UK (COG-UK) Consortium	Ana da Silva Filipe et al	https://www.gisaid.org	?	?	2020-07-08
Scotland/CVR987/2020	ncov	EPI_ISL_433371	?	2020-03-29	Europe	United Kingdom	Scotland		Europe	United Kingdom	Scotland	genome	29900	Human	?	?	B.16	L	West of Scotland Specialist Virology Centre, NHSGGC / MRC-University of Glasgow Centre for Virus Research	COVID-19 Genomics UK (COG-UK) Consortium	Ana da Silva Filipe et al	https://www.gisaid.org	Preliminary analysis of SARS-CoV-2 importation & establishment of UK transmission lineages	https://virological.org/t/preliminary-analysis-of-sars-cov-2-importation-establishment-of-uk-transmission-lineages/507	2020-04-29
Scotland/CVR1992/2020	ncov	EPI_ISL_490646	?	2020-04-09	Europe	United Kingdom	Scotland		Europe	United Kingdom	Scotland	genome	29779	Human	?	?	B.16	L	West of Scotland Specialist Virology Centre, NHSGGC / MRC-University of Glasgow Centre for Virus Research	COVID-19 Genomics UK (COG-UK) Consortium	Ana da Silva Filipe et al	https://www.gisaid.org	?	?	2020-07-15
Scotland/GCVR-173D6A/2020	ncov	EPI_ISL_459116	?	2020-04-06	Europe	United Kingdom	Scotland		Europe	United Kingdom	Scotland	genome	29779	Human	?	?	B.16	L	NHSGGC West of Scotland Specialist Virology Centre / MRC-University of Glasgow Centre for Virus Research	Wellcome Sanger Institute for the COVID-19 Genomics UK Consortium	Ana da Silva Filipe et al	https://www.gisaid.org	?	?	2020-06-04
Scotland/GCVR-171A29/2020	ncov	EPI_ISL_489455	?	2020-03-27	Europe	United Kingdom	Scotland		Europe	United Kingdom	Scotland	genome	29779	Human	?	?	B.16	L	NHSGGC West of Scotland Specialist Virology Centre / MRC-University of Glasgow Centre for Virus Research	Wellcome Sanger Institute for the COVID-19 Genomics UK Consortium	Ana da Silva Filipe et al	https://www.gisaid.org	?	?	2020-07-14
Scotland/CVR1352/2020	ncov	EPI_ISL_433550	?	2020-04-01	Europe	United Kingdom	Scotland		Europe	United Kingdom	Scotland	genome	29808	Human	?	?	B.16	L	West of Scotland Specialist Virology Centre, NHSGGC / MRC-University of Glasgow Centre for Virus Research	COVID-19 Genomics UK (COG-UK) Consortium	Ana da Silva Filipe et al	https://www.gisaid.org	Preliminary analysis of SARS-CoV-2 importation & establishment of UK transmission lineages	https://virological.org/t/preliminary-analysis-of-sars-cov-2-importation-establishment-of-uk-transmission-lineages/507	2020-04-29
Scotland/CVR1945/2020	ncov	EPI_ISL_484529	?	2020-04-08	Europe	United Kingdom	Scotland		Europe	United Kingdom	Scotland	genome	29779	Human	?	?	B.16	L	West of Scotland Specialist Virology Centre, NHSGGC / MRC-University of Glasgow Centre for Virus Research	COVID-19 Genomics UK (COG-UK) Consortium	Ana da Silva Filipe et al	https://www.gisaid.org	?	?	2020-07-08
Scotland/CVR2629/2020	ncov	EPI_ISL_477994	?	2020-04-17	Europe	United Kingdom	Scotland		Europe	United Kingdom	Scotland	genome	29779	Human	?	?	B.16	L	West of Scotland Specialist Virology Centre, NHSGGC / MRC-University of Glasgow Centre for Virus Research	COVID-19 Genomics UK (COG-UK) Consortium	Ana da Silva Filipe et al	https://www.gisaid.org	?	?	2020-06-30
Scotland/CVR2675/2020	ncov	EPI_ISL_478015	?	2020-04-17	Europe	United Kingdom	Scotland		Europe	United Kingdom	Scotland	genome	29779	Human	?	?	B.16	L	West of Scotland Specialist Virology Centre, NHSGGC / MRC-University of Glasgow Centre for Virus Research	COVID-19 Genomics UK (COG-UK) Consortium	Ana da Silva Filipe et al	https://www.gisaid.org	?	?	2020-06-30
Scotland/CVR1079/2020	ncov	EPI_ISL_438763	?	2020-03-29	Europe	United Kingdom	Scotland		Europe	United Kingdom	Scotland	genome	29779	Human	?	?	B.16	L	West of Scotland Specialist Virology Centre, NHSGGC / MRC-University of Glasgow Centre for Virus Research	COVID-19 Genomics UK (COG-UK) Consortium	Ana da Silva Filipe et al	https://www.gisaid.org	Preliminary analysis of SARS-CoV-2 importation & establishment of UK transmission lineages	https://virological.org/t/preliminary-analysis-of-sars-cov-2-importation-establishment-of-uk-transmission-lineages/507	2020-05-12
Scotland/CVR388/2020	ncov	EPI_ISL_439070	?	2020-03-22	Europe	United Kingdom	Scotland		Europe	United Kingdom	Scotland	genome	29779	Human	?	?	B.16	L	West of Scotland Specialist Virology Centre, NHSGGC / MRC-University of Glasgow Centre for Virus Research	COVID-19 Genomics UK (COG-UK) Consortium	Ana da Silva Filipe et al	https://www.gisaid.org	Preliminary analysis of SARS-CoV-2 importation & establishment of UK transmission lineages	https://virological.org/t/preliminary-analysis-of-sars-cov-2-importation-establishment-of-uk-transmission-lineages/507	2020-05-12
Scotland/CVR2823/2020	ncov	EPI_ISL_473585	?	2020-04-21	Europe	United Kingdom	Scotland		Europe	United Kingdom	Scotland	genome	29779	Human	?	?	B.16	O	West of Scotland Specialist Virology Centre, NHSGGC / MRC-University of Glasgow Centre for Virus Research	COVID-19 Genomics UK (COG-UK) Consortium	Ana da Silva Filipe et al	https://www.gisaid.org	?	?	2020-06-23
Scotland/CVR1997/2020	ncov	EPI_ISL_438868	?	2020-04-09	Europe	United Kingdom	Scotland		Europe	United Kingdom	Scotland	genome	29779	Human	?	?	B.16	L	West of Scotland Specialist Virology Centre, NHSGGC / MRC-University of Glasgow Centre for Virus Research	COVID-19 Genomics UK (COG-UK) Consortium	Ana da Silva Filipe et al	https://www.gisaid.org	Preliminary analysis of SARS-CoV-2 importation & establishment of UK transmission lineages	https://virological.org/t/preliminary-analysis-of-sars-cov-2-importation-establishment-of-uk-transmission-lineages/507	2020-05-12
Scotland/GCVR-173D4C/2020	ncov	EPI_ISL_459119	?	2020-04-07	Europe	United Kingdom	Scotland		Europe	United Kingdom	Scotland	genome	29779	Human	?	?	B.16	L	NHSGGC West of Scotland Specialist Virology Centre / MRC-University of Glasgow Centre for Virus Research	Wellcome Sanger Institute for the COVID-19 Genomics UK Consortium	Ana da Silva Filipe et al	https://www.gisaid.org	?	?	2020-06-04
Scotland/CVR2666/2020	ncov	EPI_ISL_484632	?	2020-04-17	Europe	United Kingdom	Scotland		Europe	United Kingdom	Scotland	genome	29779	Human	?	?	B.16	L	West of Scotland Specialist Virology Centre, NHSGGC / MRC-University of Glasgow Centre for Virus Research	COVID-19 Genomics UK (COG-UK) Consortium	Ana da Silva Filipe et al	https://www.gisaid.org	?	?	2020-07-08
Scotland/CVR196/2020	ncov	EPI_ISL_425728	?	2020-03-19	Europe	United Kingdom	Scotland		Europe	United Kingdom	Scotland	genome	29779	Human	?	?	B.16	L	West of Scotland Specialist Virology Centre, NHSGGC / MRC-University of Glasgow Centre for Virus Research	COVID-19 Genomics UK (COG-UK) Consortium	Ana da Silva Filipe et al	https://www.gisaid.org	Preliminary analysis of SARS-CoV-2 importation & establishment of UK transmission lineages	https://virological.org/t/preliminary-analysis-of-sars-cov-2-importation-establishment-of-uk-transmission-lineages/507	2020-04-14
Scotland/CVR495/2020	ncov	EPI_ISL_433305	?	2020-03-24	Europe	United Kingdom	Scotland		Europe	United Kingdom	Scotland	genome	29779	Human	?	?	B.16	L	West of Scotland Specialist Virology Centre, NHSGGC / MRC-University of Glasgow Centre for Virus Research	COVID-19 Genomics UK (COG-UK) Consortium	Ana da Silva Filipe et al	https://www.gisaid.org	Preliminary analysis of SARS-CoV-2 importation & establishment of UK transmission lineages	https://virological.org/t/preliminary-analysis-of-sars-cov-2-importation-establishment-of-uk-transmission-lineages/507	2020-04-29
Scotland/CVR1635/2020	ncov	EPI_ISL_433638	?	2020-04-04	Europe	United Kingdom	Scotland		Europe	United Kingdom	Scotland	genome	29779	Human	?	?	B.16	L	West of Scotland Specialist Virology Centre, NHSGGC / MRC-University of Glasgow Centre for Virus Research	COVID-19 Genomics UK (COG-UK) Consortium	Ana da Silva Filipe et al	https://www.gisaid.org	Preliminary analysis of SARS-CoV-2 importation & establishment of UK transmission lineages	https://virological.org/t/preliminary-analysis-of-sars-cov-2-importation-establishment-of-uk-transmission-lineages/507	2020-04-29
Scotland/CVR2890/2020	ncov	EPI_ISL_453084	?	2020-04-21	Europe	United Kingdom	Scotland		Europe	United Kingdom	Scotland	genome	29779	Human	?	?	B.16	O	West of Scotland Specialist Virology Centre, NHSGGC / MRC-University of Glasgow Centre for Virus Research	COVID-19 Genomics UK (COG-UK) Consortium	Ana da Silva Filipe et al	https://www.gisaid.org	Preliminary analysis of SARS-CoV-2 importation & establishment of UK transmission lineages	https://virological.org/t/preliminary-analysis-of-sars-cov-2-importation-establishment-of-uk-transmission-lineages/507	2020-05-27
Scotland/CVR3189/2020	ncov	EPI_ISL_449211	?	2020-04-28	Europe	United Kingdom	Scotland		Europe	United Kingdom	Scotland	genome	29779	Human	?	?	B.16	O	West of Scotland Specialist Virology Centre, NHSGGC / MRC-University of Glasgow Centre for Virus Research	COVID-19 Genomics UK (COG-UK) Consortium	Ana da Silva Filipe et al	https://www.gisaid.org	Preliminary analysis of SARS-CoV-2 importation & establishment of UK transmission lineages	https://virological.org/t/preliminary-analysis-of-sars-cov-2-importation-establishment-of-uk-transmission-lineages/507	2020-05-19
Scotland/CVR2569/2020	ncov	EPI_ISL_484604	?	2020-04-16	Europe	United Kingdom	Scotland		Europe	United Kingdom	Scotland	genome	29779	Human	?	?	B.16	L	West of Scotland Specialist Virology Centre, NHSGGC / MRC-University of Glasgow Centre for Virus Research	COVID-19 Genomics UK (COG-UK) Consortium	Ana da Silva Filipe et al	https://www.gisaid.org	?	?	2020-07-08
Scotland/CVR2779/2020	ncov	EPI_ISL_473561	?	2020-04-20	Europe	United Kingdom	Scotland		Europe	United Kingdom	Scotland	genome	29779	Human	?	?	B.16	L	West of Scotland Specialist Virology Centre, NHSGGC / MRC-University of Glasgow Centre for Virus Research	COVID-19 Genomics UK (COG-UK) Consortium	Ana da Silva Filipe et al	https://www.gisaid.org	?	?	2020-06-23
Scotland/CVR2893/2020	ncov	EPI_ISL_448205	?	2020-04-21	Europe	United Kingdom	Scotland		Europe	United Kingdom	Scotland	genome	29779	Human	?	?	B.16	O	West of Scotland Specialist Virology Centre, NHSGGC / MRC-University of Glasgow Centre for Virus Research	COVID-19 Genomics UK (COG-UK) Consortium	Ana da Silva Filipe et al	https://www.gisaid.org	Preliminary analysis of SARS-CoV-2 importation & establishment of UK transmission lineages	https://virological.org/t/preliminary-analysis-of-sars-cov-2-importation-establishment-of-uk-transmission-lineages/507	2020-05-19
Scotland/CVR2062/2020	ncov	EPI_ISL_484549	?	2020-04-09	Europe	United Kingdom	Scotland		Europe	United Kingdom	Scotland	genome	29779	Human	?	?	B.16	L	West of Scotland Specialist Virology Centre, NHSGGC / MRC-University of Glasgow Centre for Virus Research	COVID-19 Genomics UK (COG-UK) Consortium	Ana da Silva Filipe et al	https://www.gisaid.org	?	?	2020-07-08
Scotland/CVR2892/2020	ncov	EPI_ISL_453085	?	2020-04-21	Europe	United Kingdom	Scotland		Europe	United Kingdom	Scotland	genome	29779	Human	?	?	B.16	O	West of Scotland Specialist Virology Centre, NHSGGC / MRC-University of Glasgow Centre for Virus Research	COVID-19 Genomics UK (COG-UK) Consortium	Ana da Silva Filipe et al	https://www.gisaid.org	Preliminary analysis of SARS-CoV-2 importation & establishment of UK transmission lineages	https://virological.org/t/preliminary-analysis-of-sars-cov-2-importation-establishment-of-uk-transmission-lineages/507	2020-05-27
Scotland/CVR2043/2020	ncov	EPI_ISL_484546	?	2020-04-09	Europe	United Kingdom	Scotland		Europe	United Kingdom	Scotland	genome	29779	Human	?	?	B.16	L	West of Scotland Specialist Virology Centre, NHSGGC / MRC-University of Glasgow Centre for Virus Research	COVID-19 Genomics UK (COG-UK) Consortium	Ana da Silva Filipe et al	https://www.gisaid.org	?	?	2020-07-08
Scotland/CVR1115/2020	ncov	EPI_ISL_433511	?	2020-03-29	Europe	United Kingdom	Scotland		Europe	United Kingdom	Scotland	genome	29779	Human	?	?	B.16	L	West of Scotland Specialist Virology Centre, NHSGGC / MRC-University of Glasgow Centre for Virus Research	COVID-19 Genomics UK (COG-UK) Consortium	Ana da Silva Filipe et al	https://www.gisaid.org	Preliminary analysis of SARS-CoV-2 importation & establishment of UK transmission lineages	https://virological.org/t/preliminary-analysis-of-sars-cov-2-importation-establishment-of-uk-transmission-lineages/507	2020-04-29
Scotland/CVR2035/2020	ncov	EPI_ISL_484544	?	2020-04-08	Europe	United Kingdom	Scotland		Europe	United Kingdom	Scotland	genome	29779	Human	?	?	B.16	L	West of Scotland Specialist Virology Centre, NHSGGC / MRC-University of Glasgow Centre for Virus Research	COVID-19 Genomics UK (COG-UK) Consortium	Ana da Silva Filipe et al	https://www.gisaid.org	?	?	2020-07-08
Scotland/CVR1053/2020	ncov	EPI_ISL_433501	?	2020-03-28	Europe	United Kingdom	Scotland		Europe	United Kingdom	Scotland	genome	29900	Human	?	?	B.16	L	West of Scotland Specialist Virology Centre, NHSGGC / MRC-University of Glasgow Centre for Virus Research	COVID-19 Genomics UK (COG-UK) Consortium	Ana da Silva Filipe et al	https://www.gisaid.org	Preliminary analysis of SARS-CoV-2 importation & establishment of UK transmission lineages	https://virological.org/t/preliminary-analysis-of-sars-cov-2-importation-establishment-of-uk-transmission-lineages/507	2020-04-29
Scotland/CVR1414/2020	ncov	EPI_ISL_433576	?	2020-04-02	Europe	United Kingdom	Scotland		Europe	United Kingdom	Scotland	genome	29779	Human	?	?	B.16	L	West of Scotland Specialist Virology Centre, NHSGGC / MRC-University of Glasgow Centre for Virus Research	COVID-19 Genomics UK (COG-UK) Consortium	Ana da Silva Filipe et al	https://www.gisaid.org	Preliminary analysis of SARS-CoV-2 importation & establishment of UK transmission lineages	https://virological.org/t/preliminary-analysis-of-sars-cov-2-importation-establishment-of-uk-transmission-lineages/507	2020-04-29
Scotland/CVR2891/2020	ncov	EPI_ISL_493827	?	2020-04-21	Europe	United Kingdom	Scotland		Europe	United Kingdom	Scotland	genome	29779	Human	?	?	B.16	O	West of Scotland Specialist Virology Centre, NHSGGC / MRC-University of Glasgow Centre for Virus Research	COVID-19 Genomics UK (COG-UK) Consortium	Ana da Silva Filipe et al	https://www.gisaid.org	?	?	2020-07-21
Scotland/CVR2860/2020	ncov	EPI_ISL_448200	?	2020-04-21	Europe	United Kingdom	Scotland		Europe	United Kingdom	Scotland	genome	29808	Human	?	?	B.16	L	West of Scotland Specialist Virology Centre, NHSGGC / MRC-University of Glasgow Centre for Virus Research	COVID-19 Genomics UK (COG-UK) Consortium	Ana da Silva Filipe et al	https://www.gisaid.org	Preliminary analysis of SARS-CoV-2 importation & establishment of UK transmission lineages	https://virological.org/t/preliminary-analysis-of-sars-cov-2-importation-establishment-of-uk-transmission-lineages/507	2020-05-19
Scotland/CVR1496/2020	ncov	EPI_ISL_438827	?	2020-04-02	Europe	United Kingdom	Scotland		Europe	United Kingdom	Scotland	genome	29779	Human	?	?	B.16	L	West of Scotland Specialist Virology Centre, NHSGGC / MRC-University of Glasgow Centre for Virus Research	COVID-19 Genomics UK (COG-UK) Consortium	Ana da Silva Filipe et al	https://www.gisaid.org	Preliminary analysis of SARS-CoV-2 importation & establishment of UK transmission lineages	https://virological.org/t/preliminary-analysis-of-sars-cov-2-importation-establishment-of-uk-transmission-lineages/507	2020-05-12
Scotland/CVR1314/2020	ncov	EPI_ISL_433539	?	2020-03-31	Europe	United Kingdom	Scotland		Europe	United Kingdom	Scotland	genome	29779	Human	?	?	B.16	L	West of Scotland Specialist Virology Centre, NHSGGC / MRC-University of Glasgow Centre for Virus Research	COVID-19 Genomics UK (COG-UK) Consortium	Ana da Silva Filipe et al	https://www.gisaid.org	Preliminary analysis of SARS-CoV-2 importation & establishment of UK transmission lineages	https://virological.org/t/preliminary-analysis-of-sars-cov-2-importation-establishment-of-uk-transmission-lineages/507	2020-04-29
Scotland/GCVR-171555/2020	ncov	EPI_ISL_469934	?	2020-03-29	Europe	United Kingdom	Scotland		Europe	United Kingdom	Scotland	genome	29780	Human	?	?	B.16	L	NHSGGC West of Scotland Specialist Virology Centre / MRC-University of Glasgow Centre for Virus Research	Wellcome Sanger Institute for the COVID-19 Genomics UK Consortium	Ana da Silva Filipe et al	https://www.gisaid.org	?	?	2020-06-18
Scotland/GCVR-170802/2020	ncov	EPI_ISL_489672	?	2020-03-26	Europe	United Kingdom	Scotland		Europe	United Kingdom	Scotland	genome	29779	Human	?	?	B.16	L	NHSGGC West of Scotland Specialist Virology Centre / MRC-University of Glasgow Centre for Virus Research	Wellcome Sanger Institute for the COVID-19 Genomics UK Consortium	Ana da Silva Filipe et al	https://www.gisaid.org	?	?	2020-07-14
Scotland/GCVR-1704E0/2020	ncov	EPI_ISL_459637	?	2020-03-23	Europe	United Kingdom	Scotland		Europe	United Kingdom	Scotland	genome	29779	Human	?	?	B.16	L	NHSGGC West of Scotland Specialist Virology Centre / MRC-University of Glasgow Centre for Virus Research	Wellcome Sanger Institute for the COVID-19 Genomics UK Consortium	Ana da Silva Filipe et al	https://www.gisaid.org	?	?	2020-06-04
Scotland/GCVR-170C06/2020	ncov	EPI_ISL_459527	?	2020-03-24	Europe	United Kingdom	Scotland		Europe	United Kingdom	Scotland	genome	29779	Human	?	?	B.16	L	NHSGGC West of Scotland Specialist Virology Centre / MRC-University of Glasgow Centre for Virus Research	Wellcome Sanger Institute for the COVID-19 Genomics UK Consortium	Ana da Silva Filipe et al	https://www.gisaid.org	?	?	2020-06-04
Scotland/GCVR-1709C3/2020	ncov	EPI_ISL_459681	?	2020-03-25	Europe	United Kingdom	Scotland		Europe	United Kingdom	Scotland	genome	29779	Human	?	?	B.16	L	NHSGGC West of Scotland Specialist Virology Centre / MRC-University of Glasgow Centre for Virus Research	Wellcome Sanger Institute for the COVID-19 Genomics UK Consortium	Ana da Silva Filipe et al	https://www.gisaid.org	?	?	2020-06-04
Scotland/GCVR-172484/2020	ncov	EPI_ISL_469952	?	2020-03-30	Europe	United Kingdom	Scotland		Europe	United Kingdom	Scotland	genome	29779	Human	?	?	B.16	L	NHSGGC West of Scotland Specialist Virology Centre / MRC-University of Glasgow Centre for Virus Research	Wellcome Sanger Institute for the COVID-19 Genomics UK Consortium	Ana da Silva Filipe et al	https://www.gisaid.org	?	?	2020-06-18
Scotland/GCVR-170037/2020	ncov	EPI_ISL_459691	?	2020-03-24	Europe	United Kingdom	Scotland		Europe	United Kingdom	Scotland	genome	29779	Human	?	?	B.16	L	NHSGGC West of Scotland Specialist Virology Centre / MRC-University of Glasgow Centre for Virus Research	Wellcome Sanger Institute for the COVID-19 Genomics UK Consortium	Ana da Silva Filipe et al	https://www.gisaid.org	?	?	2020-06-04
Scotland/GCVR-171036/2020	ncov	EPI_ISL_459701	?	2020-03-27	Europe	United Kingdom	Scotland		Europe	United Kingdom	Scotland	genome	29779	Human	?	?	B.16	L	NHSGGC West of Scotland Specialist Virology Centre / MRC-University of Glasgow Centre for Virus Research	Wellcome Sanger Institute for the COVID-19 Genomics UK Consortium	Ana da Silva Filipe et al	https://www.gisaid.org	?	?	2020-06-04
Scotland/GCVR-172080/2020	ncov	EPI_ISL_469960	?	2020-03-30	Europe	United Kingdom	Scotland		Europe	United Kingdom	Scotland	genome	29779	Human	?	?	B.16	L	NHSGGC West of Scotland Specialist Virology Centre / MRC-University of Glasgow Centre for Virus Research	Wellcome Sanger Institute for the COVID-19 Genomics UK Consortium	Ana da Silva Filipe et al	https://www.gisaid.org	?	?	2020-06-18
Scotland/GCVR-171F0C/2020	ncov	EPI_ISL_469986	?	2020-03-31	Europe	United Kingdom	Scotland		Europe	United Kingdom	Scotland	genome	29779	Human	?	?	B.16	L	NHSGGC West of Scotland Specialist Virology Centre / MRC-University of Glasgow Centre for Virus Research	Wellcome Sanger Institute for the COVID-19 Genomics UK Consortium	Ana da Silva Filipe et al	https://www.gisaid.org	?	?	2020-06-18
Scotland/GCVR-171ADE/2020	ncov	EPI_ISL_489391	?	2020-03-26	Europe	United Kingdom	Scotland		Europe	United Kingdom	Scotland	genome	29779	Human	?	?	B.16	L	NHSGGC West of Scotland Specialist Virology Centre / MRC-University of Glasgow Centre for Virus Research	Wellcome Sanger Institute for the COVID-19 Genomics UK Consortium	Ana da Silva Filipe et al	https://www.gisaid.org	?	?	2020-07-14
Scotland/GCVR-170547/2020	ncov	EPI_ISL_459712	?	2020-03-23	Europe	United Kingdom	Scotland		Europe	United Kingdom	Scotland	genome	29779	Human	?	?	B.16	L	NHSGGC West of Scotland Specialist Virology Centre / MRC-University of Glasgow Centre for Virus Research	Wellcome Sanger Institute for the COVID-19 Genomics UK Consortium	Ana da Silva Filipe et al	https://www.gisaid.org	?	?	2020-06-04
Scotland/GCVR-16FDCB/2020	ncov	EPI_ISL_489670	?	2020-03-22	Europe	United Kingdom	Scotland		Europe	United Kingdom	Scotland	genome	29779	Human	?	?	B.16	L	NHSGGC West of Scotland Specialist Virology Centre / MRC-University of Glasgow Centre for Virus Research	Wellcome Sanger Institute for the COVID-19 Genomics UK Consortium	Ana da Silva Filipe et al	https://www.gisaid.org	?	?	2020-07-14
Scotland/GCVR-171591/2020	ncov	EPI_ISL_469959	?	2020-03-30	Europe	United Kingdom	Scotland		Europe	United Kingdom	Scotland	genome	29779	Human	?	?	B.16	L	NHSGGC West of Scotland Specialist Virology Centre / MRC-University of Glasgow Centre for Virus Research	Wellcome Sanger Institute for the COVID-19 Genomics UK Consortium	Ana da Silva Filipe et al	https://www.gisaid.org	?	?	2020-06-18
Scotland/GCVR-170BFA/2020	ncov	EPI_ISL_459605	?	2020-03-24	Europe	United Kingdom	Scotland		Europe	United Kingdom	Scotland	genome	29779	Human	?	?	B.16	L	NHSGGC West of Scotland Specialist Virology Centre / MRC-University of Glasgow Centre for Virus Research	Wellcome Sanger Institute for the COVID-19 Genomics UK Consortium	Ana da Silva Filipe et al	https://www.gisaid.org	?	?	2020-06-04
Scotland/GCVR-1723B4/2020	ncov	EPI_ISL_469967	?	2020-03-30	Europe	United Kingdom	Scotland		Europe	United Kingdom	Scotland	genome	29779	Human	?	?	B.16	L	NHSGGC West of Scotland Specialist Virology Centre / MRC-University of Glasgow Centre for Virus Research	Wellcome Sanger Institute for the COVID-19 Genomics UK Consortium	Ana da Silva Filipe et al	https://www.gisaid.org	?	?	2020-06-18
Scotland/GCVR-1700BF/2020	ncov	EPI_ISL_459532	?	2020-03-23	Europe	United Kingdom	Scotland		Europe	United Kingdom	Scotland	genome	29779	Human	?	?	B.16	L	NHSGGC West of Scotland Specialist Virology Centre / MRC-University of Glasgow Centre for Virus Research	Wellcome Sanger Institute for the COVID-19 Genomics UK Consortium	Ana da Silva Filipe et al	https://www.gisaid.org	?	?	2020-06-04
Scotland/GCVR-170CF7/2020	ncov	EPI_ISL_459704	?	2020-03-25	Europe	United Kingdom	Scotland		Europe	United Kingdom	Scotland	genome	29779	Human	?	?	B.16	L	NHSGGC West of Scotland Specialist Virology Centre / MRC-University of Glasgow Centre for Virus Research	Wellcome Sanger Institute for the COVID-19 Genomics UK Consortium	Ana da Silva Filipe et al	https://www.gisaid.org	?	?	2020-06-04
Scotland/GCVR-171027/2020	ncov	EPI_ISL_459695	?	2020-03-27	Europe	United Kingdom	Scotland		Europe	United Kingdom	Scotland	genome	29779	Human	?	?	B.16	L	NHSGGC West of Scotland Specialist Virology Centre / MRC-University of Glasgow Centre for Virus Research	Wellcome Sanger Institute for the COVID-19 Genomics UK Consortium	Ana da Silva Filipe et al	https://www.gisaid.org	?	?	2020-06-04
Scotland/GCVR-171A74/2020	ncov	EPI_ISL_489401	?	2020-03-27	Europe	United Kingdom	Scotland		Europe	United Kingdom	Scotland	genome	29779	Human	?	?	B.16	L	NHSGGC West of Scotland Specialist Virology Centre / MRC-University of Glasgow Centre for Virus Research	Wellcome Sanger Institute for the COVID-19 Genomics UK Consortium	Ana da Silva Filipe et al	https://www.gisaid.org	?	?	2020-07-14
Scotland/GCVR-1706DB/2020	ncov	EPI_ISL_489593	?	2020-03-26	Europe	United Kingdom	Scotland		Europe	United Kingdom	Scotland	genome	29779	Human	?	?	B.16	L	NHSGGC West of Scotland Specialist Virology Centre / MRC-University of Glasgow Centre for Virus Research	Wellcome Sanger Institute for the COVID-19 Genomics UK Consortium	Ana da Silva Filipe et al	https://www.gisaid.org	?	?	2020-07-14
Scotland/CVR1450/2020	ncov	EPI_ISL_433590	?	2020-04-02	Europe	United Kingdom	Scotland		Europe	United Kingdom	Scotland	genome	29779	Human	?	?	B.16	L	West of Scotland Specialist Virology Centre, NHSGGC / MRC-University of Glasgow Centre for Virus Research	COVID-19 Genomics UK (COG-UK) Consortium	Ana da Silva Filipe et al	https://www.gisaid.org	Preliminary analysis of SARS-CoV-2 importation & establishment of UK transmission lineages	https://virological.org/t/preliminary-analysis-of-sars-cov-2-importation-establishment-of-uk-transmission-lineages/507	2020-04-29
Scotland/CVR1387/2020	ncov	EPI_ISL_433565	?	2020-04-01	Europe	United Kingdom	Scotland		Europe	United Kingdom	Scotland	genome	29779	Human	?	?	B.16	L	West of Scotland Specialist Virology Centre, NHSGGC / MRC-University of Glasgow Centre for Virus Research	COVID-19 Genomics UK (COG-UK) Consortium	Ana da Silva Filipe et al	https://www.gisaid.org	Preliminary analysis of SARS-CoV-2 importation & establishment of UK transmission lineages	https://virological.org/t/preliminary-analysis-of-sars-cov-2-importation-establishment-of-uk-transmission-lineages/507	2020-04-29
Scotland/GCVR-1721F6/2020	ncov	EPI_ISL_469932	?	2020-03-30	Europe	United Kingdom	Scotland		Europe	United Kingdom	Scotland	genome	29779	Human	?	?	B.16	L	NHSGGC West of Scotland Specialist Virology Centre / MRC-University of Glasgow Centre for Virus Research	Wellcome Sanger Institute for the COVID-19 Genomics UK Consortium	Ana da Silva Filipe et al	https://www.gisaid.org	?	?	2020-06-18
Scotland/GCVR-170398/2020	ncov	EPI_ISL_459644	?	2020-03-21	Europe	United Kingdom	Scotland		Europe	United Kingdom	Scotland	genome	29779	Human	?	?	B.16	L	NHSGGC West of Scotland Specialist Virology Centre / MRC-University of Glasgow Centre for Virus Research	Wellcome Sanger Institute for the COVID-19 Genomics UK Consortium	Ana da Silva Filipe et al	https://www.gisaid.org	?	?	2020-06-04
Scotland/GCVR-1716E9/2020	ncov	EPI_ISL_489616	?	2020-03-28	Europe	United Kingdom	Scotland		Europe	United Kingdom	Scotland	genome	29779	Human	?	?	B.16	L	NHSGGC West of Scotland Specialist Virology Centre / MRC-University of Glasgow Centre for Virus Research	Wellcome Sanger Institute for the COVID-19 Genomics UK Consortium	Ana da Silva Filipe et al	https://www.gisaid.org	?	?	2020-07-14
Scotland/GCVR-170116/2020	ncov	EPI_ISL_459558	?	2020-03-23	Europe	United Kingdom	Scotland		Europe	United Kingdom	Scotland	genome	29779	Human	?	?	B.16	L	NHSGGC West of Scotland Specialist Virology Centre / MRC-University of Glasgow Centre for Virus Research	Wellcome Sanger Institute for the COVID-19 Genomics UK Consortium	Ana da Silva Filipe et al	https://www.gisaid.org	?	?	2020-06-04
Scotland/GCVR-170969/2020	ncov	EPI_ISL_459694	?	2020-03-24	Europe	United Kingdom	Scotland		Europe	United Kingdom	Scotland	genome	29779	Human	?	?	B.16	L	NHSGGC West of Scotland Specialist Virology Centre / MRC-University of Glasgow Centre for Virus Research	Wellcome Sanger Institute for the COVID-19 Genomics UK Consortium	Ana da Silva Filipe et al	https://www.gisaid.org	?	?	2020-06-04
Scotland/CVR3188/2020	ncov	EPI_ISL_453097	?	2020-04-28	Europe	United Kingdom	Scotland		Europe	United Kingdom	Scotland	genome	29779	Human	?	?	B.16	O	West of Scotland Specialist Virology Centre, NHSGGC / MRC-University of Glasgow Centre for Virus Research	COVID-19 Genomics UK (COG-UK) Consortium	Ana da Silva Filipe et al	https://www.gisaid.org	Preliminary analysis of SARS-CoV-2 importation & establishment of UK transmission lineages	https://virological.org/t/preliminary-analysis-of-sars-cov-2-importation-establishment-of-uk-transmission-lineages/507	2020-05-27
Scotland/CVR2122/2020	ncov	EPI_ISL_490666	?	2020-04-08	Europe	United Kingdom	Scotland		Europe	United Kingdom	Scotland	genome	29779	Human	?	?	B.16	L	West of Scotland Specialist Virology Centre, NHSGGC / MRC-University of Glasgow Centre for Virus Research	COVID-19 Genomics UK (COG-UK) Consortium	Ana da Silva Filipe et al	https://www.gisaid.org	?	?	2020-07-15
Scotland/CVR2289/2020	ncov	EPI_ISL_490680	?	2020-04-11	Europe	United Kingdom	Scotland		Europe	United Kingdom	Scotland	genome	29779	Human	?	?	B.16	L	West of Scotland Specialist Virology Centre, NHSGGC / MRC-University of Glasgow Centre for Virus Research	COVID-19 Genomics UK (COG-UK) Consortium	Ana da Silva Filipe et al	https://www.gisaid.org	?	?	2020-07-15
Scotland/GCVR-172C04/2020	ncov	EPI_ISL_459125	?	2020-04-06	Europe	United Kingdom	Scotland		Europe	United Kingdom	Scotland	genome	29779	Human	?	?	B.16	L	NHSGGC West of Scotland Specialist Virology Centre / MRC-University of Glasgow Centre for Virus Research	Wellcome Sanger Institute for the COVID-19 Genomics UK Consortium	Ana da Silva Filipe et al	https://www.gisaid.org	?	?	2020-06-04
Scotland/CVR1607/2020	ncov	EPI_ISL_433630	?	2020-04-03	Europe	United Kingdom	Scotland		Europe	United Kingdom	Scotland	genome	29779	Human	?	?	B.16	L	West of Scotland Specialist Virology Centre, NHSGGC / MRC-University of Glasgow Centre for Virus Research	COVID-19 Genomics UK (COG-UK) Consortium	Ana da Silva Filipe et al	https://www.gisaid.org	Preliminary analysis of SARS-CoV-2 importation & establishment of UK transmission lineages	https://virological.org/t/preliminary-analysis-of-sars-cov-2-importation-establishment-of-uk-transmission-lineages/507	2020-04-29
Scotland/CVR33/2020	ncov	EPI_ISL_425762	?	2020-03-13	Europe	United Kingdom	Scotland		Europe	United Kingdom	Scotland	genome	29779	Human	?	?	B.16	L	West of Scotland Specialist Virology Centre, NHSGGC / MRC-University of Glasgow Centre for Virus Research	COVID-19 Genomics UK (COG-UK) Consortium	Ana da Silva Filipe et al	https://www.gisaid.org	Preliminary analysis of SARS-CoV-2 importation & establishment of UK transmission lineages	https://virological.org/t/preliminary-analysis-of-sars-cov-2-importation-establishment-of-uk-transmission-lineages/507	2020-04-14
Scotland/GCVR-1708B7/2020	ncov	EPI_ISL_459699	?	2020-03-25	Europe	United Kingdom	Scotland		Europe	United Kingdom	Scotland	genome	29779	Human	?	?	B.16	L	NHSGGC West of Scotland Specialist Virology Centre / MRC-University of Glasgow Centre for Virus Research	Wellcome Sanger Institute for the COVID-19 Genomics UK Consortium	Ana da Silva Filipe et al	https://www.gisaid.org	?	?	2020-06-04
Scotland/GCVR-1704FF/2020	ncov	EPI_ISL_459562	?	2020-03-23	Europe	United Kingdom	Scotland		Europe	United Kingdom	Scotland	genome	29779	Human	?	?	B.16	L	NHSGGC West of Scotland Specialist Virology Centre / MRC-University of Glasgow Centre for Virus Research	Wellcome Sanger Institute for the COVID-19 Genomics UK Consortium	Ana da Silva Filipe et al	https://www.gisaid.org	?	?	2020-06-04
Scotland/CVR2997/2020	ncov	EPI_ISL_461614	?	2020-04-23	Europe	United Kingdom	Scotland		Europe	United Kingdom	Scotland	genome	29900	Human	?	?	B.16	L	West of Scotland Specialist Virology Centre, NHSGGC / MRC-University of Glasgow Centre for Virus Research	COVID-19 Genomics UK (COG-UK) Consortium	Ana da Silva Filipe et al	https://www.gisaid.org	?	?	2020-06-06
Scotland/CVR3488/2020	ncov	EPI_ISL_473647	?	2020-05-12	Europe	United Kingdom	Scotland		Europe	United Kingdom	Scotland	genome	29779	Human	?	?	B.16	L	West of Scotland Specialist Virology Centre, NHSGGC / MRC-University of Glasgow Centre for Virus Research	COVID-19 Genomics UK (COG-UK) Consortium	Ana da Silva Filipe et al	https://www.gisaid.org	?	?	2020-06-23
Scotland/GCVR-16FAA6/2020	ncov	EPI_ISL_489642	?	2020-03-20	Europe	United Kingdom	Scotland		Europe	United Kingdom	Scotland	genome	29779	Human	?	?	B.16	L	NHSGGC West of Scotland Specialist Virology Centre / MRC-University of Glasgow Centre for Virus Research	Wellcome Sanger Institute for the COVID-19 Genomics UK Consortium	Ana da Silva Filipe et al	https://www.gisaid.org	?	?	2020-07-14
Scotland/CVR3101/2020	ncov	EPI_ISL_461674	?	2020-04-25	Europe	United Kingdom	Scotland		Europe	United Kingdom	Scotland	genome	29779	Human	?	?	B.16	L	West of Scotland Specialist Virology Centre, NHSGGC / MRC-University of Glasgow Centre for Virus Research	COVID-19 Genomics UK (COG-UK) Consortium	Ana da Silva Filipe et al	https://www.gisaid.org	?	?	2020-06-06
Scotland/CVR2057/2020	ncov	EPI_ISL_484548	?	2020-04-09	Europe	United Kingdom	Scotland		Europe	United Kingdom	Scotland	genome	29779	Human	?	?	B.16	L	West of Scotland Specialist Virology Centre, NHSGGC / MRC-University of Glasgow Centre for Virus Research	COVID-19 Genomics UK (COG-UK) Consortium	Ana da Silva Filipe et al	https://www.gisaid.org	?	?	2020-07-08
Scotland/CVR2567/2020	ncov	EPI_ISL_484603	?	2020-04-16	Europe	United Kingdom	Scotland		Europe	United Kingdom	Scotland	genome	29779	Human	?	?	B.16	L	West of Scotland Specialist Virology Centre, NHSGGC / MRC-University of Glasgow Centre for Virus Research	COVID-19 Genomics UK (COG-UK) Consortium	Ana da Silva Filipe et al	https://www.gisaid.org	?	?	2020-07-08
Scotland/CVR756/2020	ncov	EPI_ISL_439103	?	2020-03-26	Europe	United Kingdom	Scotland		Europe	United Kingdom	Scotland	genome	29779	Human	?	?	B.16	L	West of Scotland Specialist Virology Centre, NHSGGC / MRC-University of Glasgow Centre for Virus Research	COVID-19 Genomics UK (COG-UK) Consortium	Ana da Silva Filipe et al	https://www.gisaid.org	Preliminary analysis of SARS-CoV-2 importation & establishment of UK transmission lineages	https://virological.org/t/preliminary-analysis-of-sars-cov-2-importation-establishment-of-uk-transmission-lineages/507	2020-05-12
Scotland/CVR3711/2020	ncov	EPI_ISL_473766	?	2020-05-26	Europe	United Kingdom	Scotland		Europe	United Kingdom	Scotland	genome	29779	Human	?	?	B.16	L	West of Scotland Specialist Virology Centre, NHSGGC / MRC-University of Glasgow Centre for Virus Research	COVID-19 Genomics UK (COG-UK) Consortium	Ana da Silva Filipe et al	https://www.gisaid.org	?	?	2020-06-23
Scotland/CVR3551/2020	ncov	EPI_ISL_473686	?	2020-05-15	Europe	United Kingdom	Scotland		Europe	United Kingdom	Scotland	genome	29779	Human	?	?	B.16	L	West of Scotland Specialist Virology Centre, NHSGGC / MRC-University of Glasgow Centre for Virus Research	COVID-19 Genomics UK (COG-UK) Consortium	Ana da Silva Filipe et al	https://www.gisaid.org	?	?	2020-06-23
Scotland/CVR2155/2020	ncov	EPI_ISL_493778	?	2020-04-10	Europe	United Kingdom	Scotland		Europe	United Kingdom	Scotland	genome	29779	Human	?	?	B.16	L	West of Scotland Specialist Virology Centre, NHSGGC / MRC-University of Glasgow Centre for Virus Research	COVID-19 Genomics UK (COG-UK) Consortium	Ana da Silva Filipe et al	https://www.gisaid.org	?	?	2020-07-21
Scotland/CVR2742/2020	ncov	EPI_ISL_448190	?	2020-04-18	Europe	United Kingdom	Scotland		Europe	United Kingdom	Scotland	genome	29779	Human	?	?	B.16	L	West of Scotland Specialist Virology Centre, NHSGGC / MRC-University of Glasgow Centre for Virus Research	COVID-19 Genomics UK (COG-UK) Consortium	Ana da Silva Filipe et al	https://www.gisaid.org	Preliminary analysis of SARS-CoV-2 importation & establishment of UK transmission lineages	https://virological.org/t/preliminary-analysis-of-sars-cov-2-importation-establishment-of-uk-transmission-lineages/507	2020-05-19
Scotland/GCVR-1716DA/2020	ncov	EPI_ISL_489678	?	2020-03-27	Europe	United Kingdom	Scotland		Europe	United Kingdom	Scotland	genome	29779	Human	?	?	B.16	L	NHSGGC West of Scotland Specialist Virology Centre / MRC-University of Glasgow Centre for Virus Research	Wellcome Sanger Institute for the COVID-19 Genomics UK Consortium	Ana da Silva Filipe et al	https://www.gisaid.org	?	?	2020-07-14
Scotland/CVR607/2020	ncov	EPI_ISL_433316	?	2020-03-25	Europe	United Kingdom	Scotland		Europe	United Kingdom	Scotland	genome	29773	Human	?	?	B.16	L	West of Scotland Specialist Virology Centre, NHSGGC / MRC-University of Glasgow Centre for Virus Research	COVID-19 Genomics UK (COG-UK) Consortium	Ana da Silva Filipe et al	https://www.gisaid.org	Preliminary analysis of SARS-CoV-2 importation & establishment of UK transmission lineages	https://virological.org/t/preliminary-analysis-of-sars-cov-2-importation-establishment-of-uk-transmission-lineages/507	2020-04-29
Scotland/CVR1358/2020	ncov	EPI_ISL_433552	?	2020-03-31	Europe	United Kingdom	Scotland		Europe	United Kingdom	Scotland	genome	29846	Human	?	?	B.16	L	West of Scotland Specialist Virology Centre, NHSGGC / MRC-University of Glasgow Centre for Virus Research	COVID-19 Genomics UK (COG-UK) Consortium	Ana da Silva Filipe et al	https://www.gisaid.org	Preliminary analysis of SARS-CoV-2 importation & establishment of UK transmission lineages	https://virological.org/t/preliminary-analysis-of-sars-cov-2-importation-establishment-of-uk-transmission-lineages/507	2020-04-29
Scotland/CVR2433/2020	ncov	EPI_ISL_448187	?	2020-04-14	Europe	United Kingdom	Scotland		Europe	United Kingdom	Scotland	genome	29779	Human	?	?	B.16	L	West of Scotland Specialist Virology Centre, NHSGGC / MRC-University of Glasgow Centre for Virus Research	COVID-19 Genomics UK (COG-UK) Consortium	Ana da Silva Filipe et al	https://www.gisaid.org	Preliminary analysis of SARS-CoV-2 importation & establishment of UK transmission lineages	https://virological.org/t/preliminary-analysis-of-sars-cov-2-importation-establishment-of-uk-transmission-lineages/507	2020-05-19
Scotland/CVR2526/2020	ncov	EPI_ISL_448188	?	2020-04-15	Europe	United Kingdom	Scotland		Europe	United Kingdom	Scotland	genome	29779	Human	?	?	B.16	L	West of Scotland Specialist Virology Centre, NHSGGC / MRC-University of Glasgow Centre for Virus Research	COVID-19 Genomics UK (COG-UK) Consortium	Ana da Silva Filipe et al	https://www.gisaid.org	Preliminary analysis of SARS-CoV-2 importation & establishment of UK transmission lineages	https://virological.org/t/preliminary-analysis-of-sars-cov-2-importation-establishment-of-uk-transmission-lineages/507	2020-05-19
Scotland/CVR3698/2020	ncov	EPI_ISL_473761	?	2020-05-25	Europe	United Kingdom	Scotland		Europe	United Kingdom	Scotland	genome	29779	Human	?	?	B.16	L	West of Scotland Specialist Virology Centre, NHSGGC / MRC-University of Glasgow Centre for Virus Research	COVID-19 Genomics UK (COG-UK) Consortium	Ana da Silva Filipe et al	https://www.gisaid.org	?	?	2020-06-23
Scotland/CVR3003/2020	ncov	EPI_ISL_484655	?	2020-04-23	Europe	United Kingdom	Scotland		Europe	United Kingdom	Scotland	genome	29779	Human	?	?	B.16	L	West of Scotland Specialist Virology Centre, NHSGGC / MRC-University of Glasgow Centre for Virus Research	COVID-19 Genomics UK (COG-UK) Consortium	Ana da Silva Filipe et al	https://www.gisaid.org	?	?	2020-07-08
Scotland/CVR425/2020	ncov	EPI_ISL_433291	?	2020-03-22	Europe	United Kingdom	Scotland		Europe	United Kingdom	Scotland	genome	29779	Human	?	?	B.16	L	West of Scotland Specialist Virology Centre, NHSGGC / MRC-University of Glasgow Centre for Virus Research	COVID-19 Genomics UK (COG-UK) Consortium	Ana da Silva Filipe et al	https://www.gisaid.org	Preliminary analysis of SARS-CoV-2 importation & establishment of UK transmission lineages	https://virological.org/t/preliminary-analysis-of-sars-cov-2-importation-establishment-of-uk-transmission-lineages/507	2020-04-29
Scotland/CVR919/2020	ncov	EPI_ISL_433360	?	2020-03-28	Europe	United Kingdom	Scotland		Europe	United Kingdom	Scotland	genome	29779	Human	?	?	B.16	L	West of Scotland Specialist Virology Centre, NHSGGC / MRC-University of Glasgow Centre for Virus Research	COVID-19 Genomics UK (COG-UK) Consortium	Ana da Silva Filipe et al	https://www.gisaid.org	Preliminary analysis of SARS-CoV-2 importation & establishment of UK transmission lineages	https://virological.org/t/preliminary-analysis-of-sars-cov-2-importation-establishment-of-uk-transmission-lineages/507	2020-04-29
Scotland/CVR487/2020	ncov	EPI_ISL_433303	?	2020-03-23	Europe	United Kingdom	Scotland		Europe	United Kingdom	Scotland	genome	29833	Human	?	?	B.16	L	West of Scotland Specialist Virology Centre, NHSGGC / MRC-University of Glasgow Centre for Virus Research	COVID-19 Genomics UK (COG-UK) Consortium	Ana da Silva Filipe et al	https://www.gisaid.org	Preliminary analysis of SARS-CoV-2 importation & establishment of UK transmission lineages	https://virological.org/t/preliminary-analysis-of-sars-cov-2-importation-establishment-of-uk-transmission-lineages/507	2020-04-29
Scotland/CVR1951/2020	ncov	EPI_ISL_438860	?	2020-04-07	Europe	United Kingdom	Scotland		Europe	United Kingdom	Scotland	genome	29780	Human	?	?	B.16	L	West of Scotland Specialist Virology Centre, NHSGGC / MRC-University of Glasgow Centre for Virus Research	COVID-19 Genomics UK (COG-UK) Consortium	Ana da Silva Filipe et al	https://www.gisaid.org	Preliminary analysis of SARS-CoV-2 importation & establishment of UK transmission lineages	https://virological.org/t/preliminary-analysis-of-sars-cov-2-importation-establishment-of-uk-transmission-lineages/507	2020-05-12
Scotland/CVR1271/2020	ncov	EPI_ISL_433529	?	2020-03-31	Europe	United Kingdom	Scotland		Europe	United Kingdom	Scotland	genome	29779	Human	?	?	B.16	L	West of Scotland Specialist Virology Centre, NHSGGC / MRC-University of Glasgow Centre for Virus Research	COVID-19 Genomics UK (COG-UK) Consortium	Ana da Silva Filipe et al	https://www.gisaid.org	Preliminary analysis of SARS-CoV-2 importation & establishment of UK transmission lineages	https://virological.org/t/preliminary-analysis-of-sars-cov-2-importation-establishment-of-uk-transmission-lineages/507	2020-04-29
Scotland/CVR3097/2020	ncov	EPI_ISL_461670	?	2020-04-25	Europe	United Kingdom	Scotland		Europe	United Kingdom	Scotland	genome	29779	Human	?	?	B.16	O	West of Scotland Specialist Virology Centre, NHSGGC / MRC-University of Glasgow Centre for Virus Research	COVID-19 Genomics UK (COG-UK) Consortium	Ana da Silva Filipe et al	https://www.gisaid.org	?	?	2020-06-06
Scotland/CVR1953/2020	ncov	EPI_ISL_448139	?	2020-04-08	Europe	United Kingdom	Scotland		Europe	United Kingdom	Scotland	genome	29900	Human	?	?	B.16	L	West of Scotland Specialist Virology Centre, NHSGGC / MRC-University of Glasgow Centre for Virus Research	COVID-19 Genomics UK (COG-UK) Consortium	Ana da Silva Filipe et al	https://www.gisaid.org	Preliminary analysis of SARS-CoV-2 importation & establishment of UK transmission lineages	https://virological.org/t/preliminary-analysis-of-sars-cov-2-importation-establishment-of-uk-transmission-lineages/507	2020-05-19
Scotland/GCVR-171713/2020	ncov	EPI_ISL_489666	?	2020-03-28	Europe	United Kingdom	Scotland		Europe	United Kingdom	Scotland	genome	29779	Human	?	?	B.16	L	NHSGGC West of Scotland Specialist Virology Centre / MRC-University of Glasgow Centre for Virus Research	Wellcome Sanger Institute for the COVID-19 Genomics UK Consortium	Ana da Silva Filipe et al	https://www.gisaid.org	?	?	2020-07-14
Scotland/GCVR-170BEB/2020	ncov	EPI_ISL_459610	?	2020-03-25	Europe	United Kingdom	Scotland		Europe	United Kingdom	Scotland	genome	29779	Human	?	?	B.16	L	NHSGGC West of Scotland Specialist Virology Centre / MRC-University of Glasgow Centre for Virus Research	Wellcome Sanger Institute for the COVID-19 Genomics UK Consortium	Ana da Silva Filipe et al	https://www.gisaid.org	?	?	2020-06-04
Scotland/GCVR-1712D6/2020	ncov	EPI_ISL_459568	?	2020-03-26	Europe	United Kingdom	Scotland		Europe	United Kingdom	Scotland	genome	29779	Human	?	?	B.16	L	NHSGGC West of Scotland Specialist Virology Centre / MRC-University of Glasgow Centre for Virus Research	Wellcome Sanger Institute for the COVID-19 Genomics UK Consortium	Ana da Silva Filipe et al	https://www.gisaid.org	?	?	2020-06-04
Scotland/GCVR-16FDDA/2020	ncov	EPI_ISL_489608	?	2020-03-23	Europe	United Kingdom	Scotland		Europe	United Kingdom	Scotland	genome	29779	Human	?	?	B.16	L	NHSGGC West of Scotland Specialist Virology Centre / MRC-University of Glasgow Centre for Virus Research	Wellcome Sanger Institute for the COVID-19 Genomics UK Consortium	Ana da Silva Filipe et al	https://www.gisaid.org	?	?	2020-07-14
Scotland/GCVR-1702D7/2020	ncov	EPI_ISL_459557	?	2020-03-23	Europe	United Kingdom	Scotland		Europe	United Kingdom	Scotland	genome	29779	Human	?	?	B.16	L	NHSGGC West of Scotland Specialist Virology Centre / MRC-University of Glasgow Centre for Virus Research	Wellcome Sanger Institute for the COVID-19 Genomics UK Consortium	Ana da Silva Filipe et al	https://www.gisaid.org	?	?	2020-06-04
Scotland/CVR599/2020	ncov	EPI_ISL_433314	?	2020-03-24	Europe	United Kingdom	Scotland		Europe	United Kingdom	Scotland	genome	29779	Human	?	?	B.16	L	West of Scotland Specialist Virology Centre, NHSGGC / MRC-University of Glasgow Centre for Virus Research	COVID-19 Genomics UK (COG-UK) Consortium	Ana da Silva Filipe et al	https://www.gisaid.org	Preliminary analysis of SARS-CoV-2 importation & establishment of UK transmission lineages	https://virological.org/t/preliminary-analysis-of-sars-cov-2-importation-establishment-of-uk-transmission-lineages/507	2020-04-29
Scotland/CVR1398/2020	ncov	EPI_ISL_433567	?	2020-04-01	Europe	United Kingdom	Scotland		Europe	United Kingdom	Scotland	genome	29779	Human	?	?	B.16	L	West of Scotland Specialist Virology Centre, NHSGGC / MRC-University of Glasgow Centre for Virus Research	COVID-19 Genomics UK (COG-UK) Consortium	Ana da Silva Filipe et al	https://www.gisaid.org	Preliminary analysis of SARS-CoV-2 importation & establishment of UK transmission lineages	https://virological.org/t/preliminary-analysis-of-sars-cov-2-importation-establishment-of-uk-transmission-lineages/507	2020-04-29
Scotland/CVR1379/2020	ncov	EPI_ISL_433562	?	2020-04-01	Europe	United Kingdom	Scotland		Europe	United Kingdom	Scotland	genome	29779	Human	?	?	B.16	L	West of Scotland Specialist Virology Centre, NHSGGC / MRC-University of Glasgow Centre for Virus Research	COVID-19 Genomics UK (COG-UK) Consortium	Ana da Silva Filipe et al	https://www.gisaid.org	Preliminary analysis of SARS-CoV-2 importation & establishment of UK transmission lineages	https://virological.org/t/preliminary-analysis-of-sars-cov-2-importation-establishment-of-uk-transmission-lineages/507	2020-04-29
Scotland/CVR1629/2020	ncov	EPI_ISL_433633	?	2020-04-05	Europe	United Kingdom	Scotland		Europe	United Kingdom	Scotland	genome	29779	Human	?	?	B.16	L	West of Scotland Specialist Virology Centre, NHSGGC / MRC-University of Glasgow Centre for Virus Research	COVID-19 Genomics UK (COG-UK) Consortium	Ana da Silva Filipe et al	https://www.gisaid.org	Preliminary analysis of SARS-CoV-2 importation & establishment of UK transmission lineages	https://virological.org/t/preliminary-analysis-of-sars-cov-2-importation-establishment-of-uk-transmission-lineages/507	2020-04-29
Scotland/GCVR-17217E/2020	ncov	EPI_ISL_469991	?	2020-03-30	Europe	United Kingdom	Scotland		Europe	United Kingdom	Scotland	genome	29779	Human	?	?	B.16	L	NHSGGC West of Scotland Specialist Virology Centre / MRC-University of Glasgow Centre for Virus Research	Wellcome Sanger Institute for the COVID-19 Genomics UK Consortium	Ana da Silva Filipe et al	https://www.gisaid.org	?	?	2020-06-18
Scotland/CVR2115/2020	ncov	EPI_ISL_484562	?	2020-04-10	Europe	United Kingdom	Scotland		Europe	United Kingdom	Scotland	genome	29779	Human	?	?	B.16	L	West of Scotland Specialist Virology Centre, NHSGGC / MRC-University of Glasgow Centre for Virus Research	COVID-19 Genomics UK (COG-UK) Consortium	Ana da Silva Filipe et al	https://www.gisaid.org	?	?	2020-07-08
Scotland/CVR2440/2020	ncov	EPI_ISL_493799	?	2020-04-14	Europe	United Kingdom	Scotland		Europe	United Kingdom	Scotland	genome	29779	Human	?	?	B.16	O	West of Scotland Specialist Virology Centre, NHSGGC / MRC-University of Glasgow Centre for Virus Research	COVID-19 Genomics UK (COG-UK) Consortium	Ana da Silva Filipe et al	https://www.gisaid.org	?	?	2020-07-21
Scotland/CVR1444/2020	ncov	EPI_ISL_433589	?	2020-04-01	Europe	United Kingdom	Scotland		Europe	United Kingdom	Scotland	genome	29779	Human	?	?	B.16	L	West of Scotland Specialist Virology Centre, NHSGGC / MRC-University of Glasgow Centre for Virus Research	COVID-19 Genomics UK (COG-UK) Consortium	Ana da Silva Filipe et al	https://www.gisaid.org	Preliminary analysis of SARS-CoV-2 importation & establishment of UK transmission lineages	https://virological.org/t/preliminary-analysis-of-sars-cov-2-importation-establishment-of-uk-transmission-lineages/507	2020-04-29
Scotland/CVR2554/2020	ncov	EPI_ISL_477967	?	2020-04-16	Europe	United Kingdom	Scotland		Europe	United Kingdom	Scotland	genome	29779	Human	?	?	B.16	L	West of Scotland Specialist Virology Centre, NHSGGC / MRC-University of Glasgow Centre for Virus Research	COVID-19 Genomics UK (COG-UK) Consortium	Ana da Silva Filipe et al	https://www.gisaid.org	?	?	2020-06-30
Scotland/CVR1384/2020	ncov	EPI_ISL_433563	?	2020-04-01	Europe	United Kingdom	Scotland		Europe	United Kingdom	Scotland	genome	29782	Human	?	?	B.16	L	West of Scotland Specialist Virology Centre, NHSGGC / MRC-University of Glasgow Centre for Virus Research	COVID-19 Genomics UK (COG-UK) Consortium	Ana da Silva Filipe et al	https://www.gisaid.org	Preliminary analysis of SARS-CoV-2 importation & establishment of UK transmission lineages	https://virological.org/t/preliminary-analysis-of-sars-cov-2-importation-establishment-of-uk-transmission-lineages/507	2020-04-29
Scotland/CVR284/2020	ncov	EPI_ISL_433281	?	2020-03-21	Europe	United Kingdom	Scotland		Europe	United Kingdom	Scotland	genome	29808	Human	?	?	B.16	L	West of Scotland Specialist Virology Centre, NHSGGC / MRC-University of Glasgow Centre for Virus Research	COVID-19 Genomics UK (COG-UK) Consortium	Ana da Silva Filipe et al	https://www.gisaid.org	Preliminary analysis of SARS-CoV-2 importation & establishment of UK transmission lineages	https://virological.org/t/preliminary-analysis-of-sars-cov-2-importation-establishment-of-uk-transmission-lineages/507	2020-04-29
Scotland/CVR780/2020	ncov	EPI_ISL_433338	?	2020-03-27	Europe	United Kingdom	Scotland		Europe	United Kingdom	Scotland	genome	29779	Human	?	?	B.16	L	West of Scotland Specialist Virology Centre, NHSGGC / MRC-University of Glasgow Centre for Virus Research	COVID-19 Genomics UK (COG-UK) Consortium	Ana da Silva Filipe et al	https://www.gisaid.org	Preliminary analysis of SARS-CoV-2 importation & establishment of UK transmission lineages	https://virological.org/t/preliminary-analysis-of-sars-cov-2-importation-establishment-of-uk-transmission-lineages/507	2020-04-29
Scotland/CVR2072/2020	ncov	EPI_ISL_484552	?	2020-04-10	Europe	United Kingdom	Scotland		Europe	United Kingdom	Scotland	genome	29779	Human	?	?	B.16	L	West of Scotland Specialist Virology Centre, NHSGGC / MRC-University of Glasgow Centre for Virus Research	COVID-19 Genomics UK (COG-UK) Consortium	Ana da Silva Filipe et al	https://www.gisaid.org	?	?	2020-07-08
Scotland/CVR632/2020	ncov	EPI_ISL_425792	?	2020-03-25	Europe	United Kingdom	Scotland		Europe	United Kingdom	Scotland	genome	29900	Human	?	?	B.16	L	West of Scotland Specialist Virology Centre, NHSGGC / MRC-University of Glasgow Centre for Virus Research	COVID-19 Genomics UK (COG-UK) Consortium	Ana da Silva Filipe et al	https://www.gisaid.org	Preliminary analysis of SARS-CoV-2 importation & establishment of UK transmission lineages	https://virological.org/t/preliminary-analysis-of-sars-cov-2-importation-establishment-of-uk-transmission-lineages/507	2020-04-14
Scotland/CVR1204/2020	ncov	EPI_ISL_433522	?	2020-03-30	Europe	United Kingdom	Scotland		Europe	United Kingdom	Scotland	genome	29900	Human	?	?	B.16	L	West of Scotland Specialist Virology Centre, NHSGGC / MRC-University of Glasgow Centre for Virus Research	COVID-19 Genomics UK (COG-UK) Consortium	Ana da Silva Filipe et al	https://www.gisaid.org	Preliminary analysis of SARS-CoV-2 importation & establishment of UK transmission lineages	https://virological.org/t/preliminary-analysis-of-sars-cov-2-importation-establishment-of-uk-transmission-lineages/507	2020-04-29
Scotland/CVR309/2020	ncov	EPI_ISL_433283	?	2020-03-20	Europe	United Kingdom	Scotland		Europe	United Kingdom	Scotland	genome	29810	Human	?	?	B.16	L	West of Scotland Specialist Virology Centre, NHSGGC / MRC-University of Glasgow Centre for Virus Research	COVID-19 Genomics UK (COG-UK) Consortium	Ana da Silva Filipe et al	https://www.gisaid.org	Preliminary analysis of SARS-CoV-2 importation & establishment of UK transmission lineages	https://virological.org/t/preliminary-analysis-of-sars-cov-2-importation-establishment-of-uk-transmission-lineages/507	2020-04-29
Scotland/CVR392/2020	ncov	EPI_ISL_433288	?	2020-03-23	Europe	United Kingdom	Scotland		Europe	United Kingdom	Scotland	genome	29900	Human	?	?	B.16	L	West of Scotland Specialist Virology Centre, NHSGGC / MRC-University of Glasgow Centre for Virus Research	COVID-19 Genomics UK (COG-UK) Consortium	Ana da Silva Filipe et al	https://www.gisaid.org	Preliminary analysis of SARS-CoV-2 importation & establishment of UK transmission lineages	https://virological.org/t/preliminary-analysis-of-sars-cov-2-importation-establishment-of-uk-transmission-lineages/507	2020-04-29
Scotland/EDB2697/2020	ncov	EPI_ISL_488900	?	2020-03-26	Europe	United Kingdom	Scotland		Europe	United Kingdom	Scotland	genome	29779	Human	?	?	B.16	L	Virology Department, Royal Infirmary of Edinburgh, NHS Lothian / School of Biological Sciences, University of Edinburgh	Wellcome Sanger Institute for the COVID-19 Genomics UK Consortium	McHugh M et al	https://www.gisaid.org	?	?	2020-07-14
Scotland/GCVR-16FB58/2020	ncov	EPI_ISL_489643	?	2020-03-20	Europe	United Kingdom	Scotland		Europe	United Kingdom	Scotland	genome	29779	Human	?	?	B.16	L	NHSGGC West of Scotland Specialist Virology Centre / MRC-University of Glasgow Centre for Virus Research	Wellcome Sanger Institute for the COVID-19 Genomics UK Consortium	Ana da Silva Filipe et al	https://www.gisaid.org	?	?	2020-07-14
Scotland/CVR2889/2020	ncov	EPI_ISL_453083	?	2020-04-21	Europe	United Kingdom	Scotland		Europe	United Kingdom	Scotland	genome	29779	Human	?	?	B.16	O	West of Scotland Specialist Virology Centre, NHSGGC / MRC-University of Glasgow Centre for Virus Research	COVID-19 Genomics UK (COG-UK) Consortium	Ana da Silva Filipe et al	https://www.gisaid.org	Preliminary analysis of SARS-CoV-2 importation & establishment of UK transmission lineages	https://virological.org/t/preliminary-analysis-of-sars-cov-2-importation-establishment-of-uk-transmission-lineages/507	2020-05-27
Scotland/CVR3246/2020	ncov	EPI_ISL_449254	?	2020-04-27	Europe	United Kingdom	Scotland		Europe	United Kingdom	Scotland	genome	29779	Human	?	?	B.16	L	West of Scotland Specialist Virology Centre, NHSGGC / MRC-University of Glasgow Centre for Virus Research	COVID-19 Genomics UK (COG-UK) Consortium	Ana da Silva Filipe et al	https://www.gisaid.org	Preliminary analysis of SARS-CoV-2 importation & establishment of UK transmission lineages	https://virological.org/t/preliminary-analysis-of-sars-cov-2-importation-establishment-of-uk-transmission-lineages/507	2020-05-19
Scotland/CVR2287/2020	ncov	EPI_ISL_484570	?	2020-04-12	Europe	United Kingdom	Scotland		Europe	United Kingdom	Scotland	genome	29779	Human	?	?	B.16	L	West of Scotland Specialist Virology Centre, NHSGGC / MRC-University of Glasgow Centre for Virus Research	COVID-19 Genomics UK (COG-UK) Consortium	Ana da Silva Filipe et al	https://www.gisaid.org	?	?	2020-07-08
Scotland/CVR1429/2020	ncov	EPI_ISL_433581	?	2020-04-02	Europe	United Kingdom	Scotland		Europe	United Kingdom	Scotland	genome	29779	Human	?	?	B.16	L	West of Scotland Specialist Virology Centre, NHSGGC / MRC-University of Glasgow Centre for Virus Research	COVID-19 Genomics UK (COG-UK) Consortium	Ana da Silva Filipe et al	https://www.gisaid.org	Preliminary analysis of SARS-CoV-2 importation & establishment of UK transmission lineages	https://virological.org/t/preliminary-analysis-of-sars-cov-2-importation-establishment-of-uk-transmission-lineages/507	2020-04-29
Scotland/GCVR-172378/2020	ncov	EPI_ISL_469935	?	2020-03-30	Europe	United Kingdom	Scotland		Europe	United Kingdom	Scotland	genome	29779	Human	?	?	B.16	L	NHSGGC West of Scotland Specialist Virology Centre / MRC-University of Glasgow Centre for Virus Research	Wellcome Sanger Institute for the COVID-19 Genomics UK Consortium	Ana da Silva Filipe et al	https://www.gisaid.org	?	?	2020-06-18
Scotland/GCVR-1720BD/2020	ncov	EPI_ISL_469950	?	2020-03-31	Europe	United Kingdom	Scotland		Europe	United Kingdom	Scotland	genome	29779	Human	?	?	B.16	L	NHSGGC West of Scotland Specialist Virology Centre / MRC-University of Glasgow Centre for Virus Research	Wellcome Sanger Institute for the COVID-19 Genomics UK Consortium	Ana da Silva Filipe et al	https://www.gisaid.org	?	?	2020-06-18
Scotland/CVR96/2020	ncov	EPI_ISL_425816	?	2020-03-14	Europe	United Kingdom	Scotland		Europe	United Kingdom	Scotland	genome	29779	Human	?	?	B.16	L	West of Scotland Specialist Virology Centre, NHSGGC / MRC-University of Glasgow Centre for Virus Research	COVID-19 Genomics UK (COG-UK) Consortium	Ana da Silva Filipe et al	https://www.gisaid.org	Preliminary analysis of SARS-CoV-2 importation & establishment of UK transmission lineages	https://virological.org/t/preliminary-analysis-of-sars-cov-2-importation-establishment-of-uk-transmission-lineages/507	2020-04-14
Scotland/CVR2668/2020	ncov	EPI_ISL_478013	?	2020-04-17	Europe	United Kingdom	Scotland		Europe	United Kingdom	Scotland	genome	29779	Human	?	?	B.16	L	West of Scotland Specialist Virology Centre, NHSGGC / MRC-University of Glasgow Centre for Virus Research	COVID-19 Genomics UK (COG-UK) Consortium	Ana da Silva Filipe et al	https://www.gisaid.org	?	?	2020-06-30
Scotland/CVR1584/2020	ncov	EPI_ISL_448118	?	2020-04-05	Europe	United Kingdom	Scotland		Europe	United Kingdom	Scotland	genome	29900	Human	?	?	B.16	L	West of Scotland Specialist Virology Centre, NHSGGC / MRC-University of Glasgow Centre for Virus Research	COVID-19 Genomics UK (COG-UK) Consortium	Ana da Silva Filipe et al	https://www.gisaid.org	Preliminary analysis of SARS-CoV-2 importation & establishment of UK transmission lineages	https://virological.org/t/preliminary-analysis-of-sars-cov-2-importation-establishment-of-uk-transmission-lineages/507	2020-05-19
Scotland/CVR3902/2020	ncov	EPI_ISL_490698	?	2020-06-23	Europe	United Kingdom	Scotland		Europe	United Kingdom	Scotland	genome	29779	Human	?	?	B.16	L	West of Scotland Specialist Virology Centre, NHSGGC / MRC-University of Glasgow Centre for Virus Research	COVID-19 Genomics UK (COG-UK) Consortium	Ana da Silva Filipe et al	https://www.gisaid.org	?	?	2020-07-15
Scotland/EDB682/2020	ncov	EPI_ISL_433222	?	2020-04-03	Europe	United Kingdom	Scotland		Europe	United Kingdom	Scotland	genome	29903	Human	?	?	B.16	L	Virology Department, Royal Infirmary of Edinburgh, NHS Lothian / School of Biological Sciences, University of Edinburgh / Institute of Genetics and Molecular Medicine, University of Edinburgh	COVID-19 Genomics UK (COG-UK) Consortium	McHugh M et al	https://www.gisaid.org	Preliminary analysis of SARS-CoV-2 importation & establishment of UK transmission lineages	https://virological.org/t/preliminary-analysis-of-sars-cov-2-importation-establishment-of-uk-transmission-lineages/507	2020-04-29
Scotland/CVR2605/2020	ncov	EPI_ISL_473526	?	2020-04-16	Europe	United Kingdom	Scotland		Europe	United Kingdom	Scotland	genome	29779	Human	?	?	B.16	L	West of Scotland Specialist Virology Centre, NHSGGC / MRC-University of Glasgow Centre for Virus Research	COVID-19 Genomics UK (COG-UK) Consortium	Ana da Silva Filipe et al	https://www.gisaid.org	?	?	2020-06-23
Scotland/CVR218/2020	ncov	EPI_ISL_425745	?	2020-03-19	Europe	United Kingdom	Scotland		Europe	United Kingdom	Scotland	genome	29779	Human	?	?	B	L	West of Scotland Specialist Virology Centre, NHSGGC / MRC-University of Glasgow Centre for Virus Research	COVID-19 Genomics UK (COG-UK) Consortium	Ana da Silva Filipe et al	https://www.gisaid.org	Preliminary analysis of SARS-CoV-2 importation & establishment of UK transmission lineages	https://virological.org/t/preliminary-analysis-of-sars-cov-2-importation-establishment-of-uk-transmission-lineages/507	2020-04-14
Shenzhen/SZTH-003/2020	ncov	EPI_ISL_406594	?	2020-01-16	Asia	China	Guangdong	Shenzhen	Asia	China	Guangdong	genome	29898	Human	62	Male	B	L	Shenzhen Key Laboratory of Pathogen and Immunity, National Clinical Research Center for Infectious Disease, Shenzhen Third People's Hospital	Shenzhen Key Laboratory of Pathogen and Immunity, National Clinical Research Center for Infectious Disease, Shenzhen Third People's Hospital	Yang Yang et al	https://www.gisaid.org	?	?	2020-01-29
Japan/PG-0010/2020	ncov	EPI_ISL_479797	?	2020-02-18	Asia	Japan	Kanto		Asia	Japan	Kanto	genome	29764	Human	?	?	B	L	Sagamihara City Public Health Research Institute	Pathogen Genomics Center, National Institute of Infectious Diseases	Tsuyoshi Sekizuka et al	https://www.gisaid.org	A genome epidemiological study of SARS-CoV-2 introduction into Japan	https://www.medrxiv.org/content/10.1101/2020.07.01.20143958v1	2020-07-01
Japan/PG-0011/2020	ncov	EPI_ISL_479798	?	2020-02-18	Asia	Japan	Kanto		Asia	Japan	Kanto	genome	29824	Human	?	?	B	L	Sagamihara City Public Health Research Institute	Pathogen Genomics Center, National Institute of Infectious Diseases	Tsuyoshi Sekizuka et al	https://www.gisaid.org	A genome epidemiological study of SARS-CoV-2 introduction into Japan	https://www.medrxiv.org/content/10.1101/2020.07.01.20143958v1	2020-07-01
Japan/PG-0181/2020	ncov	EPI_ISL_479889	?	2020-03-06	Asia	Japan	Kanto		Asia	Japan	Kanto	genome	29738	Human	?	?	B	L	Tokyo Metropolitan Institute of Public Health	Pathogen Genomics Center, National Institute of Infectious Diseases	Tsuyoshi Sekizuka et al	https://www.gisaid.org	A genome epidemiological study of SARS-CoV-2 introduction into Japan	https://www.medrxiv.org/content/10.1101/2020.07.01.20143958v1	2020-07-01
Japan/PG-0033/2020	ncov	EPI_ISL_479803	?	2020-02-28	Asia	Japan	Kanto		Asia	Japan	Kanto	genome	29739	Human	?	?	B	L	Sagamihara City Public Health Research Institute	Pathogen Genomics Center, National Institute of Infectious Diseases	Tsuyoshi Sekizuka et al	https://www.gisaid.org	A genome epidemiological study of SARS-CoV-2 introduction into Japan	https://www.medrxiv.org/content/10.1101/2020.07.01.20143958v1	2020-07-01
Japan/Donner17/2020	ncov	EPI_ISL_438961	?	2020-04-11	Asia	Japan	Kanto		Asia	Japan	Kanto	genome	29808	Human	?	?	B.12	L	Keio University School of Medicine	Keio University School of Medicine	Kenjiro Kosaki et al	https://www.gisaid.org	Clinical Utility of SARS-CoV-2 Whole Genome Sequencing in Deciphering Source of Infection	https://dx.doi.org/10.1101/2020.05.21.20107599	2020-05-12
Japan/Donner28/2020	ncov	EPI_ISL_438972	?	2020-03-27	Asia	Japan	Kanto		Asia	Japan	Kanto	genome	29808	Human	?	?	B	L	Keio University School of Medicine	Keio University School of Medicine	Kenjiro Kosaki et al	https://www.gisaid.org	Clinical Utility of SARS-CoV-2 Whole Genome Sequencing in Deciphering Source of Infection	https://dx.doi.org/10.1101/2020.05.21.20107599	2020-05-12
Japan/PG-0285/2020	ncov	EPI_ISL_479964	?	2020-03-23	Asia	Japan	Kanto		Asia	Japan	Kanto	genome	29816	Human	?	?	B	L	Tokyo Metropolitan Institute of Public Health	Pathogen Genomics Center, National Institute of Infectious Diseases	Tsuyoshi Sekizuka et al	https://www.gisaid.org	A genome epidemiological study of SARS-CoV-2 introduction into Japan	https://www.medrxiv.org/content/10.1101/2020.07.01.20143958v1	2020-07-01
Japan/Donner38/2020	ncov	EPI_ISL_469296	?	2020-04-15	Asia	Japan	Kanto		Asia	Japan	Kanto	genome	29833	Human	?	?	B	L	Keio University Hospital	Keio University Hospital	Kenjiro Kosaki et al	https://www.gisaid.org	?	?	2020-06-18
Japan/PG-0286/2020	ncov	EPI_ISL_479965	?	2020-03-23	Asia	Japan	Kanto		Asia	Japan	Kanto	genome	29763	Human	?	?	B	L	Tokyo Metropolitan Institute of Public Health	Pathogen Genomics Center, National Institute of Infectious Diseases	Tsuyoshi Sekizuka et al	https://www.gisaid.org	A genome epidemiological study of SARS-CoV-2 introduction into Japan	https://www.medrxiv.org/content/10.1101/2020.07.01.20143958v1	2020-07-01
Japan/PG-0256/2020	ncov	EPI_ISL_479941	?	2020-03-21	Asia	Japan	Kanto		Asia	Japan	Kanto	genome	29763	Human	?	?	B	L	Ibaraki Prefectural Institute of Public Health	Pathogen Genomics Center, National Institute of Infectious Diseases	Tsuyoshi Sekizuka et al	https://www.gisaid.org	A genome epidemiological study of SARS-CoV-2 introduction into Japan	https://www.medrxiv.org/content/10.1101/2020.07.01.20143958v1	2020-07-01
Japan/PG-0589/2020	ncov	EPI_ISL_480221	?	2020-04-01	Asia	Japan	Kanto		Asia	Japan	Kanto	genome	29791	Human	?	?	B	L	Koshigaya City Public Health Center	Pathogen Genomics Center, National Institute of Infectious Diseases	Tsuyoshi Sekizuka et al	https://www.gisaid.org	A genome epidemiological study of SARS-CoV-2 introduction into Japan	https://www.medrxiv.org/content/10.1101/2020.07.01.20143958v1	2020-07-01
Japan/Hu_Kng_19-437/2020	ncov	EPI_ISL_420890	?	2020-03-09	Asia	Japan	Japan		Asia	Japan	Japan	genome	29874	Human	?	?	B	L	unknown	Takayuki Hishiki Kanagawa Prefectural Institute of Public Health	Hishiki et al	https://www.gisaid.org	?	?	2020-04-07
Japan/PG-0031/2020	ncov	EPI_ISL_479802	?	2020-02-25	Asia	Japan	Kanto		Asia	Japan	Kanto	genome	29784	Human	?	?	B	L	Sagamihara City Public Health Research Institute	Pathogen Genomics Center, National Institute of Infectious Diseases	Tsuyoshi Sekizuka et al	https://www.gisaid.org	A genome epidemiological study of SARS-CoV-2 introduction into Japan	https://www.medrxiv.org/content/10.1101/2020.07.01.20143958v1	2020-07-01
Japan/PG-0036/2020	ncov	EPI_ISL_479804	?	2020-02-29	Asia	Japan	Kanto		Asia	Japan	Kanto	genome	29764	Human	?	?	B	L	Sagamihara City Public Health Research Institute	Pathogen Genomics Center, National Institute of Infectious Diseases	Tsuyoshi Sekizuka et al	https://www.gisaid.org	A genome epidemiological study of SARS-CoV-2 introduction into Japan	https://www.medrxiv.org/content/10.1101/2020.07.01.20143958v1	2020-07-01
Japan/PG-0076/2020	ncov	EPI_ISL_479829	?	2020-02-28	Asia	Japan	Hokkaido		Asia	Japan	Hokkaido	genome	29848	Human	?	?	B	L	Sapporo City Institute of Public Health	Pathogen Genomics Center, National Institute of Infectious Diseases	Tsuyoshi Sekizuka et al	https://www.gisaid.org	A genome epidemiological study of SARS-CoV-2 introduction into Japan	https://www.medrxiv.org/content/10.1101/2020.07.01.20143958v1	2020-07-01
Japan/PG-0066/2020	ncov	EPI_ISL_479824	?	2020-02-15	Asia	Japan	Kyusyu		Asia	Japan	Kyusyu	genome	29782	Human	?	?	B	L	Kumamoto PrefecturalInstituteof Public-Health and Environmental Science	Pathogen Genomics Center, National Institute of Infectious Diseases	Tsuyoshi Sekizuka et al	https://www.gisaid.org	A genome epidemiological study of SARS-CoV-2 introduction into Japan	https://www.medrxiv.org/content/10.1101/2020.07.01.20143958v1	2020-07-01
Japan/PG-0098/2020	ncov	EPI_ISL_479841	?	2020-03-08	Asia	Japan	Hokkaido		Asia	Japan	Hokkaido	genome	29801	Human	?	?	B	O	Sapporo City Institute of Public Health	Pathogen Genomics Center, National Institute of Infectious Diseases	Tsuyoshi Sekizuka et al	https://www.gisaid.org	A genome epidemiological study of SARS-CoV-2 introduction into Japan	https://www.medrxiv.org/content/10.1101/2020.07.01.20143958v1	2020-07-01
Japan/PG-0022/2020	ncov	EPI_ISL_479801	?	2020-02	Asia	Japan	Hokkaido		Asia	Japan	Hokkaido	genome	29782	Human	?	?	B	L	Hokkaido Institute of Public Health	Pathogen Genomics Center, National Institute of Infectious Diseases	Tsuyoshi Sekizuka et al	https://www.gisaid.org	A genome epidemiological study of SARS-CoV-2 introduction into Japan	https://www.medrxiv.org/content/10.1101/2020.07.01.20143958v1	2020-07-01
Japan/PG-0080/2020	ncov	EPI_ISL_479831	?	2020-03-02	Asia	Japan	Hokkaido		Asia	Japan	Hokkaido	genome	29801	Human	?	?	B	L	Sapporo City Institute of Public Health	Pathogen Genomics Center, National Institute of Infectious Diseases	Tsuyoshi Sekizuka et al	https://www.gisaid.org	A genome epidemiological study of SARS-CoV-2 introduction into Japan	https://www.medrxiv.org/content/10.1101/2020.07.01.20143958v1	2020-07-01
Japan/PG-0049/2020	ncov	EPI_ISL_479812	?	2020-03-01	Asia	Japan	Hokkaido		Asia	Japan	Hokkaido	genome	29801	Human	?	?	B	L	Hokkaido Institute of Public Health	Pathogen Genomics Center, National Institute of Infectious Diseases	Tsuyoshi Sekizuka et al	https://www.gisaid.org	A genome epidemiological study of SARS-CoV-2 introduction into Japan	https://www.medrxiv.org/content/10.1101/2020.07.01.20143958v1	2020-07-01
Japan/PG-0097/2020	ncov	EPI_ISL_479840	?	2020-03-07	Asia	Japan	Hokkaido		Asia	Japan	Hokkaido	genome	29843	Human	?	?	B	L	Sapporo City Institute of Public Health	Pathogen Genomics Center, National Institute of Infectious Diseases	Tsuyoshi Sekizuka et al	https://www.gisaid.org	A genome epidemiological study of SARS-CoV-2 introduction into Japan	https://www.medrxiv.org/content/10.1101/2020.07.01.20143958v1	2020-07-01
Japan/PG-0041/2020	ncov	EPI_ISL_479808	?	2020-03-06	Asia	Japan	Kanto		Asia	Japan	Kanto	genome	29826	Human	?	?	B	L	Saitama Prefectural Institute of Public Health	Pathogen Genomics Center, National Institute of Infectious Diseases	Tsuyoshi Sekizuka et al	https://www.gisaid.org	A genome epidemiological study of SARS-CoV-2 introduction into Japan	https://www.medrxiv.org/content/10.1101/2020.07.01.20143958v1	2020-07-01
Japan/PG-0050/2020	ncov	EPI_ISL_479813	?	2020-03-03	Asia	Japan	Hokkaido		Asia	Japan	Hokkaido	genome	29801	Human	?	?	B	L	Hokkaido Institute of Public Health	Pathogen Genomics Center, National Institute of Infectious Diseases	Tsuyoshi Sekizuka et al	https://www.gisaid.org	A genome epidemiological study of SARS-CoV-2 introduction into Japan	https://www.medrxiv.org/content/10.1101/2020.07.01.20143958v1	2020-07-01
Japan/PG-0071/2020	ncov	EPI_ISL_479826	?	2020-02-26	Asia	Japan	Hokkaido		Asia	Japan	Hokkaido	genome	29782	Human	?	?	B	L	Sapporo City Institute of Public Health	Pathogen Genomics Center, National Institute of Infectious Diseases	Tsuyoshi Sekizuka et al	https://www.gisaid.org	A genome epidemiological study of SARS-CoV-2 introduction into Japan	https://www.medrxiv.org/content/10.1101/2020.07.01.20143958v1	2020-07-01
Japan/PG-0104/2020	ncov	EPI_ISL_479844	?	2020-03-09	Asia	Japan	Hokkaido		Asia	Japan	Hokkaido	genome	29744	Human	?	?	B	L	Sapporo City Institute of Public Health	Pathogen Genomics Center, National Institute of Infectious Diseases	Tsuyoshi Sekizuka et al	https://www.gisaid.org	A genome epidemiological study of SARS-CoV-2 introduction into Japan	https://www.medrxiv.org/content/10.1101/2020.07.01.20143958v1	2020-07-01
Malaysia/IMR_WC1177/2020	ncov	EPI_ISL_430439	?	2020-03-05	Asia	Malaysia	Malaysia		Asia	Malaysia	Malaysia	genome	29898	Human	50	Male	B	L	Institute for Medical Research, Infectious Disease Research Centre, National Institutes of Health, Ministry of Health Malaysia	Institute for Medical Research Infectious Disease Research Centre, National Institutes of Health, Ministry of Health Malaysia	Suppiah.J et al	https://www.gisaid.org	?	?	2020-04-27
Japan/PG-0092/2020	ncov	EPI_ISL_479838	?	2020-03-06	Asia	Japan	Hokkaido		Asia	Japan	Hokkaido	genome	29766	Human	?	?	B	L	Sapporo City Institute of Public Health	Pathogen Genomics Center, National Institute of Infectious Diseases	Tsuyoshi Sekizuka et al	https://www.gisaid.org	A genome epidemiological study of SARS-CoV-2 introduction into Japan	https://www.medrxiv.org/content/10.1101/2020.07.01.20143958v1	2020-07-01
Japan/PG-0016/2020	ncov	EPI_ISL_479800	?	2020-01-20	Asia	Japan	Hokkaido		Asia	Japan	Hokkaido	genome	29767	Human	?	?	B	L	Sapporo City Institute of Public Health	Pathogen Genomics Center, National Institute of Infectious Diseases	Tsuyoshi Sekizuka et al	https://www.gisaid.org	A genome epidemiological study of SARS-CoV-2 introduction into Japan	https://www.medrxiv.org/content/10.1101/2020.07.01.20143958v1	2020-07-01
Japan/PG-0170/2020	ncov	EPI_ISL_479879	?	2020-03-14	Asia	Japan	Hokkaido		Asia	Japan	Hokkaido	genome	29738	Human	?	?	B	L	Sapporo City Institute of Public Health	Pathogen Genomics Center, National Institute of Infectious Diseases	Tsuyoshi Sekizuka et al	https://www.gisaid.org	A genome epidemiological study of SARS-CoV-2 introduction into Japan	https://www.medrxiv.org/content/10.1101/2020.07.01.20143958v1	2020-07-01
Japan/PG-0006/2020	ncov	EPI_ISL_479795	?	2020-02	Asia	Japan	Hokkaido		Asia	Japan	Hokkaido	genome	29760	Human	?	?	B	L	Hokkaido Institute of Public Health	Pathogen Genomics Center, National Institute of Infectious Diseases	Tsuyoshi Sekizuka et al	https://www.gisaid.org	A genome epidemiological study of SARS-CoV-2 introduction into Japan	https://www.medrxiv.org/content/10.1101/2020.07.01.20143958v1	2020-07-01
Japan/PG-0074/2020	ncov	EPI_ISL_479828	?	2020-02-27	Asia	Japan	Hokkaido		Asia	Japan	Hokkaido	genome	29784	Human	?	?	B	L	Sapporo City Institute of Public Health	Pathogen Genomics Center, National Institute of Infectious Diseases	Tsuyoshi Sekizuka et al	https://www.gisaid.org	A genome epidemiological study of SARS-CoV-2 introduction into Japan	https://www.medrxiv.org/content/10.1101/2020.07.01.20143958v1	2020-07-01
Japan/PG-0167/2020	ncov	EPI_ISL_479877	?	2020-03-12	Asia	Japan	Hokkaido		Asia	Japan	Hokkaido	genome	29766	Human	?	?	B	L	Sapporo City Institute of Public Health	Pathogen Genomics Center, National Institute of Infectious Diseases	Tsuyoshi Sekizuka et al	https://www.gisaid.org	A genome epidemiological study of SARS-CoV-2 introduction into Japan	https://www.medrxiv.org/content/10.1101/2020.07.01.20143958v1	2020-07-01
Japan/PG-0077/2020	ncov	EPI_ISL_479830	?	2020-02-28	Asia	Japan	Hokkaido		Asia	Japan	Hokkaido	genome	29766	Human	?	?	B	L	Sapporo City Institute of Public Health	Pathogen Genomics Center, National Institute of Infectious Diseases	Tsuyoshi Sekizuka et al	https://www.gisaid.org	A genome epidemiological study of SARS-CoV-2 introduction into Japan	https://www.medrxiv.org/content/10.1101/2020.07.01.20143958v1	2020-07-01
Japan/PG-0004/2020	ncov	EPI_ISL_479793	?	2020-02	Asia	Japan	Hokkaido		Asia	Japan	Hokkaido	genome	29766	Human	?	?	B	L	Hokkaido Institute of Public Health	Pathogen Genomics Center, National Institute of Infectious Diseases	Tsuyoshi Sekizuka et al	https://www.gisaid.org	A genome epidemiological study of SARS-CoV-2 introduction into Japan	https://www.medrxiv.org/content/10.1101/2020.07.01.20143958v1	2020-07-01
Japan/PG-0111/2020	ncov	EPI_ISL_479848	?	2020-03-10	Asia	Japan	Hokkaido		Asia	Japan	Hokkaido	genome	29738	Human	?	?	B	L	Sapporo City Institute of Public Health	Pathogen Genomics Center, National Institute of Infectious Diseases	Tsuyoshi Sekizuka et al	https://www.gisaid.org	A genome epidemiological study of SARS-CoV-2 introduction into Japan	https://www.medrxiv.org/content/10.1101/2020.07.01.20143958v1	2020-07-01
Japan/PG-0106/2020	ncov	EPI_ISL_479845	?	2020-03-09	Asia	Japan	Hokkaido		Asia	Japan	Hokkaido	genome	29766	Human	?	?	B	L	Sapporo City Institute of Public Health	Pathogen Genomics Center, National Institute of Infectious Diseases	Tsuyoshi Sekizuka et al	https://www.gisaid.org	A genome epidemiological study of SARS-CoV-2 introduction into Japan	https://www.medrxiv.org/content/10.1101/2020.07.01.20143958v1	2020-07-01
Japan/PG-0005/2020	ncov	EPI_ISL_479794	?	2020-02	Asia	Japan	Hokkaido		Asia	Japan	Hokkaido	genome	29766	Human	?	?	B	L	Hokkaido Institute of Public Health	Pathogen Genomics Center, National Institute of Infectious Diseases	Tsuyoshi Sekizuka et al	https://www.gisaid.org	A genome epidemiological study of SARS-CoV-2 introduction into Japan	https://www.medrxiv.org/content/10.1101/2020.07.01.20143958v1	2020-07-01
Japan/PG-0053/2020	ncov	EPI_ISL_479816	?	2020-03-06	Asia	Japan	Hokkaido		Asia	Japan	Hokkaido	genome	29738	Human	?	?	B	L	Hokkaido Institute of Public Health	Pathogen Genomics Center, National Institute of Infectious Diseases	Tsuyoshi Sekizuka et al	https://www.gisaid.org	A genome epidemiological study of SARS-CoV-2 introduction into Japan	https://www.medrxiv.org/content/10.1101/2020.07.01.20143958v1	2020-07-01
Japan/PG-0322/2020	ncov	EPI_ISL_479997	?	2020-02-24	Asia	Japan	Hokurikushinsyu		Asia	Japan	Hokurikushinsyu	genome	29738	Human	?	?	B	L	Nagano Environmental Conservation Research Institute	Pathogen Genomics Center, National Institute of Infectious Diseases	Tsuyoshi Sekizuka et al	https://www.gisaid.org	A genome epidemiological study of SARS-CoV-2 introduction into Japan	https://www.medrxiv.org/content/10.1101/2020.07.01.20143958v1	2020-07-01
Japan/PG-0108/2020	ncov	EPI_ISL_479846	?	2020-03-09	Asia	Japan	Hokkaido		Asia	Japan	Hokkaido	genome	29741	Human	?	?	B	L	Sapporo City Institute of Public Health	Pathogen Genomics Center, National Institute of Infectious Diseases	Tsuyoshi Sekizuka et al	https://www.gisaid.org	A genome epidemiological study of SARS-CoV-2 introduction into Japan	https://www.medrxiv.org/content/10.1101/2020.07.01.20143958v1	2020-07-01
Japan/PG-0323/2020	ncov	EPI_ISL_479998	?	2020-02-25	Asia	Japan	Hokurikushinsyu		Asia	Japan	Hokurikushinsyu	genome	29738	Human	?	?	B	L	Nagano Environmental Conservation Research Institute	Pathogen Genomics Center, National Institute of Infectious Diseases	Tsuyoshi Sekizuka et al	https://www.gisaid.org	A genome epidemiological study of SARS-CoV-2 introduction into Japan	https://www.medrxiv.org/content/10.1101/2020.07.01.20143958v1	2020-07-01
Japan/PG-0015/2020	ncov	EPI_ISL_479799	?	2020-01-20	Asia	Japan	Hokkaido		Asia	Japan	Hokkaido	genome	29767	Human	?	?	B	L	Sapporo City Institute of Public Health	Pathogen Genomics Center, National Institute of Infectious Diseases	Tsuyoshi Sekizuka et al	https://www.gisaid.org	A genome epidemiological study of SARS-CoV-2 introduction into Japan	https://www.medrxiv.org/content/10.1101/2020.07.01.20143958v1	2020-07-01
Japan/PG-0100/2020	ncov	EPI_ISL_479843	?	2020-03-09	Asia	Japan	Hokkaido		Asia	Japan	Hokkaido	genome	29766	Human	?	?	B	L	Sapporo City Institute of Public Health	Pathogen Genomics Center, National Institute of Infectious Diseases	Tsuyoshi Sekizuka et al	https://www.gisaid.org	A genome epidemiological study of SARS-CoV-2 introduction into Japan	https://www.medrxiv.org/content/10.1101/2020.07.01.20143958v1	2020-07-01
Japan/PG-0081/2020	ncov	EPI_ISL_479832	?	2020-03-02	Asia	Japan	Hokkaido		Asia	Japan	Hokkaido	genome	29767	Human	?	?	B	L	Sapporo City Institute of Public Health	Pathogen Genomics Center, National Institute of Infectious Diseases	Tsuyoshi Sekizuka et al	https://www.gisaid.org	A genome epidemiological study of SARS-CoV-2 introduction into Japan	https://www.medrxiv.org/content/10.1101/2020.07.01.20143958v1	2020-07-01
Japan/PG-0084/2020	ncov	EPI_ISL_479834	?	2020-03-04	Asia	Japan	Hokkaido		Asia	Japan	Hokkaido	genome	29766	Human	?	?	B	L	Sapporo City Institute of Public Health	Pathogen Genomics Center, National Institute of Infectious Diseases	Tsuyoshi Sekizuka et al	https://www.gisaid.org	A genome epidemiological study of SARS-CoV-2 introduction into Japan	https://www.medrxiv.org/content/10.1101/2020.07.01.20143958v1	2020-07-01
Japan/PG-0089/2020	ncov	EPI_ISL_479836	?	2020-03-05	Asia	Japan	Hokkaido		Asia	Japan	Hokkaido	genome	29759	Human	?	?	B	L	Sapporo City Institute of Public Health	Pathogen Genomics Center, National Institute of Infectious Diseases	Tsuyoshi Sekizuka et al	https://www.gisaid.org	A genome epidemiological study of SARS-CoV-2 introduction into Japan	https://www.medrxiv.org/content/10.1101/2020.07.01.20143958v1	2020-07-01
Japan/PG-0003/2020	ncov	EPI_ISL_479792	?	2020-02	Asia	Japan	Hokkaido		Asia	Japan	Hokkaido	genome	29768	Human	?	?	B	L	Hokkaido Institute of Public Health	Pathogen Genomics Center, National Institute of Infectious Diseases	Tsuyoshi Sekizuka et al	https://www.gisaid.org	A genome epidemiological study of SARS-CoV-2 introduction into Japan	https://www.medrxiv.org/content/10.1101/2020.07.01.20143958v1	2020-07-01
Japan/PG-0051/2020	ncov	EPI_ISL_479814	?	2020-03-03	Asia	Japan	Hokkaido		Asia	Japan	Hokkaido	genome	29779	Human	?	?	B	L	Hokkaido Institute of Public Health	Pathogen Genomics Center, National Institute of Infectious Diseases	Tsuyoshi Sekizuka et al	https://www.gisaid.org	A genome epidemiological study of SARS-CoV-2 introduction into Japan	https://www.medrxiv.org/content/10.1101/2020.07.01.20143958v1	2020-07-01
Japan/PG-0168/2020	ncov	EPI_ISL_479878	?	2020-03-13	Asia	Japan	Hokkaido		Asia	Japan	Hokkaido	genome	29800	Human	?	?	B	L	Sapporo City Institute of Public Health	Pathogen Genomics Center, National Institute of Infectious Diseases	Tsuyoshi Sekizuka et al	https://www.gisaid.org	A genome epidemiological study of SARS-CoV-2 introduction into Japan	https://www.medrxiv.org/content/10.1101/2020.07.01.20143958v1	2020-07-01
Japan/PG-0054/2020	ncov	EPI_ISL_479817	?	2020-03-07	Asia	Japan	Hokkaido		Asia	Japan	Hokkaido	genome	29760	Human	?	?	B	L	Hokkaido Institute of Public Health	Pathogen Genomics Center, National Institute of Infectious Diseases	Tsuyoshi Sekizuka et al	https://www.gisaid.org	A genome epidemiological study of SARS-CoV-2 introduction into Japan	https://www.medrxiv.org/content/10.1101/2020.07.01.20143958v1	2020-07-01
Japan/PG-0095/2020	ncov	EPI_ISL_479839	?	2020-03-07	Asia	Japan	Hokkaido		Asia	Japan	Hokkaido	genome	29802	Human	?	?	B	L	Sapporo City Institute of Public Health	Pathogen Genomics Center, National Institute of Infectious Diseases	Tsuyoshi Sekizuka et al	https://www.gisaid.org	A genome epidemiological study of SARS-CoV-2 introduction into Japan	https://www.medrxiv.org/content/10.1101/2020.07.01.20143958v1	2020-07-01
Japan/PG-0055/2020	ncov	EPI_ISL_479818	?	2020-03-07	Asia	Japan	Hokkaido		Asia	Japan	Hokkaido	genome	29800	Human	?	?	B	L	Hokkaido Institute of Public Health	Pathogen Genomics Center, National Institute of Infectious Diseases	Tsuyoshi Sekizuka et al	https://www.gisaid.org	A genome epidemiological study of SARS-CoV-2 introduction into Japan	https://www.medrxiv.org/content/10.1101/2020.07.01.20143958v1	2020-07-01
Japan/PG-0113/2020	ncov	EPI_ISL_479849	?	2020-03-10	Asia	Japan	Hokkaido		Asia	Japan	Hokkaido	genome	29738	Human	?	?	B	L	Sapporo City Institute of Public Health	Pathogen Genomics Center, National Institute of Infectious Diseases	Tsuyoshi Sekizuka et al	https://www.gisaid.org	A genome epidemiological study of SARS-CoV-2 introduction into Japan	https://www.medrxiv.org/content/10.1101/2020.07.01.20143958v1	2020-07-01
Japan/PG-0165/2020	ncov	EPI_ISL_479875	?	2020-03-12	Asia	Japan	Hokkaido		Asia	Japan	Hokkaido	genome	29738	Human	?	?	B	L	Sapporo City Institute of Public Health	Pathogen Genomics Center, National Institute of Infectious Diseases	Tsuyoshi Sekizuka et al	https://www.gisaid.org	A genome epidemiological study of SARS-CoV-2 introduction into Japan	https://www.medrxiv.org/content/10.1101/2020.07.01.20143958v1	2020-07-01
Japan/PG-0166/2020	ncov	EPI_ISL_479876	?	2020-03-12	Asia	Japan	Hokkaido		Asia	Japan	Hokkaido	genome	29784	Human	?	?	B	L	Sapporo City Institute of Public Health	Pathogen Genomics Center, National Institute of Infectious Diseases	Tsuyoshi Sekizuka et al	https://www.gisaid.org	A genome epidemiological study of SARS-CoV-2 introduction into Japan	https://www.medrxiv.org/content/10.1101/2020.07.01.20143958v1	2020-07-01
Japan/PG-0072/2020	ncov	EPI_ISL_479827	?	2020-02-27	Asia	Japan	Hokkaido		Asia	Japan	Hokkaido	genome	29803	Human	?	?	B	L	Sapporo City Institute of Public Health	Pathogen Genomics Center, National Institute of Infectious Diseases	Tsuyoshi Sekizuka et al	https://www.gisaid.org	A genome epidemiological study of SARS-CoV-2 introduction into Japan	https://www.medrxiv.org/content/10.1101/2020.07.01.20143958v1	2020-07-01
Japan/PG-0163/2020	ncov	EPI_ISL_479873	?	2020-03-12	Asia	Japan	Hokkaido		Asia	Japan	Hokkaido	genome	29831	Human	?	?	B	O	Sapporo City Institute of Public Health	Pathogen Genomics Center, National Institute of Infectious Diseases	Tsuyoshi Sekizuka et al	https://www.gisaid.org	A genome epidemiological study of SARS-CoV-2 introduction into Japan	https://www.medrxiv.org/content/10.1101/2020.07.01.20143958v1	2020-07-01
Japan/PG-0164/2020	ncov	EPI_ISL_479874	?	2020-03-12	Asia	Japan	Hokkaido		Asia	Japan	Hokkaido	genome	29738	Human	?	?	B	O	Sapporo City Institute of Public Health	Pathogen Genomics Center, National Institute of Infectious Diseases	Tsuyoshi Sekizuka et al	https://www.gisaid.org	A genome epidemiological study of SARS-CoV-2 introduction into Japan	https://www.medrxiv.org/content/10.1101/2020.07.01.20143958v1	2020-07-01
Japan/PG-0099/2020	ncov	EPI_ISL_479842	?	2020-03-08	Asia	Japan	Hokkaido		Asia	Japan	Hokkaido	genome	29767	Human	?	?	B	L	Sapporo City Institute of Public Health	Pathogen Genomics Center, National Institute of Infectious Diseases	Tsuyoshi Sekizuka et al	https://www.gisaid.org	A genome epidemiological study of SARS-CoV-2 introduction into Japan	https://www.medrxiv.org/content/10.1101/2020.07.01.20143958v1	2020-07-01
Japan/PG-0162/2020	ncov	EPI_ISL_479872	?	2020-03-11	Asia	Japan	Hokkaido		Asia	Japan	Hokkaido	genome	29738	Human	?	?	B	L	Sapporo City Institute of Public Health	Pathogen Genomics Center, National Institute of Infectious Diseases	Tsuyoshi Sekizuka et al	https://www.gisaid.org	A genome epidemiological study of SARS-CoV-2 introduction into Japan	https://www.medrxiv.org/content/10.1101/2020.07.01.20143958v1	2020-07-01
Japan/PG-0110/2020	ncov	EPI_ISL_479847	?	2020-03-10	Asia	Japan	Hokkaido		Asia	Japan	Hokkaido	genome	29804	Human	?	?	B	L	Sapporo City Institute of Public Health	Pathogen Genomics Center, National Institute of Infectious Diseases	Tsuyoshi Sekizuka et al	https://www.gisaid.org	A genome epidemiological study of SARS-CoV-2 introduction into Japan	https://www.medrxiv.org/content/10.1101/2020.07.01.20143958v1	2020-07-01
Japan/PG-0091/2020	ncov	EPI_ISL_479837	?	2020-03-06	Asia	Japan	Hokkaido		Asia	Japan	Hokkaido	genome	29789	Human	?	?	B	L	Sapporo City Institute of Public Health	Pathogen Genomics Center, National Institute of Infectious Diseases	Tsuyoshi Sekizuka et al	https://www.gisaid.org	A genome epidemiological study of SARS-CoV-2 introduction into Japan	https://www.medrxiv.org/content/10.1101/2020.07.01.20143958v1	2020-07-01
Japan/PG-0172/2020	ncov	EPI_ISL_479881	?	2020-03-15	Asia	Japan	Hokkaido		Asia	Japan	Hokkaido	genome	29801	Human	?	?	B	L	Sapporo City Institute of Public Health	Pathogen Genomics Center, National Institute of Infectious Diseases	Tsuyoshi Sekizuka et al	https://www.gisaid.org	A genome epidemiological study of SARS-CoV-2 introduction into Japan	https://www.medrxiv.org/content/10.1101/2020.07.01.20143958v1	2020-07-01
Japan/PG-0160/2020	ncov	EPI_ISL_479871	?	2020-02-25	Asia	Japan	Kanto		Asia	Japan	Kanto	genome	29755	Human	?	?	B	L	Sagamihara City Public Health Research Institute	Pathogen Genomics Center, National Institute of Infectious Diseases	Tsuyoshi Sekizuka et al	https://www.gisaid.org	A genome epidemiological study of SARS-CoV-2 introduction into Japan	https://www.medrxiv.org/content/10.1101/2020.07.01.20143958v1	2020-07-01
Japan/PG-0159/2020	ncov	EPI_ISL_479870	?	2020-02-21	Asia	Japan	Kanto		Asia	Japan	Kanto	genome	29739	Human	?	?	B	L	Sagamihara City Public Health Research Institute	Pathogen Genomics Center, National Institute of Infectious Diseases	Tsuyoshi Sekizuka et al	https://www.gisaid.org	A genome epidemiological study of SARS-CoV-2 introduction into Japan	https://www.medrxiv.org/content/10.1101/2020.07.01.20143958v1	2020-07-01
USA/CA-CZB-1004/2020	ncov	EPI_ISL_436645	?	2020-04-01	North America	USA	California	Santa Clara County	North America	USA	California	genome	29903	Human	?	?	B.14	L	County of Santa Clara Public Health Department	Chan-Zuckerberg Biohub	CZB Cliahub Consortium et al	https://www.gisaid.org	?	?	2020-05-07
USA/CA-CZB-1002/2020	ncov	EPI_ISL_436643	?	2020-04-01	North America	USA	California	Santa Clara County	North America	USA	California	genome	29861	Human	?	?	B.14	L	County of Santa Clara Public Health Department	Chan-Zuckerberg Biohub	CZB Cliahub Consortium et al	https://www.gisaid.org	?	?	2020-05-07
USA/CA-CZB-1011/2020	ncov	EPI_ISL_436652	?	2020-04-05	North America	USA	California	Santa Clara County	North America	USA	California	genome	29864	Human	?	?	B.14	L	County of Santa Clara Public Health Department	Chan-Zuckerberg Biohub	CZB Cliahub Consortium et al	https://www.gisaid.org	?	?	2020-05-07
USA/CA-CZB-1012/2020	ncov	EPI_ISL_436653	?	2020-04-09	North America	USA	California	Santa Clara County	North America	USA	California	genome	29876	Human	?	?	B.14	L	County of Santa Clara Public Health Department	Chan-Zuckerberg Biohub	CZB Cliahub Consortium et al	https://www.gisaid.org	?	?	2020-05-07
USA/CA-CZB-1000/2020	ncov	EPI_ISL_436641	?	2020-03-31	North America	USA	California	Santa Clara County	North America	USA	California	genome	29864	Human	?	?	B.14	L	County of Santa Clara Public Health Department	Chan-Zuckerberg Biohub	CZB Cliahub Consortium et al	https://www.gisaid.org	?	?	2020-05-07
USA/CA-CZB-1009/2020	ncov	EPI_ISL_436650	?	2020-04-05	North America	USA	California	Santa Clara County	North America	USA	California	genome	29871	Human	?	?	B.14	L	County of Santa Clara Public Health Department	Chan-Zuckerberg Biohub	CZB Cliahub Consortium et al	https://www.gisaid.org	?	?	2020-05-07
USA/CA-CZB-1016/2020	ncov	EPI_ISL_436657	?	2020-04-09	North America	USA	California	Santa Clara County	North America	USA	California	genome	29863	Human	?	?	B.14	L	County of Santa Clara Public Health Department	Chan-Zuckerberg Biohub	CZB Cliahub Consortium et al	https://www.gisaid.org	?	?	2020-05-07
USA/CA-CZB-1028/2020	ncov	EPI_ISL_436669	?	2020-04-13	North America	USA	California	Santa Clara County	North America	USA	California	genome	29886	Human	?	?	B.14	L	County of Santa Clara Public Health Department	Chan-Zuckerberg Biohub	CZB Cliahub Consortium et al	https://www.gisaid.org	?	?	2020-05-07
[truncated: 45,736 more rows]
[truncated: 4 more columns]

## Sheet: Acknowledgments
We gratefully acknowledge the following Authors from the Originating laboratories responsible for obtaining the specimens, as well as the Submitting laboratories where the genome data were genereated and shared via GISAID, on which this research is based.
[truncated: 61 more rows]

## Sheet: Exclusions
List of Exclusions
[truncated: 589 more rows]
