# Supplementary material for: No evidence for increased transmissibility from recurrent mutations in SARS-CoV-2
Source: Nat Commun. 2020 Nov 25;11:5986. doi: 10.1038/s41467-020-19818-2 (PMC7688939; doi:10.1038/s41467-020-19818-2)
Supplement: Supplementary file 5 — Supplementary Data 2 [file 41467_2020_19818_MOESM5_ESM.xls]

## Sheet: Table S2
Data 2: Variable positions with synonymous and nonsynonymous annotations across the 46,723 assembly alignment masked for sites flagged by de Maio et al 2020.
This dataset contains all variant positions for 46,723 SARS-CoV-2 genomes from GISAID included in the analysis. All amino acid variants with ambiguous codons were excluded.
This dataset was parsed using Biopython with the following ORF coordinates (excluding UTRs):
name	start	end
5UTR	1	265
orf1a	266	13468
orf1b	13468	21555
S	21563	25384
orf3a	25393	26220
E	26245	26472
M	26523	27191
orf6	27202	27387
orf7a	27394	27759
orf7b	27756	27887
orf8	27894	28259
N	28274	29533
orf10	29558	29674
3UTR	29675	29903
snp_count	ref	bp	snp	ref_AA	codon_number	var_AA	pos_in_codon	NS_S	ORF
1	G	269	A	E	2	K	1	NS	orf1a
1	A	270	G	E	2	G	2	NS	orf1a
1	G	271	A	E	2	E	3	S	orf1a
6	G	271	T	E	2	D	3	NS	orf1a
2	C	274	A	S	3	R	3	NS	orf1a
11	C	274	T	S	3	S	3	S	orf1a
3	C	275	A	L	4	I	1	NS	orf1a
7	C	280	T	V	5	V	3	S	orf1a
1	C	281	T	P	6	S	1	NS	orf1a
1	C	282	T	P	6	L	2	NS	orf1a
2	T	283	C	P	6	P	3	S	orf1a
2	G	284	A	G	7	S	1	NS	orf1a
4	G	284	T	G	7	C	1	NS	orf1a
6	G	285	A	G	7	D	2	NS	orf1a
1	G	285	T	G	7	V	2	NS	orf1a
1	T	287	C	F	8	L	1	NS	orf1a
1	T	288	G	F	8	C	2	NS	orf1a
1	C	289	A	F	8	L	3	NS	orf1a
6	C	289	T	F	8	F	3	S	orf1a
1	A	290	T	N	9	Y	1	NS	orf1a
8	C	292	T	N	9	N	3	S	orf1a
1	G	293	A	E	10	K	1	NS	orf1a
6	C	300	T	T	12	I	2	NS	orf1a
2	A	301	G	T	12	T	3	S	orf1a
8	C	302	T	H	13	Y	1	NS	orf1a
1	C	304	T	H	13	H	3	S	orf1a
5	C	307	T	V	14	V	3	S	orf1a
2	C	311	T	L	16	F	1	NS	orf1a
940	C	313	T	L	16	L	3	S	orf1a
2	A	314	T	S	17	C	1	NS	orf1a
2	G	319	A	L	18	L	3	S	orf1a
1	G	331	A	Q	22	Q	3	S	orf1a
1	G	332	T	V	23	F	1	NS	orf1a
3	T	334	C	V	23	V	3	S	orf1a
27	C	335	T	R	24	C	1	NS	orf1a
36	C	337	T	R	24	R	3	S	orf1a
1	A	339	G	D	25	G	2	NS	orf1a
2	C	340	T	D	25	D	3	S	orf1a
18	G	343	T	V	26	V	3	S	orf1a
16	C	344	T	L	27	F	1	NS	orf1a
2	T	345	G	L	27	R	2	NS	orf1a
1	T	345	C	L	27	P	2	NS	orf1a
11	C	346	T	L	27	L	3	S	orf1a
3	G	347	A	V	28	I	1	NS	orf1a
5	C	350	T	R	29	C	1	NS	orf1a
1	G	351	A	R	29	H	2	NS	orf1a
3	G	353	A	G	30	S	1	NS	orf1a
1	G	353	T	G	30	C	1	NS	orf1a
38	G	354	A	G	30	D	2	NS	orf1a
1	G	354	T	G	30	V	2	NS	orf1a
15	C	355	T	G	30	G	3	S	orf1a
1	T	356	C	F	31	L	1	NS	orf1a
16	A	361	G	G	32	G	3	S	orf1a
9	G	362	A	D	33	N	1	NS	orf1a
9	A	363	G	D	33	G	2	NS	orf1a
5	C	364	T	D	33	D	3	S	orf1a
1	C	367	T	S	34	S	3	S	orf1a
1	G	368	A	V	35	M	1	NS	orf1a
2	G	368	T	V	35	L	1	NS	orf1a
4	G	370	A	V	35	V	3	S	orf1a
8	G	370	T	V	35	V	3	S	orf1a
1	G	371	T	E	36	*	1	NS	orf1a
3	G	373	A	E	36	E	3	S	orf1a
1	G	373	T	E	36	D	3	NS	orf1a
16	G	374	A	E	37	K	1	NS	orf1a
1	A	375	G	E	37	G	2	NS	orf1a
1	G	376	A	E	37	E	3	S	orf1a
8	G	376	T	E	37	D	3	NS	orf1a
1	G	376	C	E	37	D	3	NS	orf1a
3	G	377	T	V	38	F	1	NS	orf1a
254	C	379	A	V	38	V	3	S	orf1a
4	T	381	C	L	39	S	2	NS	orf1a
2	T	383	C	S	40	P	1	NS	orf1a
1	A	385	T	S	40	S	3	S	orf1a
8	A	385	G	S	40	S	3	S	orf1a
1	G	386	A	E	41	K	1	NS	orf1a
3	G	388	A	E	41	E	3	S	orf1a
1	G	388	T	E	41	D	3	NS	orf1a
1	A	391	T	A	42	A	3	S	orf1a
1	A	391	G	A	42	A	3	S	orf1a
7	C	392	T	R	43	C	1	NS	orf1a
12	G	393	A	R	43	H	2	NS	orf1a
2	G	393	T	R	43	L	2	NS	orf1a
2	T	394	C	R	43	R	3	S	orf1a
16	C	398	T	H	45	Y	1	NS	orf1a
3	T	400	C	H	45	H	3	S	orf1a
5	C	401	T	L	46	F	1	NS	orf1a
1	A	404	T	K	47	*	1	NS	orf1a
1	A	406	G	K	47	K	3	S	orf1a
12	G	410	T	G	49	C	1	NS	orf1a
1	G	411	A	G	49	D	2	NS	orf1a
1	C	412	T	G	49	G	3	S	orf1a
1	C	412	G	G	49	G	3	S	orf1a
1	C	414	T	T	50	I	2	NS	orf1a
12	G	419	A	G	52	S	1	NS	orf1a
4	C	421	T	G	52	G	3	S	orf1a
1	G	425	A	V	54	I	1	NS	orf1a
1	G	428	A	E	55	K	1	NS	orf1a
35	G	431	A	V	56	I	1	NS	orf1a
2	T	432	C	V	56	A	2	NS	orf1a
3	T	433	A	V	56	V	3	S	orf1a
4	T	433	C	V	56	V	3	S	orf1a
9	A	435	G	E	57	G	2	NS	orf1a
1	A	436	C	E	57	D	3	NS	orf1a
1	A	439	G	K	58	K	3	S	orf1a
4	G	441	A	G	59	D	2	NS	orf1a
1	C	442	T	G	59	G	3	S	orf1a
5	G	443	A	V	60	I	1	NS	orf1a
1	G	443	T	V	60	F	1	NS	orf1a
1	T	444	C	V	60	A	2	NS	orf1a
2	T	446	C	L	61	L	1	S	orf1a
1	T	447	G	L	61	W	2	NS	orf1a
3	C	449	T	P	62	S	1	NS	orf1a
2	C	450	T	P	62	L	2	NS	orf1a
1	A	454	G	Q	63	Q	3	S	orf1a
1	A	454	C	Q	63	H	3	NS	orf1a
1	C	455	T	L	64	F	1	NS	orf1a
1	T	457	A	L	64	L	3	S	orf1a
1	T	457	C	L	64	L	3	S	orf1a
1	G	458	C	E	65	Q	1	NS	orf1a
1	A	459	T	E	65	V	2	NS	orf1a
1	A	460	G	E	65	E	3	S	orf1a
1	A	462	G	Q	66	R	2	NS	orf1a
1	G	463	T	Q	66	H	3	NS	orf1a
1	C	466	A	P	67	P	3	S	orf1a
3	C	466	T	P	67	P	3	S	orf1a
1	T	467	C	Y	68	H	1	NS	orf1a
1	T	469	A	Y	68	*	3	NS	orf1a
1	T	469	C	Y	68	Y	3	S	orf1a
6	G	472	T	V	69	V	3	S	orf1a
1	G	472	C	V	69	V	3	S	orf1a
8	C	475	T	F	70	F	3	S	orf1a
14	A	476	G	I	71	V	1	NS	orf1a
39	C	478	T	I	71	I	3	S	orf1a
1	A	481	G	K	72	K	3	S	orf1a
2	C	482	T	R	73	C	1	NS	orf1a
1	T	485	G	S	74	A	1	NS	orf1a
3	C	486	T	S	74	L	2	NS	orf1a
22	G	487	A	S	74	S	3	S	orf1a
3	G	487	T	S	74	S	3	S	orf1a
2	G	488	A	D	75	N	1	NS	orf1a
35	A	489	G	D	75	G	2	NS	orf1a
310	T	490	A	D	75	E	3	NS	orf1a
1	T	490	C	D	75	D	3	S	orf1a
12	G	491	A	A	76	T	1	NS	orf1a
2	C	492	T	A	76	V	2	NS	orf1a
1	T	493	C	A	76	A	3	S	orf1a
3	G	495	A	R	77	Q	2	NS	orf1a
1	A	497	G	T	78	A	1	NS	orf1a
2	C	498	T	T	78	I	2	NS	orf1a
2	C	501	T	A	79	V	2	NS	orf1a
1	C	503	T	P	80	S	1	NS	orf1a
2	C	504	T	P	80	L	2	NS	orf1a
7	T	505	C	P	80	P	3	S	orf1a
9	C	506	T	H	81	Y	1	NS	orf1a
1	T	508	C	H	81	H	3	S	orf1a
11	G	509	A	G	82	S	1	NS	orf1a
1	G	510	A	G	82	D	2	NS	orf1a
1	G	510	T	G	82	V	2	NS	orf1a
1	T	511	C	G	82	G	3	S	orf1a
3	C	512	T	H	83	Y	1	NS	orf1a
5	A	513	G	H	83	R	2	NS	orf1a
1	T	514	G	H	83	Q	3	NS	orf1a
234	T	514	C	H	83	H	3	S	orf1a
1	G	515	C	V	84	L	1	NS	orf1a
1	T	516	G	V	84	G	2	NS	orf1a
1	T	517	C	V	84	V	3	S	orf1a
1	A	518	G	M	85	V	1	NS	orf1a
1	T	519	C	M	85	T	2	NS	orf1a
2	G	520	A	M	85	I	3	NS	orf1a
31	G	520	T	M	85	I	3	NS	orf1a
2	G	521	T	V	86	F	1	NS	orf1a
1	T	523	A	V	86	V	3	S	orf1a
1	G	524	A	E	87	K	1	NS	orf1a
1	A	525	G	E	87	G	2	NS	orf1a
8	G	526	T	E	87	D	3	NS	orf1a
16	C	527	T	L	88	L	1	S	orf1a
1	G	529	A	L	88	L	3	S	orf1a
3	G	529	T	L	88	L	3	S	orf1a
1	G	530	A	V	89	I	1	NS	orf1a
6	A	532	T	V	89	V	3	S	orf1a
3	A	532	G	V	89	V	3	S	orf1a
1	G	533	A	A	90	T	1	NS	orf1a
3	C	534	T	A	90	V	2	NS	orf1a
1	A	535	G	A	90	A	3	S	orf1a
32	C	539	T	L	92	F	1	NS	orf1a
1	T	540	A	L	92	H	2	NS	orf1a
40	C	541	T	L	92	L	3	S	orf1a
2	G	542	A	E	93	K	1	NS	orf1a
1	A	544	T	E	93	D	3	NS	orf1a
6	A	544	G	E	93	E	3	S	orf1a
1	G	545	A	G	94	S	1	NS	orf1a
3	C	547	T	G	94	G	3	S	orf1a
2	G	553	T	Q	96	H	3	NS	orf1a
7	C	556	T	Y	97	Y	3	S	orf1a
1	G	558	T	G	98	V	2	NS	orf1a
1	T	559	C	G	98	G	3	S	orf1a
2	C	560	T	R	99	C	1	NS	orf1a
1	G	561	A	R	99	H	2	NS	orf1a
3	A	563	T	S	100	C	1	NS	orf1a
1	T	565	C	S	100	S	3	S	orf1a
3	T	568	A	G	101	G	3	S	orf1a
1	G	569	A	E	102	K	1	NS	orf1a
1	A	570	G	E	102	G	2	NS	orf1a
1	A	574	G	T	103	T	3	S	orf1a
2	C	575	T	L	104	F	1	NS	orf1a
1	T	577	A	L	104	L	3	S	orf1a
1	T	577	C	L	104	L	3	S	orf1a
8	G	578	A	G	105	S	1	NS	orf1a
1	G	581	A	V	106	I	1	NS	orf1a
1	T	582	C	V	106	A	2	NS	orf1a
33	C	583	T	V	106	V	3	S	orf1a
2	C	584	T	L	107	F	1	NS	orf1a
2	T	586	A	L	107	L	3	S	orf1a
5	T	586	C	L	107	L	3	S	orf1a
1	C	589	A	V	108	V	3	S	orf1a
14	C	589	T	V	108	V	3	S	orf1a
1	C	591	A	P	109	H	2	NS	orf1a
2	T	592	C	P	109	P	3	S	orf1a
20	C	593	T	H	110	Y	1	NS	orf1a
1	T	595	A	H	110	Q	3	NS	orf1a
1	G	596	T	V	111	L	1	NS	orf1a
1	G	598	A	V	111	V	3	S	orf1a
6	G	598	T	V	111	V	3	S	orf1a
5	G	599	A	G	112	S	1	NS	orf1a
2	G	599	T	G	112	C	1	NS	orf1a
6	G	600	A	G	112	D	2	NS	orf1a
1	G	600	T	G	112	V	2	NS	orf1a
12	C	601	T	G	112	G	3	S	orf1a
1	A	603	C	E	113	A	2	NS	orf1a
1	T	606	G	I	114	R	2	NS	orf1a
8	T	606	C	I	114	T	2	NS	orf1a
1	C	608	T	P	115	S	1	NS	orf1a
1	C	609	T	P	115	L	2	NS	orf1a
1	A	610	T	P	115	P	3	S	orf1a
3	A	610	G	P	115	P	3	S	orf1a
4	G	611	A	V	116	M	1	NS	orf1a
6	G	613	A	V	116	V	3	S	orf1a
4	G	614	A	A	117	T	1	NS	orf1a
2	G	614	T	A	117	S	1	NS	orf1a
1	T	617	C	Y	118	H	1	NS	orf1a
21	A	618	G	Y	118	C	2	NS	orf1a
57	C	619	T	Y	118	Y	3	S	orf1a
2	C	620	T	R	119	C	1	NS	orf1a
3	G	621	A	R	119	H	2	NS	orf1a
1	G	621	T	R	119	L	2	NS	orf1a
3	C	622	T	R	119	R	3	S	orf1a
1	A	623	G	K	120	E	1	NS	orf1a
10	G	625	T	K	120	N	3	NS	orf1a
2	G	626	A	V	121	I	1	NS	orf1a
2	G	626	T	V	121	F	1	NS	orf1a
1	T	627	A	V	121	D	2	NS	orf1a
1	C	629	A	L	122	I	1	NS	orf1a
6	C	629	T	L	122	F	1	NS	orf1a
1	T	630	G	L	122	R	2	NS	orf1a
1	T	631	C	L	122	L	3	S	orf1a
1	C	632	T	L	123	F	1	NS	orf1a
1	T	634	C	L	123	L	3	S	orf1a
1	A	642	G	N	126	S	2	NS	orf1a
14	C	643	T	N	126	N	3	S	orf1a
1	G	645	A	G	127	D	2	NS	orf1a
4	A	652	T	K	129	N	3	NS	orf1a
1	A	652	G	K	129	K	3	S	orf1a
1	C	657	T	A	131	V	2	NS	orf1a
29	T	658	C	A	131	A	3	S	orf1a
2	G	659	A	G	132	S	1	NS	orf1a
1	G	660	A	G	132	D	2	NS	orf1a
1	T	661	C	G	132	G	3	S	orf1a
1	G	662	A	G	133	S	1	NS	orf1a
2	G	662	T	G	133	C	1	NS	orf1a
6	C	664	T	G	133	G	3	S	orf1a
1	T	667	C	H	134	H	3	S	orf1a
1	T	670	C	S	135	S	3	S	orf1a
1	A	672	G	Y	136	C	2	NS	orf1a
12	C	673	T	Y	136	Y	3	S	orf1a
1	G	675	A	G	137	D	2	NS	orf1a
2	G	675	T	G	137	V	2	NS	orf1a
1	G	675	C	G	137	A	2	NS	orf1a
5	C	676	T	G	137	G	3	S	orf1a
14	G	677	A	A	138	T	1	NS	orf1a
11	C	678	T	A	138	V	2	NS	orf1a
6	C	679	T	A	138	A	3	S	orf1a
10	G	680	A	D	139	N	1	NS	orf1a
5	G	680	T	D	139	Y	1	NS	orf1a
2	A	681	G	D	139	G	2	NS	orf1a
4	T	682	C	D	139	D	3	S	orf1a
28	C	683	T	L	140	L	1	S	orf1a
1	A	686	G	K	141	E	1	NS	orf1a
1	T	689	C	S	142	P	1	NS	orf1a
4	C	690	T	S	142	L	2	NS	orf1a
1	A	691	T	S	142	S	3	S	orf1a
2	A	691	G	S	142	S	3	S	orf1a
2	A	691	C	S	142	S	3	S	orf1a
1	T	693	G	F	143	C	2	NS	orf1a
2	T	693	C	F	143	S	2	NS	orf1a
2	T	694	A	F	143	L	3	NS	orf1a
2	T	694	C	F	143	F	3	S	orf1a
164	A	696	C	D	144	A	2	NS	orf1a
4	C	697	T	D	144	D	3	S	orf1a
1	A	700	T	L	145	F	3	NS	orf1a
8	A	700	G	L	145	L	3	S	orf1a
1	G	701	A	G	146	S	1	NS	orf1a
13	G	701	T	G	146	C	1	NS	orf1a
11	C	703	T	G	146	G	3	S	orf1a
4	G	704	A	D	147	N	1	NS	orf1a
1	C	706	A	D	147	E	3	NS	orf1a
1	G	709	A	E	148	E	3	S	orf1a
2	C	710	T	L	149	F	1	NS	orf1a
1	T	711	A	L	149	H	2	NS	orf1a
3	T	711	G	L	149	R	2	NS	orf1a
1	T	712	A	L	149	L	3	S	orf1a
11	G	713	T	G	150	C	1	NS	orf1a
4	G	714	A	G	150	D	2	NS	orf1a
58	C	715	T	G	150	G	3	S	orf1a
1	C	717	T	T	151	I	2	NS	orf1a
1	T	718	C	T	151	T	3	S	orf1a
3	A	720	G	D	152	G	2	NS	orf1a
8	T	721	C	D	152	D	3	S	orf1a
1	C	723	T	P	153	L	2	NS	orf1a
1	T	734	C	F	157	L	1	NS	orf1a
1	T	736	C	F	157	F	3	S	orf1a
8	A	739	G	Q	158	Q	3	S	orf1a
1	G	740	A	E	159	K	1	NS	orf1a
6	C	745	T	N	160	N	3	S	orf1a
1	A	749	T	N	162	Y	1	NS	orf1a
10	C	751	T	N	162	N	3	S	orf1a
3	C	753	T	T	163	I	2	NS	orf1a
12	A	761	G	S	166	G	1	NS	orf1a
1	T	766	C	S	167	S	3	S	orf1a
4	T	771	C	V	169	A	2	NS	orf1a
18	C	775	T	T	170	T	3	S	orf1a
1	G	777	A	R	171	H	2	NS	orf1a
1	T	778	C	R	171	R	3	S	orf1a
1	G	779	A	E	172	K	1	NS	orf1a
29	C	784	T	L	173	L	3	S	orf1a
1	G	787	T	M	174	I	3	NS	orf1a
1	C	788	T	R	175	C	1	NS	orf1a
2	G	789	A	R	175	H	2	NS	orf1a
1	A	792	G	E	176	G	2	NS	orf1a
1	T	796	C	L	177	L	3	S	orf1a
7	C	799	T	N	178	N	3	S	orf1a
1	A	802	G	G	179	G	3	S	orf1a
2	G	806	A	A	181	T	1	NS	orf1a
1	A	808	T	A	181	A	3	S	orf1a
1	A	808	G	A	181	A	3	S	orf1a
7	T	809	A	Y	182	N	1	NS	orf1a
5	T	809	C	Y	182	H	1	NS	orf1a
3	A	810	G	Y	182	C	2	NS	orf1a
1	C	811	T	Y	182	Y	3	S	orf1a
2	C	813	A	T	183	N	2	NS	orf1a
1	T	814	C	T	183	T	3	S	orf1a
19	C	815	T	R	184	C	1	NS	orf1a
4	G	816	A	R	184	H	2	NS	orf1a
1	C	817	T	R	184	R	3	S	orf1a
1	T	818	C	Y	185	H	1	NS	orf1a
49	C	823	T	V	186	V	3	S	orf1a
1	T	826	C	D	187	D	3	S	orf1a
65	C	829	T	N	188	N	3	S	orf1a
33	C	832	T	N	189	N	3	S	orf1a
193	T	833	C	F	190	L	1	NS	orf1a
1	T	834	G	F	190	C	2	NS	orf1a
33	C	835	T	F	190	F	3	S	orf1a
1	G	837	T	C	191	F	2	NS	orf1a
3	T	838	C	C	191	C	3	S	orf1a
1	G	839	A	G	192	S	1	NS	orf1a
1	G	840	A	G	192	D	2	NS	orf1a
1	C	841	T	G	192	G	3	S	orf1a
6	C	842	T	P	193	S	1	NS	orf1a
10	C	843	T	P	193	L	2	NS	orf1a
1	T	844	A	P	193	P	3	S	orf1a
4	T	844	G	P	193	P	3	S	orf1a
2	T	844	C	P	193	P	3	S	orf1a
4	G	845	T	D	194	Y	1	NS	orf1a
5	T	847	G	D	194	E	3	NS	orf1a
3	G	848	T	G	195	C	1	NS	orf1a
7	C	850	T	G	195	G	3	S	orf1a
1	T	851	C	Y	196	H	1	NS	orf1a
6	C	853	T	Y	196	Y	3	S	orf1a
11	C	854	T	P	197	S	1	NS	orf1a
1	T	856	A	P	197	P	3	S	orf1a
1	T	856	C	P	197	P	3	S	orf1a
1	C	857	T	L	198	F	1	NS	orf1a
2	G	860	A	E	199	K	1	NS	orf1a
1	A	861	T	E	199	V	2	NS	orf1a
1	A	861	G	E	199	G	2	NS	orf1a
3	G	862	T	E	199	D	3	NS	orf1a
4	C	865	T	C	200	C	3	S	orf1a
1	T	867	C	I	201	T	2	NS	orf1a
1	T	868	C	I	201	I	3	S	orf1a
1	A	870	G	K	202	R	2	NS	orf1a
1	A	871	G	K	202	K	3	S	orf1a
1	G	872	A	D	203	N	1	NS	orf1a
5	G	872	T	D	203	Y	1	NS	orf1a
3	G	872	C	D	203	H	1	NS	orf1a
18	A	873	G	D	203	G	2	NS	orf1a
1	C	874	A	D	203	E	3	NS	orf1a
21	C	874	T	D	203	D	3	S	orf1a
3	C	875	A	L	204	I	1	NS	orf1a
12	C	875	T	L	204	F	1	NS	orf1a
1	C	878	A	L	205	I	1	NS	orf1a
2	G	881	A	A	206	T	1	NS	orf1a
1	C	882	A	A	206	E	2	NS	orf1a
2	C	882	T	A	206	V	2	NS	orf1a
1	A	883	C	A	206	A	3	S	orf1a
1	C	884	A	R	207	S	1	NS	orf1a
110	C	884	T	R	207	C	1	NS	orf1a
7	G	885	T	R	207	L	2	NS	orf1a
1	T	886	C	R	207	R	3	S	orf1a
2	C	888	T	A	208	V	2	NS	orf1a
2	T	889	C	A	208	A	3	S	orf1a
1	T	892	C	G	209	G	3	S	orf1a
58	A	895	G	K	210	K	3	S	orf1a
3	C	897	T	A	211	V	2	NS	orf1a
5	T	898	C	A	211	A	3	S	orf1a
14	C	900	T	S	212	L	2	NS	orf1a
1	A	901	T	S	212	S	3	S	orf1a
1	G	903	A	C	213	Y	2	NS	orf1a
1	G	903	T	C	213	F	2	NS	orf1a
7	C	904	T	C	213	C	3	S	orf1a
1	A	905	G	T	214	A	1	NS	orf1a
2	C	906	T	T	214	I	2	NS	orf1a
1	T	907	G	T	214	T	3	S	orf1a
2	G	910	T	L	215	F	3	NS	orf1a
1	C	912	T	S	216	F	2	NS	orf1a
18	C	913	T	S	216	S	3	S	orf1a
1	G	914	A	E	217	K	1	NS	orf1a
1	G	914	C	E	217	Q	1	NS	orf1a
3	A	915	G	E	217	G	2	NS	orf1a
1	A	916	G	E	217	E	3	S	orf1a
1	A	918	T	Q	218	L	2	NS	orf1a
28	C	920	T	L	219	L	1	S	orf1a
2	T	921	A	L	219	Q	2	NS	orf1a
17	G	922	A	L	219	L	3	S	orf1a
3	G	922	T	L	219	L	3	S	orf1a
1	G	923	T	D	220	Y	1	NS	orf1a
5	C	925	T	D	220	D	3	S	orf1a
6	A	929	G	I	222	V	1	NS	orf1a
4	T	931	C	I	222	I	3	S	orf1a
1	G	932	A	D	223	N	1	NS	orf1a
1	C	934	A	D	223	E	3	NS	orf1a
9	C	934	T	D	223	D	3	S	orf1a
3	C	936	A	T	224	N	2	NS	orf1a
15	C	936	T	T	224	I	2	NS	orf1a
2	T	937	C	T	224	T	3	S	orf1a
4	A	939	G	K	225	R	2	NS	orf1a
2	G	940	A	K	225	K	3	S	orf1a
2	A	941	G	R	226	G	1	NS	orf1a
6	G	942	A	R	226	K	2	NS	orf1a
1	G	943	A	R	226	R	3	S	orf1a
2	G	944	A	G	227	S	1	NS	orf1a
1	G	945	T	G	227	V	2	NS	orf1a
6	T	946	C	G	227	G	3	S	orf1a
3	A	949	G	V	228	V	3	S	orf1a
7	T	950	C	Y	229	H	1	NS	orf1a
1	A	951	G	Y	229	C	2	NS	orf1a
2	C	952	T	Y	229	Y	3	S	orf1a
1	T	953	C	C	230	R	1	NS	orf1a
7	C	955	T	C	230	C	3	S	orf1a
1	T	956	A	C	231	S	1	NS	orf1a
6	G	957	A	C	231	Y	2	NS	orf1a
8	C	958	T	C	231	C	3	S	orf1a
2	C	959	A	R	232	S	1	NS	orf1a
8	C	959	T	R	232	C	1	NS	orf1a
6	G	960	A	R	232	H	2	NS	orf1a
1	A	963	T	E	233	V	2	NS	orf1a
1	A	964	G	E	233	E	3	S	orf1a
24	T	967	C	H	234	H	3	S	orf1a
1	G	968	A	E	235	K	1	NS	orf1a
1	A	969	G	E	235	G	2	NS	orf1a
35	G	970	A	E	235	E	3	S	orf1a
1	T	973	C	H	236	H	3	S	orf1a
1	A	975	C	E	237	A	2	NS	orf1a
2	A	976	G	E	237	E	3	S	orf1a
1	T	979	C	I	238	I	3	S	orf1a
1	G	980	T	A	239	S	1	NS	orf1a
2	C	981	T	A	239	V	2	NS	orf1a
1	T	986	C	Y	241	H	1	NS	orf1a
1	A	987	G	Y	241	C	2	NS	orf1a
57	C	988	T	Y	241	Y	3	S	orf1a
1	C	990	T	T	242	M	2	NS	orf1a
1	G	991	A	T	242	T	3	S	orf1a
1	G	991	T	T	242	T	3	S	orf1a
2	A	994	G	E	243	E	3	S	orf1a
1	T	998	G	S	245	A	1	NS	orf1a
3	C	999	T	S	245	F	2	NS	orf1a
1	G	1001	A	E	246	K	1	NS	orf1a
2	C	1009	T	S	248	S	3	S	orf1a
3	A	1015	G	E	250	E	3	S	orf1a
1	T	1017	C	L	251	S	2	NS	orf1a
1	G	1018	A	L	251	L	3	S	orf1a
1	T	1028	C	F	255	L	1	NS	orf1a
5	T	1030	C	F	255	F	3	S	orf1a
1	A	1034	G	I	257	V	1	NS	orf1a
1	T	1036	C	I	257	I	3	S	orf1a
1	G	1042	A	L	259	L	3	S	orf1a
1	G	1043	T	A	260	S	1	NS	orf1a
3	C	1044	T	A	260	V	2	NS	orf1a
1	A	1045	G	A	260	A	3	S	orf1a
1	G	1048	A	K	261	K	3	S	orf1a
2	A	1056	C	D	264	A	2	NS	orf1a
9260	C	1059	T	T	265	I	2	NS	orf1a
3	C	1060	A	T	265	T	3	S	orf1a
40	C	1060	T	T	265	T	3	S	orf1a
17	C	1063	T	F	266	F	3	S	orf1a
1	T	1066	C	N	267	N	3	S	orf1a
1	G	1067	A	G	268	R	1	NS	orf1a
5	G	1068	A	G	268	E	2	NS	orf1a
9	G	1069	A	G	268	G	3	S	orf1a
1	G	1069	T	G	268	G	3	S	orf1a
2	A	1072	G	E	269	E	3	S	orf1a
80	C	1076	T	P	271	S	1	NS	orf1a
3	C	1077	A	P	271	Q	2	NS	orf1a
9	C	1077	T	P	271	L	2	NS	orf1a
17	A	1079	C	N	272	H	1	NS	orf1a
5	G	1085	T	V	274	L	1	NS	orf1a
3	A	1087	G	V	274	V	3	S	orf1a
4	C	1091	T	P	276	S	1	NS	orf1a
5	C	1093	T	P	276	P	3	S	orf1a
5	T	1094	C	L	277	L	1	S	orf1a
11	A	1096	G	L	277	L	3	S	orf1a
1	A	1097	G	N	278	D	1	NS	orf1a
2	A	1098	G	N	278	S	2	NS	orf1a
1	T	1099	C	N	278	N	3	S	orf1a
1	T	1100	A	S	279	T	1	NS	orf1a
57	C	1101	T	S	279	F	2	NS	orf1a
1	C	1102	A	S	279	S	3	S	orf1a
19	C	1102	T	S	279	S	3	S	orf1a
5	A	1103	T	I	280	L	1	NS	orf1a
17	A	1103	G	I	280	V	1	NS	orf1a
1	T	1104	A	I	280	K	2	NS	orf1a
1	A	1105	G	I	280	M	3	NS	orf1a
1	T	1107	C	I	281	T	2	NS	orf1a
1	C	1108	T	I	281	I	3	S	orf1a
1	G	1111	A	K	282	K	3	S	orf1a
2	A	1112	G	T	283	A	1	NS	orf1a
3	C	1113	T	T	283	I	2	NS	orf1a
1	A	1115	G	I	284	V	1	NS	orf1a
1	T	1116	G	I	284	S	2	NS	orf1a
3	T	1117	C	I	284	I	3	S	orf1a
1	C	1121	T	P	286	S	1	NS	orf1a
3	A	1123	T	P	286	P	3	S	orf1a
3	A	1123	G	P	286	P	3	S	orf1a
2	A	1124	G	R	287	G	1	NS	orf1a
1	A	1124	C	R	287	R	1	S	orf1a
7	G	1125	A	R	287	K	2	NS	orf1a
4	G	1126	T	R	287	S	3	NS	orf1a
1	A	1132	G	E	289	E	3	S	orf1a
2	A	1134	C	K	290	T	2	NS	orf1a
1	G	1135	A	K	290	K	3	S	orf1a
6	G	1135	T	K	290	N	3	NS	orf1a
5	A	1140	C	K	292	T	2	NS	orf1a
4	G	1141	T	K	292	N	3	NS	orf1a
9	C	1142	T	L	293	F	1	NS	orf1a
2	G	1145	A	D	294	N	1	NS	orf1a
1	G	1148	A	G	295	S	1	NS	orf1a
30	G	1148	T	G	295	C	1	NS	orf1a
5	G	1149	A	G	295	D	2	NS	orf1a
12	G	1149	T	G	295	V	2	NS	orf1a
28	C	1150	T	G	295	G	3	S	orf1a
1	A	1154	G	M	297	V	1	NS	orf1a
1	T	1155	A	M	297	K	2	NS	orf1a
1	T	1155	C	M	297	T	2	NS	orf1a
1	G	1156	T	M	297	I	3	NS	orf1a
1	G	1157	T	G	298	C	1	NS	orf1a
1	G	1158	A	G	298	D	2	NS	orf1a
1	G	1161	A	R	299	K	2	NS	orf1a
1	A	1162	G	R	299	R	3	S	orf1a
265	A	1163	T	I	300	F	1	NS	orf1a
2	A	1163	G	I	300	V	1	NS	orf1a
1	T	1165	G	I	300	M	3	NS	orf1a
4	T	1165	C	I	300	I	3	S	orf1a
1	G	1167	T	R	301	L	2	NS	orf1a
1	A	1168	G	R	301	R	3	S	orf1a
1	T	1169	C	S	302	P	1	NS	orf1a
65	C	1170	T	S	302	F	2	NS	orf1a
1	C	1174	T	V	303	V	3	S	orf1a
1	A	1176	T	Y	304	F	2	NS	orf1a
5	T	1177	C	Y	304	Y	3	S	orf1a
2	C	1178	T	P	305	S	1	NS	orf1a
1	A	1180	T	P	305	P	3	S	orf1a
8	G	1181	T	V	306	F	1	NS	orf1a
10	C	1185	T	A	307	V	2	NS	orf1a
8	G	1186	A	A	307	A	3	S	orf1a
1	G	1186	T	A	307	A	3	S	orf1a
1	G	1186	C	A	307	A	3	S	orf1a
1	T	1187	C	S	308	P	1	NS	orf1a
5	C	1188	T	S	308	L	2	NS	orf1a
3	A	1189	G	S	308	S	3	S	orf1a
49	C	1190	T	P	309	S	1	NS	orf1a
1	C	1190	G	P	309	A	1	NS	orf1a
1	C	1191	A	P	309	Q	2	NS	orf1a
54	C	1191	T	P	309	L	2	NS	orf1a
1	A	1193	G	N	310	D	1	NS	orf1a
2	T	1195	C	N	310	N	3	S	orf1a
4	C	1201	T	C	312	C	3	S	orf1a
10	A	1202	G	N	313	D	1	NS	orf1a
1	A	1203	G	N	313	S	2	NS	orf1a
45	C	1204	T	N	313	N	3	S	orf1a
1	C	1205	A	Q	314	K	1	NS	orf1a
9	T	1209	C	M	315	T	2	NS	orf1a
2	G	1210	T	M	315	I	3	NS	orf1a
1	T	1211	A	C	316	S	1	NS	orf1a
16	T	1211	G	C	316	G	1	NS	orf1a
1	G	1212	C	C	316	S	2	NS	orf1a
9	C	1213	T	C	316	C	3	S	orf1a
1	C	1214	T	L	317	F	1	NS	orf1a
1	T	1215	C	L	317	P	2	NS	orf1a
55	C	1218	T	S	318	L	2	NS	orf1a
8	C	1221	T	T	319	I	2	NS	orf1a
5	C	1223	T	L	320	F	1	NS	orf1a
2	C	1225	T	L	320	L	3	S	orf1a
1	A	1226	C	M	321	L	1	NS	orf1a
4	G	1228	A	M	321	I	3	NS	orf1a
5	A	1230	G	K	322	R	2	NS	orf1a
2	T	1234	C	C	323	C	3	S	orf1a
3	T	1237	C	D	324	D	3	S	orf1a
13	C	1238	T	H	325	Y	1	NS	orf1a
1	A	1239	G	H	325	R	2	NS	orf1a
1	G	1244	A	G	327	S	1	NS	orf1a
1	G	1244	T	G	327	C	1	NS	orf1a
2	G	1245	A	G	327	D	2	NS	orf1a
2	C	1251	T	T	329	I	2	NS	orf1a
1	T	1252	G	T	329	T	3	S	orf1a
14	A	1255	G	S	330	S	3	S	orf1a
2	A	1260	T	Q	332	L	2	NS	orf1a
1	A	1262	G	T	333	A	1	NS	orf1a
6	C	1263	T	T	333	M	2	NS	orf1a
3	G	1264	A	T	333	T	3	S	orf1a
6	G	1264	T	T	333	T	3	S	orf1a
2	G	1265	A	G	334	S	1	NS	orf1a
1	C	1267	A	G	334	G	3	S	orf1a
7	C	1267	T	G	334	G	3	S	orf1a
1	G	1268	A	D	335	N	1	NS	orf1a
2	A	1269	G	D	335	G	2	NS	orf1a
4	T	1270	C	D	335	D	3	S	orf1a
9	G	1274	T	V	337	F	1	NS	orf1a
1	A	1278	G	K	338	R	2	NS	orf1a
1	A	1279	G	K	338	K	3	S	orf1a
13	C	1281	T	A	339	V	2	NS	orf1a
1	C	1282	T	A	339	A	3	S	orf1a
1	A	1283	G	T	340	A	1	NS	orf1a
1	C	1284	T	T	340	I	2	NS	orf1a
1	T	1285	C	T	340	T	3	S	orf1a
29	C	1288	T	C	341	C	3	S	orf1a
6	T	1294	C	F	343	F	3	S	orf1a
1	G	1298	A	G	345	S	1	NS	orf1a
1	G	1299	T	G	345	V	2	NS	orf1a
1	C	1300	T	G	345	G	3	S	orf1a
1	C	1302	A	T	346	N	2	NS	orf1a
120	C	1302	T	T	346	I	2	NS	orf1a
1	A	1305	T	E	347	V	2	NS	orf1a
5	G	1306	T	E	347	D	3	NS	orf1a
2	A	1308	G	N	348	S	2	NS	orf1a
3	G	1312	T	L	349	F	3	NS	orf1a
43	C	1314	T	T	350	I	2	NS	orf1a
1	A	1317	G	K	351	R	2	NS	orf1a
18	G	1319	A	E	352	K	1	NS	orf1a
14	A	1321	C	E	352	D	3	NS	orf1a
2	G	1322	T	G	353	C	1	NS	orf1a
4	G	1323	T	G	353	V	2	NS	orf1a
1	G	1325	A	A	354	T	1	NS	orf1a
5	C	1326	T	A	354	V	2	NS	orf1a
1	C	1329	T	T	355	I	2	NS	orf1a
3	A	1331	G	T	356	A	1	NS	orf1a
3	T	1333	A	T	356	T	3	S	orf1a
2	T	1334	A	C	357	S	1	NS	orf1a
4	T	1339	C	G	358	G	3	S	orf1a
1	C	1342	A	Y	359	*	3	NS	orf1a
14	C	1342	T	Y	359	Y	3	S	orf1a
1	T	1344	C	L	360	S	2	NS	orf1a
2	C	1346	A	P	361	T	1	NS	orf1a
10	C	1346	T	P	361	S	1	NS	orf1a
1	C	1347	A	P	361	H	2	NS	orf1a
3	C	1347	T	P	361	L	2	NS	orf1a
12	C	1348	T	P	361	P	3	S	orf1a
12	A	1350	T	Q	362	L	2	NS	orf1a
1	A	1350	G	Q	362	R	2	NS	orf1a
1	A	1351	G	Q	362	Q	3	S	orf1a
11	G	1355	T	A	364	S	1	NS	orf1a
1	T	1357	G	A	364	A	3	S	orf1a
1	T	1360	C	V	365	V	3	S	orf1a
1	A	1365	C	K	367	T	2	NS	orf1a
1	A	1367	C	I	368	L	1	NS	orf1a
31	T	1368	C	I	368	T	2	NS	orf1a
2	T	1372	C	Y	369	Y	3	S	orf1a
7	C	1376	T	P	371	S	1	NS	orf1a
1	C	1376	G	P	371	A	1	NS	orf1a
25	C	1377	T	P	371	L	2	NS	orf1a
32	C	1380	T	A	372	V	2	NS	orf1a
1	A	1381	G	A	372	A	3	S	orf1a
1	T	1384	C	C	373	C	3	S	orf1a
18	C	1385	T	H	374	Y	1	NS	orf1a
2	A	1386	G	H	374	R	2	NS	orf1a
28	C	1387	T	H	374	H	3	S	orf1a
2	A	1389	G	N	375	S	2	NS	orf1a
1	T	1391	G	S	376	A	1	NS	orf1a
10	C	1392	T	S	376	L	2	NS	orf1a
1	G	1394	A	E	377	K	1	NS	orf1a
1	A	1396	G	E	377	E	3	S	orf1a
316	G	1397	A	V	378	I	1	NS	orf1a
1	A	1399	T	V	378	V	3	S	orf1a
4	A	1399	G	V	378	V	3	S	orf1a
1	G	1400	A	G	379	R	1	NS	orf1a
129	G	1401	A	G	379	E	2	NS	orf1a
8	C	1403	T	P	380	S	1	NS	orf1a
8	C	1404	T	P	380	L	2	NS	orf1a
1	T	1405	C	P	380	P	3	S	orf1a
1	G	1408	A	E	381	E	3	S	orf1a
1	G	1408	T	E	381	D	3	NS	orf1a
1	A	1410	T	H	382	L	2	NS	orf1a
3	A	1412	G	S	383	G	1	NS	orf1a
1	G	1413	A	S	383	N	2	NS	orf1a
2	G	1413	T	S	383	I	2	NS	orf1a
8	C	1415	T	L	384	F	1	NS	orf1a
1	T	1416	C	L	384	P	2	NS	orf1a
1	T	1417	G	L	384	L	3	S	orf1a
6	C	1419	T	A	385	V	2	NS	orf1a
145	C	1420	T	A	385	A	3	S	orf1a
4	G	1421	A	E	386	K	1	NS	orf1a
1	A	1422	G	E	386	G	2	NS	orf1a
1	A	1423	C	E	386	D	3	NS	orf1a
20	C	1426	T	Y	387	Y	3	S	orf1a
38	C	1427	T	H	388	Y	1	NS	orf1a
4	A	1430	G	N	389	D	1	NS	orf1a
1	A	1435	G	E	390	E	3	S	orf1a
84	C	1437	T	S	391	F	2	NS	orf1a
1	T	1438	A	S	391	S	3	S	orf1a
1	T	1438	C	S	391	S	3	S	orf1a
1	G	1439	A	G	392	S	1	NS	orf1a
11	G	1439	T	G	392	C	1	NS	orf1a
547	G	1440	A	G	392	D	2	NS	orf1a
131	C	1441	T	G	392	G	3	S	orf1a
2	A	1445	G	K	394	E	1	NS	orf1a
4	C	1449	T	T	395	I	2	NS	orf1a
1	C	1450	T	T	395	T	3	S	orf1a
1	C	1454	T	L	397	F	1	NS	orf1a
1	T	1455	G	L	397	R	2	NS	orf1a
2	T	1455	C	L	397	P	2	NS	orf1a
99	C	1457	T	R	398	C	1	NS	orf1a
6	G	1458	T	R	398	L	2	NS	orf1a
19	A	1461	G	K	399	R	2	NS	orf1a
2	G	1462	A	K	399	K	3	S	orf1a
2	G	1462	T	K	399	N	3	NS	orf1a
14	G	1463	A	G	400	S	1	NS	orf1a
1	G	1463	T	G	400	C	1	NS	orf1a
1	G	1464	A	G	400	D	2	NS	orf1a
1	T	1465	C	G	400	G	3	S	orf1a
1	G	1466	A	G	401	S	1	NS	orf1a
1	G	1466	T	G	401	C	1	NS	orf1a
3	G	1467	A	G	401	D	2	NS	orf1a
26	C	1469	T	R	402	C	1	NS	orf1a
1	G	1470	A	R	402	H	2	NS	orf1a
1	G	1470	T	R	402	L	2	NS	orf1a
15	C	1471	T	R	402	R	3	S	orf1a
1	C	1471	G	R	402	R	3	S	orf1a
19	C	1473	T	T	403	I	2	NS	orf1a
5	T	1477	A	I	404	I	3	S	orf1a
1	T	1477	C	I	404	I	3	S	orf1a
1	G	1478	A	A	405	T	1	NS	orf1a
2	C	1479	A	A	405	D	2	NS	orf1a
1	C	1480	A	A	405	A	3	S	orf1a
4	C	1480	T	A	405	A	3	S	orf1a
2	T	1483	A	F	406	L	3	NS	orf1a
1	T	1483	C	F	406	F	3	S	orf1a
2	A	1486	C	G	407	G	3	S	orf1a
7	G	1487	A	G	408	S	1	NS	orf1a
3	C	1489	A	G	408	G	3	S	orf1a
6	C	1489	T	G	408	G	3	S	orf1a
2	T	1490	A	C	409	S	1	NS	orf1a
1	T	1494	C	V	410	A	2	NS	orf1a
5	G	1495	T	V	410	V	3	S	orf1a
2	C	1498	T	F	411	F	3	S	orf1a
2	C	1500	T	S	412	F	2	NS	orf1a
1	T	1501	C	S	412	S	3	S	orf1a
2	G	1505	A	V	414	I	1	NS	orf1a
4	G	1508	A	G	415	S	1	NS	orf1a
1	C	1513	T	C	416	C	3	S	orf1a
1	C	1514	A	H	417	N	1	NS	orf1a
29	C	1514	T	H	417	Y	1	NS	orf1a
192	A	1515	G	H	417	R	2	NS	orf1a
1	T	1516	C	H	417	H	3	S	orf1a
4	C	1519	T	N	418	N	3	S	orf1a
1	A	1520	G	K	419	E	1	NS	orf1a
2	G	1524	A	C	420	Y	2	NS	orf1a
1	T	1525	C	C	420	C	3	S	orf1a
1	G	1526	T	A	421	S	1	NS	orf1a
1	A	1530	G	Y	422	C	2	NS	orf1a
3	G	1535	A	V	424	I	1	NS	orf1a
19	T	1537	C	V	424	V	3	S	orf1a
1	A	1540	G	P	425	P	3	S	orf1a
7	C	1541	T	R	426	C	1	NS	orf1a
6	C	1545	T	A	427	V	2	NS	orf1a
9	A	1547	G	S	428	G	1	NS	orf1a
1	G	1548	A	S	428	N	2	NS	orf1a
3	C	1549	T	S	428	S	3	S	orf1a
1	G	1550	A	A	429	T	1	NS	orf1a
2	C	1551	T	A	429	V	2	NS	orf1a
1	C	1555	A	N	430	K	3	NS	orf1a
1	C	1555	T	N	430	N	3	S	orf1a
6	A	1558	G	I	431	M	3	NS	orf1a
2	G	1559	T	G	432	C	1	NS	orf1a
1	G	1563	A	C	433	Y	2	NS	orf1a
1	G	1563	T	C	433	F	2	NS	orf1a
1	A	1566	C	N	434	T	2	NS	orf1a
6	C	1567	T	N	434	N	3	S	orf1a
6	C	1568	T	H	435	Y	1	NS	orf1a
22	T	1570	C	H	435	H	3	S	orf1a
1	A	1571	G	T	436	A	1	NS	orf1a
11	C	1572	T	T	436	I	2	NS	orf1a
3	A	1573	G	T	436	T	3	S	orf1a
9	T	1576	C	G	437	G	3	S	orf1a
1	G	1577	T	V	438	F	1	NS	orf1a
1	T	1579	A	V	438	V	3	S	orf1a
9	G	1580	A	V	439	I	1	NS	orf1a
1	T	1582	C	V	439	V	3	S	orf1a
1	G	1583	A	G	440	R	1	NS	orf1a
3	G	1584	A	G	440	E	2	NS	orf1a
1	A	1585	T	G	440	G	3	S	orf1a
27	A	1587	G	E	441	G	2	NS	orf1a
10	G	1589	A	G	442	S	1	NS	orf1a
24	G	1590	T	G	442	V	2	NS	orf1a
1	T	1592	A	S	443	T	1	NS	orf1a
5	T	1592	C	S	443	P	1	NS	orf1a
54	C	1593	T	S	443	F	2	NS	orf1a
246	C	1594	T	S	443	S	3	S	orf1a
9	G	1595	A	E	444	K	1	NS	orf1a
2	G	1598	A	G	445	S	1	NS	orf1a
3	G	1598	T	G	445	C	1	NS	orf1a
1	G	1598	C	G	445	R	1	NS	orf1a
9	G	1599	T	G	445	V	2	NS	orf1a
1	C	1601	A	L	446	I	1	NS	orf1a
1	C	1601	T	L	446	F	1	NS	orf1a
1	A	1604	G	N	447	D	1	NS	orf1a
3	T	1606	C	N	447	N	3	S	orf1a
1	G	1607	A	D	448	N	1	NS	orf1a
4	C	1609	T	D	448	D	3	S	orf1a
1	A	1610	G	N	449	D	1	NS	orf1a
2	C	1612	T	N	449	N	3	S	orf1a
2	C	1613	A	L	450	I	1	NS	orf1a
6	C	1613	T	L	450	F	1	NS	orf1a
134	C	1616	T	L	451	F	1	NS	orf1a
1	A	1620	T	E	452	V	2	NS	orf1a
19	A	1620	G	E	452	G	2	NS	orf1a
1	A	1620	C	E	452	A	2	NS	orf1a
2	A	1622	G	I	453	V	1	NS	orf1a
17	T	1623	C	I	453	T	2	NS	orf1a
30	C	1625	T	L	454	F	1	NS	orf1a
29	C	1627	T	L	454	L	3	S	orf1a
1	A	1629	C	Q	455	P	2	NS	orf1a
34	A	1630	C	Q	455	H	3	NS	orf1a
1	A	1631	C	K	456	Q	1	NS	orf1a
1	A	1632	T	K	456	I	2	NS	orf1a
1	A	1635	G	E	457	G	2	NS	orf1a
1	A	1635	C	E	457	A	2	NS	orf1a
1	G	1636	T	E	457	D	3	NS	orf1a
1	A	1637	T	K	458	*	1	NS	orf1a
2	A	1639	G	K	458	K	3	S	orf1a
2	C	1642	T	V	459	V	3	S	orf1a
1	A	1643	G	N	460	D	1	NS	orf1a
3	A	1646	G	I	461	V	1	NS	orf1a
5	C	1648	T	I	461	I	3	S	orf1a
1	T	1651	C	N	462	N	3	S	orf1a
1	A	1652	G	I	463	V	1	NS	orf1a
1	T	1653	C	I	463	T	2	NS	orf1a
1	G	1655	T	V	464	F	1	NS	orf1a
1	T	1656	C	V	464	A	2	NS	orf1a
1	G	1658	A	G	465	S	1	NS	orf1a
1	G	1658	T	G	465	C	1	NS	orf1a
1	G	1659	T	G	465	V	2	NS	orf1a
3	G	1661	T	D	466	Y	1	NS	orf1a
6	C	1663	T	D	466	D	3	S	orf1a
12	T	1666	C	F	467	F	3	S	orf1a
1	A	1667	G	K	468	E	1	NS	orf1a
1	A	1669	G	K	468	K	3	S	orf1a
13	C	1670	T	L	469	F	1	NS	orf1a
1	T	1671	C	L	469	P	2	NS	orf1a
4	T	1675	C	N	470	N	3	S	orf1a
1	A	1677	T	E	471	V	2	NS	orf1a
1	A	1677	G	E	471	G	2	NS	orf1a
1	A	1678	G	E	471	E	3	S	orf1a
1	G	1679	A	E	472	K	1	NS	orf1a
2	G	1681	A	E	472	E	3	S	orf1a
2	G	1681	T	E	472	D	3	NS	orf1a
1	T	1683	C	I	473	T	2	NS	orf1a
76	C	1684	T	I	473	I	3	S	orf1a
3	G	1685	A	A	474	T	1	NS	orf1a
21	C	1687	T	A	474	A	3	S	orf1a
6	A	1691	G	I	476	V	1	NS	orf1a
1	G	1697	A	A	478	T	1	NS	orf1a
5	A	1699	G	A	478	A	3	S	orf1a
5	C	1701	T	S	479	F	2	NS	orf1a
1	T	1703	G	F	480	V	1	NS	orf1a
3	T	1703	C	F	480	L	1	NS	orf1a
1	T	1704	G	F	480	C	2	NS	orf1a
1	T	1705	A	F	480	L	3	NS	orf1a
1	C	1707	A	S	481	Y	2	NS	orf1a
12	C	1707	T	S	481	F	2	NS	orf1a
1	G	1709	A	A	482	T	1	NS	orf1a
1	G	1709	T	A	482	S	1	NS	orf1a
10	C	1710	T	A	482	V	2	NS	orf1a
1	T	1711	A	A	482	A	3	S	orf1a
7	C	1713	A	S	483	Y	2	NS	orf1a
7	C	1714	T	S	483	S	3	S	orf1a
1	C	1716	T	T	484	I	2	NS	orf1a
2	A	1717	G	T	484	T	3	S	orf1a
2	G	1719	A	S	485	N	2	NS	orf1a
1	G	1719	T	S	485	I	2	NS	orf1a
2	G	1721	T	A	486	S	1	NS	orf1a
30	C	1722	T	A	486	V	2	NS	orf1a
1	T	1723	A	A	486	A	3	S	orf1a
2	T	1723	C	A	486	A	3	S	orf1a
1	G	1727	A	V	488	M	1	NS	orf1a
6	G	1729	A	V	488	V	3	S	orf1a
1	G	1729	T	V	488	V	3	S	orf1a
3	G	1730	A	E	489	K	1	NS	orf1a
2	A	1733	G	T	490	A	1	NS	orf1a
5	C	1734	T	T	490	I	2	NS	orf1a
5	G	1736	A	V	491	M	1	NS	orf1a
23	G	1738	T	V	491	V	3	S	orf1a
1	G	1738	C	V	491	V	3	S	orf1a
1	A	1740	G	K	492	R	2	NS	orf1a
1	A	1740	C	K	492	T	2	NS	orf1a
2	G	1742	A	G	493	S	1	NS	orf1a
1	G	1742	T	G	493	C	1	NS	orf1a
2	G	1743	A	G	493	D	2	NS	orf1a
1	T	1745	G	L	494	V	1	NS	orf1a
1	T	1745	C	L	494	L	1	S	orf1a
38	G	1747	A	L	494	L	3	S	orf1a
1	G	1748	A	D	495	N	1	NS	orf1a
2	T	1750	C	D	495	D	3	S	orf1a
2	A	1755	G	K	497	R	2	NS	orf1a
1	A	1756	G	K	497	K	3	S	orf1a
22	C	1758	T	A	498	V	2	NS	orf1a
1	T	1760	C	F	499	L	1	NS	orf1a
1	T	1761	C	F	499	S	2	NS	orf1a
2	C	1762	T	F	499	F	3	S	orf1a
1	T	1773	C	V	503	A	2	NS	orf1a
2	T	1778	C	S	505	P	1	NS	orf1a
5	C	1779	T	S	505	F	2	NS	orf1a
3	C	1780	T	S	505	S	3	S	orf1a
2	G	1782	A	C	506	Y	2	NS	orf1a
1	G	1784	A	G	507	S	1	NS	orf1a
1	A	1793	T	K	510	*	1	NS	orf1a
9	C	1800	T	T	512	I	2	NS	orf1a
2	A	1801	G	T	512	T	3	S	orf1a
1	A	1802	G	K	513	E	1	NS	orf1a
1	G	1805	A	G	514	R	1	NS	orf1a
1	G	1806	A	G	514	E	2	NS	orf1a
1	A	1807	G	G	514	G	3	S	orf1a
2	A	1808	G	K	515	E	1	NS	orf1a
1	G	1811	A	A	516	T	1	NS	orf1a
126	C	1812	T	A	516	V	2	NS	orf1a
2	T	1813	A	A	516	A	3	S	orf1a
3	A	1815	G	K	517	R	2	NS	orf1a
1	A	1817	G	K	518	E	1	NS	orf1a
1	A	1819	C	K	518	N	3	NS	orf1a
101	G	1820	A	G	519	S	1	NS	orf1a
2	G	1821	T	G	519	V	2	NS	orf1a
1	C	1824	T	A	520	V	2	NS	orf1a
2	C	1825	T	A	520	A	3	S	orf1a
4	A	1829	G	N	522	D	1	NS	orf1a
2	A	1830	C	N	522	T	2	NS	orf1a
5	G	1835	A	G	524	S	1	NS	orf1a
7	T	1837	C	G	524	G	3	S	orf1a
3	A	1839	G	E	525	G	2	NS	orf1a
3	A	1842	G	Q	526	R	2	NS	orf1a
7	G	1843	T	Q	526	H	3	NS	orf1a
3	A	1846	T	K	527	N	3	NS	orf1a
2	A	1846	C	K	527	N	3	NS	orf1a
7	T	1847	C	S	528	P	1	NS	orf1a
4	C	1848	T	S	528	L	2	NS	orf1a
1	T	1851	C	I	529	T	2	NS	orf1a
1	A	1852	G	I	529	M	3	NS	orf1a
4	C	1853	T	L	530	L	1	S	orf1a
3	G	1855	T	L	530	L	3	S	orf1a
1	A	1856	G	S	531	G	1	NS	orf1a
1	A	1856	C	S	531	R	1	NS	orf1a
5	G	1857	T	S	531	I	2	NS	orf1a
1	T	1858	G	S	531	R	3	NS	orf1a
2	C	1859	T	P	532	S	1	NS	orf1a
1	C	1860	T	P	532	L	2	NS	orf1a
17	C	1862	T	L	533	F	1	NS	orf1a
2	T	1863	A	L	533	H	2	NS	orf1a
3	T	1864	G	L	533	L	3	S	orf1a
2	G	1868	A	A	535	T	1	NS	orf1a
2	C	1869	T	A	535	V	2	NS	orf1a
1	A	1870	T	A	535	A	3	S	orf1a
4	T	1872	G	F	536	C	2	NS	orf1a
1	T	1873	C	F	536	F	3	S	orf1a
2	G	1874	A	A	537	T	1	NS	orf1a
41	G	1874	T	A	537	S	1	NS	orf1a
2	C	1875	T	A	537	V	2	NS	orf1a
1	T	1877	A	S	538	T	1	NS	orf1a
4	T	1877	C	S	538	P	1	NS	orf1a
8	C	1878	T	S	538	L	2	NS	orf1a
1	G	1880	A	E	539	K	1	NS	orf1a
8	G	1882	T	E	539	D	3	NS	orf1a
39	C	1884	T	A	540	V	2	NS	orf1a
2	T	1885	C	A	540	A	3	S	orf1a
62	C	1887	T	A	541	V	2	NS	orf1a
1	T	1888	C	A	541	A	3	S	orf1a
1	C	1889	T	R	542	C	1	NS	orf1a
3	G	1890	T	R	542	L	2	NS	orf1a
1	T	1896	C	V	544	A	2	NS	orf1a
1	A	1897	G	V	544	V	3	S	orf1a
2	A	1900	G	R	545	R	3	S	orf1a
1	A	1900	C	R	545	R	3	S	orf1a
1	C	1902	T	S	546	L	2	NS	orf1a
36	A	1904	G	I	547	V	1	NS	orf1a
1	T	1905	G	I	547	S	2	NS	orf1a
1	T	1906	A	I	547	I	3	S	orf1a
1	T	1906	C	I	547	I	3	S	orf1a
1	T	1908	C	F	548	S	2	NS	orf1a
33	C	1909	T	F	548	F	3	S	orf1a
4	T	1910	A	S	549	T	1	NS	orf1a
17	C	1911	T	S	549	F	2	NS	orf1a
3	C	1912	A	S	549	S	3	S	orf1a
138	C	1912	T	S	549	S	3	S	orf1a
4	C	1913	T	R	550	C	1	NS	orf1a
7	G	1914	A	R	550	H	2	NS	orf1a
11	C	1915	T	R	550	R	3	S	orf1a
114	C	1917	T	T	551	I	2	NS	orf1a
49	T	1918	C	T	551	T	3	S	orf1a
2	C	1919	T	L	552	F	1	NS	orf1a
1	A	1924	G	E	553	E	3	S	orf1a
1	A	1925	C	T	554	P	1	NS	orf1a
2	C	1926	T	T	554	I	2	NS	orf1a
1	T	1927	A	T	554	T	3	S	orf1a
2	T	1927	C	T	554	T	3	S	orf1a
10	C	1929	T	A	555	V	2	NS	orf1a
1	C	1931	A	Q	556	K	1	NS	orf1a
1	A	1934	G	N	557	D	1	NS	orf1a
3	A	1935	G	N	557	S	2	NS	orf1a
3	T	1936	C	N	557	N	3	S	orf1a
13	C	1938	T	S	558	F	2	NS	orf1a
1	G	1940	A	V	559	M	1	NS	orf1a
3	T	1941	G	V	559	G	2	NS	orf1a
1	T	1941	C	V	559	A	2	NS	orf1a
1	G	1942	T	V	559	V	3	S	orf1a
31	C	1943	T	R	560	C	1	NS	orf1a
16	G	1944	A	R	560	H	2	NS	orf1a
3	G	1944	T	R	560	L	2	NS	orf1a
1	T	1945	C	R	560	R	3	S	orf1a
6	G	1946	T	V	561	F	1	NS	orf1a
7	T	1947	C	V	561	A	2	NS	orf1a
1	A	1951	G	L	562	L	3	S	orf1a
1	A	1953	G	Q	563	R	2	NS	orf1a
1	G	1954	A	Q	563	Q	3	S	orf1a
1	G	1954	T	Q	563	H	3	NS	orf1a
3	G	1957	A	K	564	K	3	S	orf1a
4	G	1957	T	K	564	N	3	NS	orf1a
5	C	1959	T	A	565	V	2	NS	orf1a
1	C	1960	T	A	565	A	3	S	orf1a
1	C	1962	T	A	566	V	2	NS	orf1a
1	A	1964	C	I	567	L	1	NS	orf1a
1	T	1965	C	I	567	T	2	NS	orf1a
87	C	1968	T	T	568	I	2	NS	orf1a
1	A	1972	G	I	569	M	3	NS	orf1a
7	C	1973	T	L	570	L	1	S	orf1a
1	G	1976	A	D	571	N	1	NS	orf1a
1	G	1976	T	D	571	Y	1	NS	orf1a
1	A	1977	T	D	571	V	2	NS	orf1a
1	T	1978	A	D	571	E	3	NS	orf1a
2	T	1978	C	D	571	D	3	S	orf1a
64	G	1980	A	G	572	E	2	NS	orf1a
2	A	1981	G	G	572	G	3	S	orf1a
4	A	1982	G	I	573	V	1	NS	orf1a
2	T	1983	C	I	573	T	2	NS	orf1a
1	T	1984	C	I	573	I	3	S	orf1a
1	A	1987	G	S	574	S	3	S	orf1a
2	A	1989	G	Q	575	R	2	NS	orf1a
25	C	1997	T	L	578	L	1	S	orf1a
1	T	1998	A	L	578	Q	2	NS	orf1a
3	G	1999	T	L	578	L	3	S	orf1a
4	A	2000	G	R	579	G	1	NS	orf1a
2	A	2000	C	R	579	R	1	S	orf1a
1	G	2001	A	R	579	K	2	NS	orf1a
1	G	2001	T	R	579	I	2	NS	orf1a
20	C	2003	T	L	580	F	1	NS	orf1a
9	C	2005	T	L	580	L	3	S	orf1a
1	A	2010	C	D	582	A	2	NS	orf1a
1	C	2013	T	A	583	V	2	NS	orf1a
5	A	2015	G	M	584	V	1	NS	orf1a
1	G	2017	A	M	584	I	3	NS	orf1a
39	A	2018	G	M	585	V	1	NS	orf1a
1	T	2022	G	F	586	C	2	NS	orf1a
2	T	2022	C	F	586	S	2	NS	orf1a
3	C	2023	T	F	586	F	3	S	orf1a
2	A	2026	G	T	587	T	3	S	orf1a
2	C	2028	T	S	588	F	2	NS	orf1a
2	T	2029	C	S	588	S	3	S	orf1a
1	A	2031	T	D	589	V	2	NS	orf1a
1	T	2032	G	D	589	E	3	NS	orf1a
12	G	2035	T	L	590	F	3	NS	orf1a
1	G	2036	A	A	591	T	1	NS	orf1a
51	G	2036	T	A	591	S	1	NS	orf1a
12	C	2037	T	A	591	V	2	NS	orf1a
22	C	2040	T	T	592	I	2	NS	orf1a
4	T	2041	C	T	592	T	3	S	orf1a
1	A	2043	G	N	593	S	2	NS	orf1a
2	C	2044	T	N	593	N	3	S	orf1a
1	T	2047	C	N	594	N	3	S	orf1a
3	C	2048	T	L	595	L	1	S	orf1a
16	G	2051	A	V	596	I	1	NS	orf1a
1	G	2051	T	V	596	F	1	NS	orf1a
1	G	2054	A	V	597	I	1	NS	orf1a
3	A	2057	G	M	598	V	1	NS	orf1a
1	T	2058	C	M	598	T	2	NS	orf1a
1	G	2059	A	M	598	I	3	NS	orf1a
1	G	2059	T	M	598	I	3	NS	orf1a
1	C	2061	A	A	599	D	2	NS	orf1a
10	C	2061	T	A	599	V	2	NS	orf1a
26	C	2062	T	A	599	A	3	S	orf1a
1	T	2063	C	Y	600	H	1	NS	orf1a
6	C	2065	T	Y	600	Y	3	S	orf1a
1	T	2068	C	I	601	I	3	S	orf1a
1	A	2069	G	T	602	A	1	NS	orf1a
37	C	2070	T	T	602	I	2	NS	orf1a
2	G	2075	A	G	604	S	1	NS	orf1a
2	G	2076	A	G	604	D	2	NS	orf1a
4	T	2077	C	G	604	G	3	S	orf1a
1	G	2078	A	V	605	I	1	NS	orf1a
1	G	2081	A	V	606	I	1	NS	orf1a
1	T	2083	C	V	606	V	3	S	orf1a
1	C	2084	T	Q	607	*	1	NS	orf1a
2	G	2086	A	Q	607	Q	3	S	orf1a
6	G	2086	T	Q	607	H	3	NS	orf1a
3	G	2095	A	S	610	S	3	S	orf1a
1	G	2095	T	S	610	S	3	S	orf1a
5	G	2100	T	W	612	L	2	NS	orf1a
2	C	2102	T	L	613	L	1	S	orf1a
1	A	2104	G	L	613	L	3	S	orf1a
20	C	2106	T	T	614	I	2	NS	orf1a
2	A	2109	G	N	615	S	2	NS	orf1a
7	C	2110	A	N	615	K	3	NS	orf1a
29	C	2110	T	N	615	N	3	S	orf1a
1	A	2111	T	I	616	F	1	NS	orf1a
1	A	2111	G	I	616	V	1	NS	orf1a
123	C	2113	T	I	616	I	3	S	orf1a
3	T	2114	C	F	617	L	1	NS	orf1a
15	T	2116	A	F	617	L	3	NS	orf1a
1	G	2117	A	G	618	S	1	NS	orf1a
1	G	2117	T	G	618	C	1	NS	orf1a
2	G	2123	A	V	620	I	1	NS	orf1a
1	T	2125	C	V	620	V	3	S	orf1a
26	A	2127	G	Y	621	C	2	NS	orf1a
1	A	2127	C	Y	621	S	2	NS	orf1a
1	T	2128	C	Y	621	Y	3	S	orf1a
1	A	2133	G	K	623	R	2	NS	orf1a
1	C	2137	A	L	624	L	3	S	orf1a
1	C	2137	T	L	624	L	3	S	orf1a
1	A	2138	G	K	625	E	1	NS	orf1a
1	A	2139	C	K	625	T	2	NS	orf1a
5	A	2140	G	K	625	K	3	S	orf1a
1	C	2141	A	P	626	T	1	NS	orf1a
1	C	2141	T	P	626	S	1	NS	orf1a
12	C	2142	T	P	626	L	2	NS	orf1a
1	C	2143	A	P	626	P	3	S	orf1a
22	C	2143	T	P	626	P	3	S	orf1a
3	G	2144	A	V	627	I	1	NS	orf1a
21	G	2144	T	V	627	F	1	NS	orf1a
10	C	2146	T	V	627	V	3	S	orf1a
7	C	2147	T	L	628	F	1	NS	orf1a
2	T	2149	C	L	628	L	3	S	orf1a
1	A	2151	T	D	629	V	2	NS	orf1a
4	T	2153	A	W	630	R	1	NS	orf1a
2	T	2153	C	W	630	R	1	NS	orf1a
3	G	2155	T	W	630	C	3	NS	orf1a
5	C	2156	T	L	631	F	1	NS	orf1a
1	T	2158	C	L	631	L	3	S	orf1a
7	A	2160	G	E	632	G	2	NS	orf1a
99	A	2161	G	E	632	E	3	S	orf1a
1	A	2161	C	E	632	D	3	NS	orf1a
94	G	2164	A	E	633	E	3	S	orf1a
11	G	2164	T	E	633	D	3	NS	orf1a
4	G	2164	C	E	633	D	3	NS	orf1a
7	A	2165	G	K	634	E	1	NS	orf1a
1	G	2167	T	K	634	N	3	NS	orf1a
3	G	2173	A	K	636	K	3	S	orf1a
1	G	2174	A	E	637	K	1	NS	orf1a
1	A	2182	G	V	639	V	3	S	orf1a
1	A	2184	G	E	640	G	2	NS	orf1a
2	T	2187	G	F	641	C	2	NS	orf1a
6	C	2189	A	L	642	I	1	NS	orf1a
21	C	2189	T	L	642	F	1	NS	orf1a
1	T	2190	A	L	642	H	2	NS	orf1a
1	A	2194	G	R	643	R	3	S	orf1a
11	A	2196	C	D	644	A	2	NS	orf1a
3	C	2197	T	D	644	D	3	S	orf1a
1	T	2200	C	G	645	G	3	S	orf1a
1	T	2201	A	W	646	R	1	NS	orf1a
1	G	2202	T	W	646	L	2	NS	orf1a
1	G	2203	T	W	646	C	3	NS	orf1a
3	A	2205	G	E	647	G	2	NS	orf1a
1	A	2205	C	E	647	A	2	NS	orf1a
1	A	2207	G	I	648	V	1	NS	orf1a
6	G	2210	T	V	649	F	1	NS	orf1a
4	T	2211	C	V	649	A	2	NS	orf1a
10	A	2215	G	K	650	K	3	S	orf1a
1	T	2217	C	F	651	S	2	NS	orf1a
8	A	2219	G	I	652	V	1	NS	orf1a
1	C	2226	A	T	654	N	2	NS	orf1a
1	C	2227	T	T	654	T	3	S	orf1a
1	T	2228	G	C	655	G	1	NS	orf1a
4	G	2229	A	C	655	Y	2	NS	orf1a
1	G	2231	T	A	656	S	1	NS	orf1a
21	C	2232	T	A	656	V	2	NS	orf1a
3	G	2235	A	C	657	Y	2	NS	orf1a
1	T	2236	C	C	657	C	3	S	orf1a
1	G	2237	A	E	658	K	1	NS	orf1a
2	A	2238	G	E	658	G	2	NS	orf1a
1	A	2238	C	E	658	A	2	NS	orf1a
3	A	2239	G	E	658	E	3	S	orf1a
1	A	2239	C	E	658	D	3	NS	orf1a
1	A	2240	T	I	659	F	1	NS	orf1a
2	A	2240	G	I	659	V	1	NS	orf1a
1	G	2243	A	V	660	I	1	NS	orf1a
65	T	2244	C	V	660	A	2	NS	orf1a
6	C	2245	T	V	660	V	3	S	orf1a
20	G	2246	A	G	661	S	1	NS	orf1a
1	G	2246	T	G	661	C	1	NS	orf1a
2	G	2249	A	G	662	R	1	NS	orf1a
1	G	2250	C	G	662	A	2	NS	orf1a
1	A	2251	G	G	662	G	3	S	orf1a
1	C	2252	A	Q	663	K	1	NS	orf1a
1	A	2254	G	Q	663	Q	3	S	orf1a
1	G	2258	A	V	665	I	1	NS	orf1a
3	C	2260	T	V	665	V	3	S	orf1a
1	C	2263	A	T	666	T	3	S	orf1a
2	C	2263	T	T	666	T	3	S	orf1a
2	T	2264	C	C	667	R	1	NS	orf1a
4	T	2266	C	C	667	C	3	S	orf1a
3	C	2268	T	A	668	V	2	NS	orf1a
2	A	2269	T	A	668	A	3	S	orf1a
1	A	2269	G	A	668	A	3	S	orf1a
1	A	2270	G	K	669	E	1	NS	orf1a
1	G	2273	A	E	670	K	1	NS	orf1a
1	A	2274	G	E	670	G	2	NS	orf1a
1	A	2274	C	E	670	A	2	NS	orf1a
1	A	2275	G	E	670	E	3	S	orf1a
1	T	2277	C	I	671	T	2	NS	orf1a
1	T	2278	C	I	671	I	3	S	orf1a
2	G	2281	A	K	672	K	3	S	orf1a
2	G	2281	T	K	672	N	3	NS	orf1a
1	A	2285	G	S	674	G	1	NS	orf1a
1	G	2286	A	S	674	N	2	NS	orf1a
4	G	2288	A	V	675	I	1	NS	orf1a
1	T	2289	C	V	675	A	2	NS	orf1a
1	T	2290	G	V	675	V	3	S	orf1a
1	T	2290	C	V	675	V	3	S	orf1a
2	A	2292	G	Q	676	R	2	NS	orf1a
43	A	2292	C	Q	676	P	2	NS	orf1a
8	G	2293	T	Q	676	H	3	NS	orf1a
18	C	2299	T	F	678	F	3	S	orf1a
1	A	2304	G	K	680	R	2	NS	orf1a
20	G	2305	T	K	680	N	3	NS	orf1a
25	C	2306	T	L	681	F	1	NS	orf1a
2	G	2309	T	V	682	L	1	NS	orf1a
1	T	2310	G	V	682	G	2	NS	orf1a
1	T	2310	C	V	682	A	2	NS	orf1a
1	T	2314	C	N	683	N	3	S	orf1a
1	T	2321	C	L	686	L	1	S	orf1a
1	G	2323	T	L	686	F	3	NS	orf1a
1	G	2323	C	L	686	F	3	NS	orf1a
1	G	2324	A	A	687	T	1	NS	orf1a
5	C	2325	T	A	687	V	2	NS	orf1a
2	T	2326	A	A	687	A	3	S	orf1a
1	T	2330	A	C	689	S	1	NS	orf1a
19	C	2334	T	A	690	V	2	NS	orf1a
1	T	2339	A	S	692	T	1	NS	orf1a
2	C	2340	T	S	692	F	2	NS	orf1a
1	A	2342	G	I	693	V	1	NS	orf1a
1	T	2343	C	I	693	T	2	NS	orf1a
1	A	2345	T	I	694	F	1	NS	orf1a
4	A	2345	G	I	694	V	1	NS	orf1a
3	A	2356	C	G	697	G	3	S	orf1a
1	G	2357	A	A	698	T	1	NS	orf1a
4	C	2358	T	A	698	V	2	NS	orf1a
1	A	2361	G	K	699	R	2	NS	orf1a
2	A	2368	T	K	701	N	3	NS	orf1a
2	G	2369	A	A	702	T	1	NS	orf1a
9	C	2370	T	A	702	V	2	NS	orf1a
2	C	2371	T	A	702	A	3	S	orf1a
3	A	2376	G	N	704	S	2	NS	orf1a
3	A	2380	G	L	705	L	3	S	orf1a
2	G	2381	T	G	706	C	1	NS	orf1a
1	G	2382	A	G	706	D	2	NS	orf1a
2	T	2383	G	G	706	G	3	S	orf1a
1	A	2385	G	E	707	G	2	NS	orf1a
21	C	2388	T	T	708	I	2	NS	orf1a
1	A	2389	G	T	708	T	3	S	orf1a
2	T	2390	C	F	709	L	1	NS	orf1a
6	G	2393	A	V	710	I	1	NS	orf1a
1	G	2393	T	V	710	F	1	NS	orf1a
10	C	2395	T	V	710	V	3	S	orf1a
2	A	2396	G	T	711	A	1	NS	orf1a
1	C	2397	T	T	711	M	2	NS	orf1a
1	G	2398	T	T	711	T	3	S	orf1a
15	C	2399	T	H	712	Y	1	NS	orf1a
1	C	2401	A	H	712	Q	3	NS	orf1a
5	C	2401	T	H	712	H	3	S	orf1a
1	T	2402	A	S	713	T	1	NS	orf1a
7	A	2404	T	S	713	S	3	S	orf1a
1	A	2406	G	K	714	R	2	NS	orf1a
1	G	2407	A	K	714	K	3	S	orf1a
3	G	2407	T	K	714	N	3	NS	orf1a
1	A	2410	G	G	715	G	3	S	orf1a
759	C	2416	T	Y	717	Y	3	S	orf1a
1	G	2418	A	R	718	K	2	NS	orf1a
1	A	2420	C	K	719	Q	1	NS	orf1a
2	G	2422	A	K	719	K	3	S	orf1a
2	G	2424	A	C	720	Y	2	NS	orf1a
1	A	2430	C	K	722	T	2	NS	orf1a
1	C	2433	A	S	723	Y	2	NS	orf1a
13	C	2434	T	S	723	S	3	S	orf1a
1	G	2436	T	R	724	I	2	NS	orf1a
1	A	2437	C	R	724	S	3	NS	orf1a
3	A	2439	G	E	725	G	2	NS	orf1a
1	A	2440	G	E	725	E	3	S	orf1a
4	G	2441	A	E	726	K	1	NS	orf1a
1	A	2444	G	T	727	A	1	NS	orf1a
9	C	2445	T	T	727	I	2	NS	orf1a
2	T	2446	A	T	727	T	3	S	orf1a
2	T	2446	C	T	727	T	3	S	orf1a
8	G	2447	A	G	728	S	1	NS	orf1a
12	G	2447	T	G	728	C	1	NS	orf1a
7	G	2448	A	G	728	D	2	NS	orf1a
1	G	2448	T	G	728	V	2	NS	orf1a
2	C	2449	T	G	728	G	3	S	orf1a
3	C	2450	T	L	729	L	1	S	orf1a
12	C	2453	T	L	730	F	1	NS	orf1a
1	T	2454	G	L	730	R	2	NS	orf1a
3	T	2454	C	L	730	P	2	NS	orf1a
23	C	2455	T	L	730	L	3	S	orf1a
2	A	2456	T	M	731	L	1	NS	orf1a
5	G	2458	T	M	731	I	3	NS	orf1a
4	C	2459	T	P	732	S	1	NS	orf1a
1	C	2460	A	P	732	H	2	NS	orf1a
2	T	2461	A	P	732	P	3	S	orf1a
2	T	2461	C	P	732	P	3	S	orf1a
4	C	2462	A	L	733	I	1	NS	orf1a
4	C	2462	T	L	733	L	1	S	orf1a
1	A	2466	G	K	734	R	2	NS	orf1a
1	A	2467	C	K	734	N	3	NS	orf1a
2	G	2468	A	A	735	T	1	NS	orf1a
5	C	2469	T	A	735	V	2	NS	orf1a
17	C	2470	T	A	735	A	3	S	orf1a
1	C	2471	T	P	736	S	1	NS	orf1a
1	A	2475	G	K	737	R	2	NS	orf1a
1	A	2476	G	K	737	K	3	S	orf1a
1	G	2477	A	E	738	K	1	NS	orf1a
1048	A	2480	G	I	739	V	1	NS	orf1a
19	C	2485	T	I	740	I	3	S	orf1a
42	C	2488	T	F	741	F	3	S	orf1a
1	T	2489	C	L	742	L	1	S	orf1a
2	G	2494	A	E	743	E	3	S	orf1a
1	G	2494	T	E	743	D	3	NS	orf1a
5	A	2497	G	G	744	G	3	S	orf1a
2	G	2498	A	E	745	K	1	NS	orf1a
1	A	2499	G	E	745	G	2	NS	orf1a
2	A	2499	C	E	745	A	2	NS	orf1a
1	A	2500	G	E	745	E	3	S	orf1a
3	A	2501	G	T	746	A	1	NS	orf1a
1	C	2502	T	T	746	I	2	NS	orf1a
1	C	2504	T	L	747	F	1	NS	orf1a
3	T	2506	C	L	747	L	3	S	orf1a
9	C	2507	T	P	748	S	1	NS	orf1a
2	C	2508	A	P	748	H	2	NS	orf1a
60	C	2508	T	P	748	L	2	NS	orf1a
27	C	2509	T	P	748	P	3	S	orf1a
2	C	2511	T	T	749	I	2	NS	orf1a
2	A	2514	G	E	750	G	2	NS	orf1a
1	G	2516	A	V	751	M	1	NS	orf1a
1	G	2516	T	V	751	L	1	NS	orf1a
3	G	2518	A	V	751	V	3	S	orf1a
2	G	2518	T	V	751	V	3	S	orf1a
1	A	2522	G	T	753	A	1	NS	orf1a
19	C	2523	T	T	753	I	2	NS	orf1a
1	A	2524	G	T	753	T	3	S	orf1a
25	A	2526	C	E	754	A	2	NS	orf1a
3	G	2527	A	E	754	E	3	S	orf1a
6	G	2527	T	E	754	D	3	NS	orf1a
5	G	2528	A	E	755	K	1	NS	orf1a
1	A	2529	C	E	755	A	2	NS	orf1a
1	G	2531	T	V	756	F	1	NS	orf1a
1	T	2533	A	V	756	V	3	S	orf1a
8	G	2534	A	V	757	I	1	NS	orf1a
3	G	2534	T	V	757	F	1	NS	orf1a
23	C	2536	T	V	757	V	3	S	orf1a
5	T	2537	G	L	758	V	1	NS	orf1a
1	A	2542	G	K	759	K	3	S	orf1a
1	A	2543	G	T	760	A	1	NS	orf1a
4	G	2549	A	D	762	N	1	NS	orf1a
10	A	2550	G	D	762	G	2	NS	orf1a
1	T	2551	C	D	762	D	3	S	orf1a
10	A	2554	G	L	763	L	3	S	orf1a
1109	C	2558	T	P	765	S	1	NS	orf1a
2	C	2559	T	P	765	L	2	NS	orf1a
1	T	2561	C	L	766	L	1	S	orf1a
3	A	2565	G	E	767	G	2	NS	orf1a
1	A	2568	T	Q	768	L	2	NS	orf1a
2	A	2568	G	Q	768	R	2	NS	orf1a
3	C	2570	T	P	769	S	1	NS	orf1a
3	C	2571	T	P	769	L	2	NS	orf1a
1	T	2572	C	P	769	P	3	S	orf1a
14	C	2574	T	T	770	I	2	NS	orf1a
3	A	2576	T	S	771	C	1	NS	orf1a
1	A	2581	C	E	772	D	3	NS	orf1a
1	G	2582	A	A	773	T	1	NS	orf1a
8	C	2583	T	A	773	V	2	NS	orf1a
1	T	2584	A	A	773	A	3	S	orf1a
1	G	2585	A	V	774	I	1	NS	orf1a
4	G	2585	T	V	774	F	1	NS	orf1a
1	T	2586	C	V	774	A	2	NS	orf1a
1	G	2588	A	E	775	K	1	NS	orf1a
1	A	2589	G	E	775	G	2	NS	orf1a
1	A	2590	G	E	775	E	3	S	orf1a
1	G	2591	A	A	776	T	1	NS	orf1a
1	C	2592	A	A	776	D	2	NS	orf1a
1	C	2592	T	A	776	V	2	NS	orf1a
11	T	2593	C	A	776	A	3	S	orf1a
3	C	2594	A	P	777	T	1	NS	orf1a
8	C	2594	T	P	777	S	1	NS	orf1a
1	A	2596	G	P	777	P	3	S	orf1a
1	A	2596	C	P	777	P	3	S	orf1a
1	T	2597	C	L	778	L	1	S	orf1a
2	G	2599	A	L	778	L	3	S	orf1a
2	G	2599	T	L	778	F	3	NS	orf1a
2	G	2600	A	V	779	I	1	NS	orf1a
1	T	2602	A	V	779	V	3	S	orf1a
2	T	2602	C	V	779	V	3	S	orf1a
2	T	2605	C	G	780	G	3	S	orf1a
6	C	2607	T	T	781	I	2	NS	orf1a
1	C	2609	T	P	782	S	1	NS	orf1a
2	C	2610	T	P	782	L	2	NS	orf1a
2	A	2618	G	I	785	V	1	NS	orf1a
1	A	2622	G	N	786	S	2	NS	orf1a
1	C	2623	A	N	786	K	3	NS	orf1a
4	C	2623	T	N	786	N	3	S	orf1a
2	G	2625	A	G	787	E	2	NS	orf1a
12	G	2626	A	G	787	G	3	S	orf1a
1	C	2627	T	L	788	F	1	NS	orf1a
1	A	2630	G	M	789	V	1	NS	orf1a
7	G	2632	T	M	789	I	3	NS	orf1a
1	T	2633	C	L	790	L	1	S	orf1a
2	G	2635	A	L	790	L	3	S	orf1a
1	C	2636	A	L	791	I	1	NS	orf1a
67	C	2638	T	L	791	L	3	S	orf1a
3	G	2639	A	E	792	K	1	NS	orf1a
1	A	2641	T	E	792	D	3	NS	orf1a
5	A	2641	G	E	792	E	3	S	orf1a
16	C	2644	T	I	793	I	3	S	orf1a
13	A	2647	G	K	794	K	3	S	orf1a
1	C	2650	A	D	795	E	3	NS	orf1a
11	C	2650	T	D	795	D	3	S	orf1a
1	A	2651	G	T	796	A	1	NS	orf1a
2	C	2652	T	T	796	I	2	NS	orf1a
1	A	2653	G	T	796	T	3	S	orf1a
2	A	2655	C	E	797	A	2	NS	orf1a
9	G	2659	T	K	798	N	3	NS	orf1a
5	C	2662	T	Y	799	Y	3	S	orf1a
3	G	2664	T	C	800	F	2	NS	orf1a
2	C	2667	T	A	801	V	2	NS	orf1a
5	C	2668	T	A	801	A	3	S	orf1a
3	C	2669	T	L	802	F	1	NS	orf1a
1	G	2672	A	A	803	T	1	NS	orf1a
1	G	2672	T	A	803	S	1	NS	orf1a
1	A	2674	G	A	803	A	3	S	orf1a
3	C	2675	A	P	804	T	1	NS	orf1a
4	C	2675	T	P	804	S	1	NS	orf1a
21	C	2676	T	P	804	L	2	NS	orf1a
1	A	2679	T	N	805	I	2	NS	orf1a
1	A	2679	G	N	805	S	2	NS	orf1a
1	T	2680	C	N	805	N	3	S	orf1a
1	T	2685	C	M	807	T	2	NS	orf1a
1	G	2686	A	M	807	I	3	NS	orf1a
11	C	2695	T	N	810	N	3	S	orf1a
1	A	2697	T	N	811	I	2	NS	orf1a
15	T	2698	C	N	811	N	3	S	orf1a
6	A	2699	G	T	812	A	1	NS	orf1a
1	C	2700	T	T	812	I	2	NS	orf1a
1	C	2701	A	T	812	T	3	S	orf1a
6	C	2701	T	T	812	T	3	S	orf1a
17	C	2704	T	F	813	F	3	S	orf1a
6	A	2705	G	T	814	A	1	NS	orf1a
55	C	2706	T	T	814	I	2	NS	orf1a
1	A	2707	G	T	814	T	3	S	orf1a
3	C	2708	T	L	815	F	1	NS	orf1a
7	C	2710	T	L	815	L	3	S	orf1a
3	C	2710	G	L	815	L	3	S	orf1a
2	A	2712	G	K	816	R	2	NS	orf1a
2	A	2713	G	K	816	K	3	S	orf1a
5	C	2716	T	G	817	G	3	S	orf1a
1	G	2717	A	G	818	S	1	NS	orf1a
1	G	2720	A	A	819	T	1	NS	orf1a
1	C	2721	T	A	819	V	2	NS	orf1a
4	C	2723	T	P	820	S	1	NS	orf1a
6	C	2724	T	P	820	L	2	NS	orf1a
6	A	2725	G	P	820	P	3	S	orf1a
1	A	2730	G	K	822	R	2	NS	orf1a
6	G	2731	A	K	822	K	3	S	orf1a
1	T	2734	C	V	823	V	3	S	orf1a
1	T	2737	A	T	824	T	3	S	orf1a
1	A	2745	C	D	827	A	2	NS	orf1a
1	G	2747	T	D	828	Y	1	NS	orf1a
11	C	2749	T	D	828	D	3	S	orf1a
2	G	2755	T	V	830	V	3	S	orf1a
1	G	2755	C	V	830	V	3	S	orf1a
12	G	2764	T	V	833	V	3	S	orf1a
1	G	2769	T	G	835	V	2	NS	orf1a
8	C	2773	T	Y	836	Y	3	S	orf1a
40	A	2775	G	K	837	R	2	NS	orf1a
1	G	2778	A	S	838	N	2	NS	orf1a
1	G	2778	T	S	838	I	2	NS	orf1a
4	G	2780	T	V	839	L	1	NS	orf1a
13	G	2782	T	V	839	V	3	S	orf1a
1	G	2782	C	V	839	V	3	S	orf1a
2	A	2786	G	I	841	V	1	NS	orf1a
1	T	2787	C	I	841	T	2	NS	orf1a
3	C	2790	T	T	842	I	2	NS	orf1a
2	T	2791	C	T	842	T	3	S	orf1a
1	T	2800	A	L	845	L	3	S	orf1a
2	G	2801	A	D	846	N	1	NS	orf1a
1	G	2801	T	D	846	Y	1	NS	orf1a
1	T	2803	A	D	846	E	3	NS	orf1a
1	A	2805	G	E	847	G	2	NS	orf1a
1	A	2805	C	E	847	A	2	NS	orf1a
3	A	2807	G	R	848	G	1	NS	orf1a
13	G	2808	A	R	848	K	2	NS	orf1a
7	G	2809	T	R	848	S	3	NS	orf1a
1	A	2810	G	I	849	V	1	NS	orf1a
3	T	2812	C	I	849	I	3	S	orf1a
1	A	2814	C	D	850	A	2	NS	orf1a
20	T	2815	C	D	850	D	3	S	orf1a
2	A	2817	G	K	851	R	2	NS	orf1a
1	A	2817	C	K	851	T	2	NS	orf1a
1	A	2818	C	K	851	N	3	NS	orf1a
2	G	2819	A	V	852	I	1	NS	orf1a
1	T	2820	C	V	852	A	2	NS	orf1a
1	T	2824	C	L	853	L	3	S	orf1a
2	A	2826	G	N	854	S	2	NS	orf1a
2	T	2827	C	N	854	N	3	S	orf1a
1	G	2828	C	E	855	Q	1	NS	orf1a
1	A	2831	C	K	856	Q	1	NS	orf1a
2	A	2832	G	K	856	R	2	NS	orf1a
2	G	2833	A	K	856	K	3	S	orf1a
144	C	2836	T	C	857	C	3	S	orf1a
1	T	2837	C	S	858	P	1	NS	orf1a
3	C	2838	T	S	858	F	2	NS	orf1a
14	G	2840	A	A	859	T	1	NS	orf1a
25	C	2841	T	A	859	V	2	NS	orf1a
3	C	2842	A	A	859	A	3	S	orf1a
10	C	2842	T	A	859	A	3	S	orf1a
5	T	2845	C	Y	860	Y	3	S	orf1a
3	G	2849	T	V	862	F	1	NS	orf1a
2	T	2851	C	V	862	V	3	S	orf1a
9	A	2854	G	E	863	E	3	S	orf1a
2	C	2857	T	L	864	L	3	S	orf1a
1	C	2862	A	T	866	K	2	NS	orf1a
4	C	2862	T	T	866	I	2	NS	orf1a
1	A	2863	G	T	866	T	3	S	orf1a
1	G	2867	T	V	868	L	1	NS	orf1a
19	A	2869	G	V	868	V	3	S	orf1a
5	A	2870	G	N	869	D	1	NS	orf1a
1	A	2871	G	N	869	S	2	NS	orf1a
1	T	2872	C	N	869	N	3	S	orf1a
1	G	2875	A	E	870	E	3	S	orf1a
2	G	2875	T	E	870	D	3	NS	orf1a
2	T	2876	G	F	871	V	1	NS	orf1a
23	C	2878	T	F	871	F	3	S	orf1a
4	G	2879	A	A	872	T	1	NS	orf1a
1	G	2879	T	A	872	S	1	NS	orf1a
3	C	2880	T	A	872	V	2	NS	orf1a
1	C	2881	A	A	872	A	3	S	orf1a
3	C	2881	T	A	872	A	3	S	orf1a
13	G	2883	A	C	873	Y	2	NS	orf1a
1	G	2883	T	C	873	F	2	NS	orf1a
2	T	2884	C	C	873	C	3	S	orf1a
1	G	2885	A	V	874	I	1	NS	orf1a
2	G	2885	T	V	874	F	1	NS	orf1a
2	G	2890	T	V	875	V	3	S	orf1a
499	G	2891	A	A	876	T	1	NS	orf1a
1	G	2891	T	A	876	S	1	NS	orf1a
2	C	2892	T	A	876	V	2	NS	orf1a
1	A	2893	G	A	876	A	3	S	orf1a
1	T	2896	C	D	877	D	3	S	orf1a
3	G	2897	A	A	878	T	1	NS	orf1a
2	G	2900	A	V	879	I	1	NS	orf1a
15	G	2900	T	V	879	F	1	NS	orf1a
1	T	2901	C	V	879	A	2	NS	orf1a
10	C	2902	T	V	879	V	3	S	orf1a
1	A	2903	T	I	880	L	1	NS	orf1a
1	A	2905	G	I	880	M	3	NS	orf1a
1	A	2909	G	T	882	A	1	NS	orf1a
22	C	2910	T	T	882	I	2	NS	orf1a
2	G	2914	A	L	883	L	3	S	orf1a
1	G	2914	C	L	883	F	3	NS	orf1a
2	C	2915	A	Q	884	K	1	NS	orf1a
1	A	2916	T	Q	884	L	2	NS	orf1a
4	C	2918	T	P	885	S	1	NS	orf1a
10	C	2919	T	P	885	L	2	NS	orf1a
2	T	2922	C	V	886	A	2	NS	orf1a
3	A	2923	G	V	886	V	3	S	orf1a
1	C	2925	T	S	887	F	2	NS	orf1a
1	T	2931	C	L	889	S	2	NS	orf1a
17	C	2933	T	L	890	F	1	NS	orf1a
31	C	2937	T	T	891	I	2	NS	orf1a
3	C	2939	A	P	892	T	1	NS	orf1a
25	C	2939	T	P	892	S	1	NS	orf1a
124	C	2940	T	P	892	L	2	NS	orf1a
64	C	2942	T	L	893	L	1	S	orf1a
2	G	2944	A	L	893	L	3	S	orf1a
4	G	2945	A	G	894	S	1	NS	orf1a
2	G	2945	T	G	894	C	1	NS	orf1a
1	G	2946	A	G	894	D	2	NS	orf1a
2	T	2950	A	I	895	I	3	S	orf1a
2	A	2952	G	D	896	G	2	NS	orf1a
1	T	2955	G	L	897	*	2	NS	orf1a
1	A	2956	T	L	897	F	3	NS	orf1a
1	G	2957	T	D	898	Y	1	NS	orf1a
2	G	2962	A	E	899	E	3	S	orf1a
1	A	2966	T	S	901	C	1	NS	orf1a
1	A	2966	C	S	901	R	1	NS	orf1a
1	T	2968	C	S	901	S	3	S	orf1a
4	A	2969	G	M	902	V	1	NS	orf1a
1	G	2971	T	M	902	I	3	NS	orf1a
31	C	2973	T	A	903	V	2	NS	orf1a
2	C	2976	T	T	904	I	2	NS	orf1a
1	C	2980	A	Y	905	*	3	NS	orf1a
5	C	2980	T	Y	905	Y	3	S	orf1a
1	T	2981	C	Y	906	H	1	NS	orf1a
1	A	2982	G	Y	906	C	2	NS	orf1a
3	C	2983	T	Y	906	Y	3	S	orf1a
2	A	2986	G	L	907	L	3	S	orf1a
13	T	2987	C	F	908	L	1	NS	orf1a
3	A	2991	G	D	909	G	2	NS	orf1a
2	T	2992	C	D	909	D	3	S	orf1a
7	C	2997	T	S	911	F	2	NS	orf1a
1	T	2998	A	S	911	S	3	S	orf1a
9	A	3003	T	E	913	V	2	NS	orf1a
1	A	3003	G	E	913	G	2	NS	orf1a
1	A	3003	C	E	913	A	2	NS	orf1a
2	G	3004	T	E	913	D	3	NS	orf1a
1	A	3010	G	K	915	K	3	S	orf1a
22	T	3011	C	L	916	L	1	S	orf1a
1	G	3013	A	L	916	L	3	S	orf1a
6	G	3013	T	L	916	F	3	NS	orf1a
1	G	3014	A	A	917	T	1	NS	orf1a
1	T	3016	C	A	917	A	3	S	orf1a
5	C	3018	T	S	918	L	2	NS	orf1a
1	T	3022	A	H	919	Q	3	NS	orf1a
1	T	3022	C	H	919	H	3	S	orf1a
1	G	3025	T	M	920	I	3	NS	orf1a
1	A	3027	G	Y	921	C	2	NS	orf1a
1	C	3033	T	S	923	F	2	NS	orf1a
8	T	3034	C	S	923	S	3	S	orf1a
36292	C	3037	T	F	924	F	3	S	orf1a
1	T	3038	A	Y	925	N	1	NS	orf1a
3	A	3039	G	Y	925	C	2	NS	orf1a
7	C	3040	T	Y	925	Y	3	S	orf1a
1	C	3041	A	P	926	T	1	NS	orf1a
1	C	3041	T	P	926	S	1	NS	orf1a
4	C	3042	T	P	926	L	2	NS	orf1a
6	C	3044	T	P	927	S	1	NS	orf1a
27	C	3045	T	P	927	L	2	NS	orf1a
8	A	3046	G	P	927	P	3	S	orf1a
1	G	3047	T	D	928	Y	1	NS	orf1a
29	T	3049	C	D	928	D	3	S	orf1a
4	G	3052	A	E	929	E	3	S	orf1a
6	G	3052	T	E	929	D	3	NS	orf1a
2	G	3053	T	D	930	Y	1	NS	orf1a
2	A	3054	G	D	930	G	2	NS	orf1a
4	T	3055	C	D	930	D	3	S	orf1a
1	A	3057	G	E	931	G	2	NS	orf1a
2	A	3058	G	E	931	E	3	S	orf1a
1	A	3063	G	E	933	G	2	NS	orf1a
1	A	3064	G	E	933	E	3	S	orf1a
2	G	3065	T	G	934	C	1	NS	orf1a
1	G	3066	A	G	934	D	2	NS	orf1a
2	G	3068	A	D	935	N	1	NS	orf1a
4	A	3069	G	D	935	G	2	NS	orf1a
1	T	3070	C	D	935	D	3	S	orf1a
2	G	3072	A	C	936	Y	2	NS	orf1a
1	T	3073	C	C	936	C	3	S	orf1a
1	G	3074	A	E	937	K	1	NS	orf1a
1	A	3075	G	E	937	G	2	NS	orf1a
2	A	3076	T	E	937	D	3	NS	orf1a
1	A	3076	G	E	937	E	3	S	orf1a
2	A	3078	G	E	938	G	2	NS	orf1a
1	A	3078	C	E	938	A	2	NS	orf1a
1	A	3079	T	E	938	D	3	NS	orf1a
1	A	3081	C	E	939	A	2	NS	orf1a
4	G	3085	T	E	940	D	3	NS	orf1a
5	T	3086	C	F	941	L	1	NS	orf1a
3	A	3090	G	E	942	G	2	NS	orf1a
11	C	3092	T	P	943	S	1	NS	orf1a
1	C	3093	A	P	943	Q	2	NS	orf1a
3	C	3093	T	P	943	L	2	NS	orf1a
1	A	3094	G	P	943	P	3	S	orf1a
3	T	3095	C	S	944	P	1	NS	orf1a
69	C	3096	T	S	944	L	2	NS	orf1a
4	A	3097	G	S	944	S	3	S	orf1a
1	C	3099	A	T	945	N	2	NS	orf1a
3	C	3099	T	T	945	I	2	NS	orf1a
51	T	3100	G	T	945	T	3	S	orf1a
2	A	3103	C	Q	946	H	3	NS	orf1a
4	T	3106	C	Y	947	Y	3	S	orf1a
3	G	3109	A	E	948	E	3	S	orf1a
1	G	3109	T	E	948	D	3	NS	orf1a
1	A	3111	G	Y	949	C	2	NS	orf1a
4	G	3113	C	G	950	R	1	NS	orf1a
1	T	3115	C	G	950	G	3	S	orf1a
11	A	3116	G	T	951	A	1	NS	orf1a
7	C	3117	T	T	951	I	2	NS	orf1a
2	T	3118	C	T	951	T	3	S	orf1a
5	G	3119	A	E	952	K	1	NS	orf1a
5	G	3122	T	D	953	Y	1	NS	orf1a
1	A	3126	G	D	954	G	2	NS	orf1a
9	C	3130	T	Y	955	Y	3	S	orf1a
3	A	3132	G	Q	956	R	2	NS	orf1a
1	A	3133	G	Q	956	Q	3	S	orf1a
1	G	3134	A	G	957	S	1	NS	orf1a
6	T	3136	C	G	957	G	3	S	orf1a
1	A	3137	G	K	958	E	1	NS	orf1a
2	A	3138	G	K	958	R	2	NS	orf1a
68	C	3140	T	P	959	S	1	NS	orf1a
1	C	3141	A	P	959	H	2	NS	orf1a
3	T	3142	C	P	959	P	3	S	orf1a
1	T	3143	C	L	960	L	1	S	orf1a
2	T	3144	C	L	960	S	2	NS	orf1a
2	A	3148	G	E	961	E	3	S	orf1a
1	G	3152	A	G	963	S	1	NS	orf1a
1	G	3152	T	G	963	C	1	NS	orf1a
3	C	3156	T	A	964	V	2	NS	orf1a
7	C	3157	T	A	964	A	3	S	orf1a
2	C	3159	T	T	965	I	2	NS	orf1a
4	T	3160	C	T	965	T	3	S	orf1a
1	T	3161	G	S	966	A	1	NS	orf1a
2	C	3162	T	S	966	F	2	NS	orf1a
1	T	3163	A	S	966	S	3	S	orf1a
1	T	3163	C	S	966	S	3	S	orf1a
4	C	3165	T	A	967	V	2	NS	orf1a
4	T	3166	C	A	967	A	3	S	orf1a
1	C	3168	A	A	968	D	2	NS	orf1a
1	C	3168	T	A	968	V	2	NS	orf1a
1	T	3169	C	A	968	A	3	S	orf1a
1	C	3170	T	L	969	F	1	NS	orf1a
1	T	3171	A	L	969	H	2	NS	orf1a
3	T	3171	C	L	969	P	2	NS	orf1a
3	T	3172	C	L	969	L	3	S	orf1a
12	C	3176	T	P	971	S	1	NS	orf1a
3	C	3177	A	P	971	H	2	NS	orf1a
337	C	3177	T	P	971	L	2	NS	orf1a
1	T	3178	A	P	971	P	3	S	orf1a
1	T	3178	G	P	971	P	3	S	orf1a
45	G	3179	A	E	972	K	1	NS	orf1a
2	G	3187	A	E	974	E	3	S	orf1a
1	C	3188	G	Q	975	E	1	NS	orf1a
1	A	3189	T	Q	975	L	2	NS	orf1a
1	A	3189	C	Q	975	P	2	NS	orf1a
3	A	3190	G	Q	975	Q	3	S	orf1a
1	A	3193	C	E	976	D	3	NS	orf1a
1	A	3195	G	E	977	G	2	NS	orf1a
1	A	3198	G	D	978	G	2	NS	orf1a
2	T	3199	C	D	978	D	3	S	orf1a
1	T	3200	C	W	979	R	1	NS	orf1a
1	A	3205	G	L	980	L	3	S	orf1a
2	G	3206	T	D	981	Y	1	NS	orf1a
1	A	3210	G	D	982	G	2	NS	orf1a
1	A	3213	G	D	983	G	2	NS	orf1a
23	A	3215	G	S	984	G	1	NS	orf1a
2	G	3216	A	S	984	N	2	NS	orf1a
2	G	3216	T	S	984	I	2	NS	orf1a
1	C	3218	A	Q	985	K	1	NS	orf1a
1	A	3219	T	Q	985	L	2	NS	orf1a
1	A	3224	G	T	987	A	1	NS	orf1a
4	C	3225	A	T	987	N	2	NS	orf1a
3	T	3228	G	V	988	G	2	NS	orf1a
1	T	3229	C	V	988	V	3	S	orf1a
2	G	3230	A	G	989	S	1	NS	orf1a
1	G	3230	T	G	989	C	1	NS	orf1a
1	G	3231	A	G	989	D	2	NS	orf1a
23	G	3231	T	G	989	V	2	NS	orf1a
14	A	3234	G	Q	990	R	2	NS	orf1a
1	A	3235	G	Q	990	Q	3	S	orf1a
1	A	3235	C	Q	990	H	3	NS	orf1a
1	C	3236	G	Q	991	E	1	NS	orf1a
1	A	3237	G	Q	991	R	2	NS	orf1a
1	G	3239	A	D	992	N	1	NS	orf1a
3	G	3239	T	D	992	Y	1	NS	orf1a
6	C	3241	T	D	992	D	3	S	orf1a
9	G	3242	A	G	993	S	1	NS	orf1a
4	G	3242	T	G	993	C	1	NS	orf1a
1	G	3243	T	G	993	V	2	NS	orf1a
4	C	3244	T	G	993	G	3	S	orf1a
3	A	3245	T	S	994	C	1	NS	orf1a
2	G	3246	T	S	994	I	2	NS	orf1a
1	G	3248	A	E	995	K	1	NS	orf1a
8	G	3250	T	E	995	D	3	NS	orf1a
1	G	3251	A	D	996	N	1	NS	orf1a
8	G	3251	T	D	996	Y	1	NS	orf1a
23	C	3253	T	D	996	D	3	S	orf1a
1	A	3254	T	N	997	Y	1	NS	orf1a
3	T	3256	C	N	997	N	3	S	orf1a
2	G	3259	A	Q	998	Q	3	S	orf1a
26	G	3259	T	Q	998	H	3	NS	orf1a
7	A	3260	G	T	999	A	1	NS	orf1a
1	C	3261	A	T	999	K	2	NS	orf1a
38	C	3261	T	T	999	I	2	NS	orf1a
13	A	3263	G	T	1000	A	1	NS	orf1a
7	C	3264	T	T	1000	I	2	NS	orf1a
1	C	3264	G	T	1000	S	2	NS	orf1a
8	C	3267	T	T	1001	I	2	NS	orf1a
10	T	3268	C	T	1001	T	3	S	orf1a
1	A	3269	C	I	1002	L	1	NS	orf1a
1	T	3270	C	I	1002	T	2	NS	orf1a
1	A	3275	G	T	1004	A	1	NS	orf1a
1	A	3275	C	T	1004	P	1	NS	orf1a
2	C	3276	T	T	1004	I	2	NS	orf1a
1	A	3278	G	I	1005	V	1	NS	orf1a
1	G	3281	T	V	1006	F	1	NS	orf1a
4	T	3282	C	V	1006	A	2	NS	orf1a
1	T	3283	A	V	1006	V	3	S	orf1a
1	A	3285	G	E	1007	G	2	NS	orf1a
1	G	3286	A	E	1007	E	3	S	orf1a
1	G	3286	T	E	1007	D	3	NS	orf1a
6	G	3287	A	V	1008	I	1	NS	orf1a
1	G	3287	T	V	1008	F	1	NS	orf1a
1	T	3289	G	V	1008	V	3	S	orf1a
8	T	3289	C	V	1008	V	3	S	orf1a
2	C	3293	T	P	1010	S	1	NS	orf1a
4	C	3294	T	P	1010	L	2	NS	orf1a
1	C	3296	G	Q	1011	E	1	NS	orf1a
1	A	3297	T	Q	1011	L	2	NS	orf1a
1	A	3298	T	Q	1011	H	3	NS	orf1a
1	T	3299	C	L	1012	L	1	S	orf1a
1	T	3300	C	L	1012	S	2	NS	orf1a
1	G	3304	A	E	1013	E	3	S	orf1a
16	G	3304	T	E	1013	D	3	NS	orf1a
1	A	3305	G	M	1014	V	1	NS	orf1a
3	T	3306	C	M	1014	T	2	NS	orf1a
1	G	3307	A	M	1014	I	3	NS	orf1a
3	A	3309	G	E	1015	G	2	NS	orf1a
35	C	3311	A	L	1016	I	1	NS	orf1a
2	C	3311	T	L	1016	F	1	NS	orf1a
13	T	3312	C	L	1016	P	2	NS	orf1a
4	T	3313	C	L	1016	L	3	S	orf1a
2	C	3315	T	T	1017	I	2	NS	orf1a
1	C	3317	T	P	1018	S	1	NS	orf1a
1	C	3318	T	P	1018	L	2	NS	orf1a
1	G	3320	T	V	1019	F	1	NS	orf1a
1	T	3321	G	V	1019	G	2	NS	orf1a
1	T	3322	C	V	1019	V	3	S	orf1a
5	G	3323	A	V	1020	I	1	NS	orf1a
1	G	3323	T	V	1020	F	1	NS	orf1a
1	A	3327	G	Q	1021	R	2	NS	orf1a
1	G	3328	A	Q	1021	Q	3	S	orf1a
6	G	3328	T	Q	1021	H	3	NS	orf1a
4	C	3330	T	T	1022	I	2	NS	orf1a
5	T	3331	C	T	1022	T	3	S	orf1a
2	A	3332	G	I	1023	V	1	NS	orf1a
1	A	3337	G	E	1024	E	3	S	orf1a
2	G	3338	T	V	1025	L	1	NS	orf1a
10	G	3340	T	V	1025	V	3	S	orf1a
1	G	3340	C	V	1025	V	3	S	orf1a
3	A	3341	C	N	1026	H	1	NS	orf1a
2	A	3342	C	N	1026	T	2	NS	orf1a
1	A	3344	G	S	1027	G	1	NS	orf1a
4	G	3345	T	S	1027	I	2	NS	orf1a
1	A	3350	G	S	1029	G	1	NS	orf1a
1	G	3351	A	S	1029	N	2	NS	orf1a
1	G	3351	T	S	1029	I	2	NS	orf1a
1	G	3354	A	G	1030	D	2	NS	orf1a
1	T	3358	C	Y	1031	Y	3	S	orf1a
5	C	3365	T	L	1034	F	1	NS	orf1a
5	C	3369	T	T	1035	I	2	NS	orf1a
1	T	3370	A	T	1035	T	3	S	orf1a
4	G	3371	A	D	1036	N	1	NS	orf1a
2	G	3371	T	D	1036	Y	1	NS	orf1a
1	A	3372	G	D	1036	G	2	NS	orf1a
223	C	3373	A	D	1036	E	3	NS	orf1a
2	C	3373	T	D	1036	D	3	S	orf1a
1	A	3375	C	N	1037	T	2	NS	orf1a
1	T	3376	C	N	1037	N	3	S	orf1a
1	T	3380	C	Y	1039	H	1	NS	orf1a
4	A	3381	G	Y	1039	C	2	NS	orf1a
1	C	3382	T	Y	1039	Y	3	S	orf1a
1	A	3388	G	K	1041	K	3	S	orf1a
1	A	3390	G	N	1042	S	2	NS	orf1a
1	A	3390	C	N	1042	T	2	NS	orf1a
11	C	3393	T	A	1043	V	2	NS	orf1a
1	G	3395	T	D	1044	Y	1	NS	orf1a
20	C	3397	T	D	1044	D	3	S	orf1a
1	A	3398	G	I	1045	V	1	NS	orf1a
1	A	3398	C	I	1045	L	1	NS	orf1a
1	T	3399	G	I	1045	S	2	NS	orf1a
1	G	3403	A	V	1046	V	3	S	orf1a
4	G	3403	T	V	1046	V	3	S	orf1a
1	A	3406	T	E	1047	D	3	NS	orf1a
1	A	3406	C	E	1047	D	3	NS	orf1a
1	A	3409	G	E	1048	E	3	S	orf1a
1	A	3409	C	E	1048	D	3	NS	orf1a
1	G	3410	A	A	1049	T	1	NS	orf1a
56	C	3411	T	A	1049	V	2	NS	orf1a
1	A	3413	T	K	1050	*	1	NS	orf1a
1	A	3415	G	K	1050	K	3	S	orf1a
1	A	3416	C	K	1051	Q	1	NS	orf1a
1	G	3418	T	K	1051	N	3	NS	orf1a
8	G	3419	A	V	1052	I	1	NS	orf1a
18	A	3421	G	V	1052	V	3	S	orf1a
10	C	3425	T	P	1054	S	1	NS	orf1a
3	C	3426	T	P	1054	L	2	NS	orf1a
1	A	3427	T	P	1054	P	3	S	orf1a
2	A	3428	C	T	1055	P	1	NS	orf1a
11	C	3429	T	T	1055	I	2	NS	orf1a
3	G	3431	T	V	1056	L	1	NS	orf1a
6	G	3433	T	V	1056	V	3	S	orf1a
1	T	3436	A	V	1057	V	3	S	orf1a
1	T	3436	C	V	1057	V	3	S	orf1a
1	T	3442	C	N	1059	N	3	S	orf1a
2	C	3444	T	A	1060	V	2	NS	orf1a
3	A	3445	G	A	1060	A	3	S	orf1a
2	C	3447	T	A	1061	V	2	NS	orf1a
1	A	3450	G	N	1062	S	2	NS	orf1a
2	T	3451	C	N	1062	N	3	S	orf1a
5	G	3452	A	V	1063	I	1	NS	orf1a
1	T	3455	C	Y	1064	H	1	NS	orf1a
2	A	3456	G	Y	1064	C	2	NS	orf1a
1	A	3463	G	K	1066	K	3	S	orf1a
3	C	3464	T	H	1067	Y	1	NS	orf1a
9	T	3466	C	H	1067	H	3	S	orf1a
2	G	3468	A	G	1068	E	2	NS	orf1a
1	G	3470	A	G	1069	R	1	NS	orf1a
2	G	3471	A	G	1069	E	2	NS	orf1a
5	A	3472	G	G	1069	G	3	S	orf1a
1	G	3473	T	G	1070	C	1	NS	orf1a
5	T	3475	C	G	1070	G	3	S	orf1a
3	G	3476	A	V	1071	I	1	NS	orf1a
4	T	3478	C	V	1071	V	3	S	orf1a
2	A	3481	T	A	1072	A	3	S	orf1a
4	G	3482	A	G	1073	R	1	NS	orf1a
26	G	3483	T	G	1073	V	2	NS	orf1a
1	A	3484	G	G	1073	G	3	S	orf1a
2	G	3485	A	A	1074	T	1	NS	orf1a
1	C	3486	A	A	1074	D	2	NS	orf1a
2	C	3486	T	A	1074	V	2	NS	orf1a
1	C	3487	A	A	1074	A	3	S	orf1a
4	C	3487	T	A	1074	A	3	S	orf1a
1	T	3488	A	L	1075	I	1	NS	orf1a
2	A	3492	C	N	1076	T	2	NS	orf1a
5	T	3493	C	N	1076	N	3	S	orf1a
3	T	3499	C	A	1078	A	3	S	orf1a
5	T	3502	A	T	1079	T	3	S	orf1a
1	A	3503	G	N	1080	D	1	NS	orf1a
3	C	3505	T	N	1080	N	3	S	orf1a
3	T	3508	C	N	1081	N	3	S	orf1a
1	G	3509	A	A	1082	T	1	NS	orf1a
1	C	3510	A	A	1082	D	2	NS	orf1a
1	C	3511	T	A	1082	A	3	S	orf1a
4	G	3514	T	M	1083	I	3	NS	orf1a
3	A	3517	G	Q	1084	Q	3	S	orf1a
30	G	3518	T	V	1085	F	1	NS	orf1a
1	T	3520	A	V	1085	V	3	S	orf1a
6	A	3522	G	E	1086	G	2	NS	orf1a
2	A	3523	G	E	1086	E	3	S	orf1a
1	A	3523	C	E	1086	D	3	NS	orf1a
1	T	3526	C	S	1087	S	3	S	orf1a
9	G	3530	T	D	1089	Y	1	NS	orf1a
2	A	3531	G	D	1089	G	2	NS	orf1a
1	T	3532	C	D	1089	D	3	S	orf1a
1	T	3533	C	Y	1090	H	1	NS	orf1a
1	A	3538	G	I	1091	M	3	NS	orf1a
1	G	3539	T	A	1092	S	1	NS	orf1a
7	C	3540	T	A	1092	V	2	NS	orf1a
2	T	3541	C	A	1092	A	3	S	orf1a
52	C	3543	T	T	1093	I	2	NS	orf1a
1	A	3546	T	N	1094	I	2	NS	orf1a
1	A	3546	C	N	1094	T	2	NS	orf1a
1	T	3547	C	N	1094	N	3	S	orf1a
1	G	3548	A	G	1095	R	1	NS	orf1a
1	C	3551	A	P	1096	T	1	NS	orf1a
[truncated: 12,608 more rows]
