# Supplementary material for: No evidence for increased transmissibility from recurrent mutations in SARS-CoV-2
Source: Nat Commun. 2020 Nov 25;11:5986. doi: 10.1038/s41467-020-19818-2 (PMC7688939; doi:10.1038/s41467-020-19818-2)
Supplement: Supplementary file 8 — Supplementary Data 5 [file 41467_2020_19818_MOESM8_ESM.xlsx]

## Sheet: Sheet1
Data 5: Sites masked from the alignment following the masking strategy suggested by de Maio et al. http://virological.org/t/issues-with-sars-cov-2-sequencing-data/473 (focused on masking putative sequencing errors), time stamped to 30/07/2020 and following the NextStrain masking criteria. Unless otherwise stated, masked suggested by de Maio et al. was used throughout
Position	de Maio et al. masking	NextStrain masking
Beginning of alignment	First 55	First 130
Singleton sites	150 153 635 1895 2091 2094 2198 2604 3145 3564 3639 3778 4050 5011 5257 5736 5743 5744 6167 6255 6869 8022 8026 8790 8827 8828 9039 10129 10239 11074 11083 11535 13402 13408 13476 13571 14277 15435 15922 16290 16887 19298 19484 19548 20056 20123 21550 21551 21575 22335 22516 22521 22661 22802 24389 24390 24622 24933 25202 25381 26549 27784 28253 28985 29037 29039 29425 29553	18529 29849 29851 29853
End of alignment	Last 100	Last 50
