# Supplementary material for: No evidence for increased transmissibility from recurrent mutations in SARS-CoV-2
Source: Nat Commun. 2020 Nov 25;11:5986. doi: 10.1038/s41467-020-19818-2 (PMC7688939; doi:10.1038/s41467-020-19818-2)
Supplement: Supplementary file 9 — Supplementary Data 6 [file 41467_2020_19818_MOESM9_ESM.xls]

## Sheet: homopolymer_regions_table_S7
Data 6: List of homopolymer regions with coordinates and region length identified in the reference genome Wuhan-Hu-1 (GenBank NC_045512.2 = GISAID EPI_ISL_402125).
nucleotide	start_pos	end_pos	homopolymer_len
A	1	1	1
T	2	3	2
A	4	6	3
G	7	8	2
T	9	11	3
A	12	12	1
T	13	13	1
A	14	14	1
C	15	16	2
T	17	18	2
C	19	21	3
A	22	22	1
G	23	24	2
T	25	25	1
A	26	27	2
C	28	28	1
A	29	31	3
C	32	33	2
A	34	35	2
C	36	37	2
A	38	39	2
C	40	40	1
T	41	43	3
C	44	44	1
G	45	45	1
A	46	46	1
T	47	47	1
C	48	48	1
T	49	49	1
C	50	50	1
T	51	52	2
G	53	53	1
T	54	54	1
A	55	55	1
G	56	56	1
A	57	57	1
T	58	58	1
C	59	59	1
T	60	60	1
G	61	61	1
T	62	63	2
C	64	64	1
T	65	65	1
C	66	66	1
T	67	67	1
A	68	70	3
C	71	71	1
G	72	72	1
A	73	74	2
C	75	75	1
T	76	78	3
A	79	82	4
T	83	83	1
C	84	84	1
T	85	85	1
G	86	86	1
T	87	87	1
G	88	88	1
T	89	89	1
G	90	91	2
C	92	92	1
T	93	93	1
G	94	94	1
T	95	95	1
C	96	96	1
A	97	97	1
C	98	98	1
T	99	99	1
C	100	100	1
G	101	102	2
C	103	103	1
T	104	104	1
G	105	105	1
C	106	106	1
A	107	107	1
T	108	108	1
G	109	109	1
C	110	110	1
T	111	112	2
A	113	113	1
G	114	114	1
T	115	115	1
G	116	116	1
C	117	117	1
A	118	118	1
C	119	119	1
T	120	120	1
C	121	121	1
A	122	122	1
C	123	123	1
G	124	124	1
C	125	125	1
A	126	126	1
G	127	127	1
T	128	128	1
A	129	129	1
T	130	130	1
A	131	132	2
T	133	134	2
A	135	136	2
T	137	137	1
A	138	139	2
C	140	140	1
T	141	141	1
A	142	143	2
T	144	145	2
A	146	146	1
C	147	147	1
T	148	148	1
G	149	149	1
T	150	150	1
C	151	151	1
G	152	152	1
T	153	154	2
G	155	155	1
A	156	156	1
C	157	157	1
A	158	158	1
G	159	160	2
A	161	161	1
C	162	162	1
A	163	163	1
C	164	164	1
G	165	165	1
A	166	166	1
G	167	167	1
T	168	168	1
A	169	170	2
C	171	171	1
T	172	172	1
C	173	173	1
G	174	174	1
T	175	175	1
C	176	176	1
T	177	177	1
A	178	178	1
T	179	179	1
C	180	180	1
T	181	182	2
C	183	183	1
T	184	184	1
G	185	185	1
C	186	186	1
A	187	187	1
G	188	189	2
C	190	190	1
T	191	191	1
G	192	192	1
C	193	193	1
T	194	195	2
A	196	196	1
C	197	197	1
G	198	199	2
T	200	202	3
C	203	203	1
G	204	204	1
T	205	205	1
C	206	207	2
G	208	208	1
T	209	209	1
G	210	210	1
T	211	212	2
G	213	213	1
C	214	214	1
A	215	215	1
G	216	216	1
C	217	218	2
G	219	219	1
A	220	220	1
T	221	221	1
C	222	222	1
A	223	223	1
T	224	224	1
C	225	225	1
A	226	226	1
G	227	227	1
C	228	228	1
A	229	229	1
C	230	230	1
A	231	231	1
T	232	232	1
C	233	233	1
T	234	234	1
A	235	235	1
G	236	237	2
T	238	240	3
C	241	241	1
G	242	242	1
T	243	243	1
C	244	245	2
G	246	248	3
T	249	249	1
G	250	250	1
T	251	251	1
G	252	252	1
A	253	253	1
C	254	255	2
G	256	256	1
A	257	259	3
G	260	261	2
T	262	262	1
A	263	264	2
G	265	265	1
A	266	266	1
T	267	267	1
G	268	269	2
A	270	270	1
G	271	271	1
A	272	272	1
G	273	273	1
C	274	275	2
T	276	277	2
G	278	278	1
T	279	279	1
C	280	282	3
T	283	283	1
G	284	285	2
T	286	288	3
C	289	289	1
A	290	291	2
C	292	292	1
G	293	293	1
A	294	294	1
G	295	295	1
A	296	299	4
C	300	300	1
A	301	301	1
C	302	302	1
A	303	303	1
C	304	304	1
G	305	305	1
T	306	306	1
C	307	308	2
A	309	310	2
C	311	311	1
T	312	312	1
C	313	313	1
A	314	314	1
G	315	315	1
T	316	318	3
G	319	319	1
C	320	321	2
T	322	322	1
G	323	323	1
T	324	327	4
A	328	328	1
C	329	329	1
A	330	330	1
G	331	332	2
T	333	334	2
C	335	335	1
G	336	336	1
C	337	337	1
G	338	338	1
A	339	339	1
C	340	340	1
G	341	341	1
T	342	342	1
G	343	343	1
C	344	344	1
T	345	345	1
C	346	346	1
G	347	347	1
T	348	348	1
A	349	349	1
C	350	350	1
G	351	351	1
T	352	352	1
G	353	354	2
C	355	355	1
T	356	358	3
G	359	360	2
A	361	361	1
G	362	362	1
A	363	363	1
C	364	364	1
T	365	365	1
C	366	367	2
G	368	368	1
T	369	369	1
G	370	371	2
A	372	372	1
G	373	374	2
A	375	375	1
G	376	377	2
T	378	378	1
C	379	379	1
T	380	381	2
A	382	382	1
T	383	383	1
C	384	384	1
A	385	385	1
G	386	386	1
A	387	387	1
G	388	389	2
C	390	390	1
A	391	391	1
C	392	392	1
G	393	393	1
T	394	394	1
C	395	395	1
A	396	397	2
C	398	398	1
A	399	399	1
T	400	400	1
C	401	401	1
T	402	403	2
A	404	406	3
G	407	407	1
A	408	408	1
T	409	409	1
G	410	411	2
C	412	412	1
A	413	413	1
C	414	414	1
T	415	416	2
G	417	417	1
T	418	418	1
G	419	420	2
C	421	421	1
T	422	423	2
A	424	424	1
G	425	425	1
T	426	426	1
A	427	427	1
G	428	428	1
A	429	430	2
G	431	431	1
T	432	433	2
G	434	434	1
A	435	439	5
G	440	441	2
C	442	442	1
G	443	443	1
T	444	447	4
G	448	448	1
C	449	450	2
T	451	451	1
C	452	452	1
A	453	454	2
C	455	455	1
T	456	457	2
G	458	458	1
A	459	460	2
C	461	461	1
A	462	462	1
G	463	463	1
C	464	466	3
T	467	467	1
A	468	468	1
T	469	469	1
G	470	470	1
T	471	471	1
G	472	472	1
T	473	474	2
C	475	475	1
A	476	476	1
T	477	477	1
C	478	478	1
A	479	481	3
C	482	482	1
G	483	483	1
T	484	485	2
C	486	486	1
G	487	488	2
A	489	489	1
T	490	490	1
G	491	491	1
C	492	492	1
T	493	493	1
C	494	494	1
G	495	495	1
A	496	497	2
C	498	498	1
T	499	499	1
G	500	500	1
C	501	501	1
A	502	502	1
C	503	504	2
T	505	505	1
C	506	506	1
A	507	507	1
T	508	508	1
G	509	510	2
T	511	511	1
C	512	512	1
A	513	513	1
T	514	514	1
G	515	515	1
T	516	517	2
A	518	518	1
T	519	519	1
G	520	521	2
T	522	523	2
G	524	524	1
A	525	525	1
G	526	526	1
C	527	527	1
T	528	528	1
G	529	530	2
T	531	531	1
A	532	532	1
G	533	533	1
C	534	534	1
A	535	535	1
G	536	536	1
A	537	538	2
C	539	539	1
T	540	540	1
C	541	541	1
G	542	542	1
A	543	544	2
G	545	546	2
C	547	547	1
A	548	548	1
T	549	550	2
C	551	551	1
A	552	552	1
G	553	553	1
T	554	554	1
A	555	555	1
C	556	556	1
G	557	558	2
T	559	559	1
C	560	560	1
G	561	561	1
T	562	562	1
A	563	563	1
G	564	564	1
T	565	565	1
G	566	567	2
T	568	568	1
G	569	569	1
A	570	570	1
G	571	571	1
A	572	572	1
C	573	573	1
A	574	574	1
C	575	575	1
T	576	577	2
G	578	579	2
T	580	580	1
G	581	581	1
T	582	582	1
C	583	584	2
T	585	586	2
G	587	587	1
T	588	588	1
C	589	591	3
T	592	592	1
C	593	593	1
A	594	594	1
T	595	595	1
G	596	596	1
T	597	597	1
G	598	600	3
C	601	601	1
G	602	602	1
A	603	605	3
T	606	606	1
A	607	607	1
C	608	609	2
A	610	610	1
G	611	611	1
T	612	612	1
G	613	614	2
C	615	615	1
T	616	617	2
A	618	618	1
C	619	620	2
G	621	621	1
C	622	622	1
A	623	624	2
G	625	626	2
T	627	628	2
C	629	629	1
T	630	631	2
C	632	632	1
T	633	634	2
C	635	635	1
G	636	636	1
T	637	637	1
A	638	639	2
G	640	640	1
A	641	642	2
C	643	643	1
G	644	645	2
T	646	646	1
A	647	648	2
T	649	649	1
A	650	652	3
G	653	654	2
A	655	655	1
G	656	656	1
C	657	657	1
T	658	658	1
G	659	660	2
T	661	661	1
G	662	663	2
C	664	665	2
A	666	666	1
T	667	667	1
A	668	668	1
G	669	669	1
T	670	671	2
A	672	672	1
C	673	673	1
G	674	675	2
C	676	676	1
G	677	677	1
C	678	679	2
G	680	680	1
A	681	681	1
T	682	682	1
C	683	683	1
T	684	684	1
A	685	687	3
G	688	688	1
T	689	689	1
C	690	690	1
A	691	691	1
T	692	694	3
G	695	695	1
A	696	696	1
C	697	697	1
T	698	699	2
A	700	700	1
G	701	702	2
C	703	703	1
G	704	704	1
A	705	705	1
C	706	706	1
G	707	707	1
A	708	708	1
G	709	709	1
C	710	710	1
T	711	712	2
G	713	714	2
C	715	715	1
A	716	716	1
C	717	717	1
T	718	718	1
G	719	719	1
A	720	720	1
T	721	721	1
C	722	723	2
T	724	725	2
A	726	726	1
T	727	727	1
G	728	728	1
A	729	730	2
G	731	731	1
A	732	732	1
T	733	736	4
C	737	737	1
A	738	739	2
G	740	740	1
A	741	744	4
C	745	745	1
T	746	746	1
G	747	748	2
A	749	750	2
C	751	751	1
A	752	752	1
C	753	753	1
T	754	754	1
A	755	757	3
C	758	758	1
A	759	759	1
T	760	760	1
A	761	761	1
G	762	762	1
C	763	763	1
A	764	764	1
G	765	765	1
T	766	766	1
G	767	768	2
T	769	769	1
G	770	770	1
T	771	772	2
A	773	773	1
C	774	776	3
G	777	777	1
T	778	778	1
G	779	779	1
A	780	781	2
C	782	782	1
T	783	783	1
C	784	784	1
A	785	785	1
T	786	786	1
G	787	787	1
C	788	788	1
G	789	789	1
T	790	790	1
G	791	791	1
A	792	792	1
G	793	793	1
C	794	794	1
T	795	796	2
A	797	798	2
C	799	799	1
G	800	801	2
A	802	802	1
G	803	806	4
C	807	807	1
A	808	808	1
T	809	809	1
A	810	810	1
C	811	811	1
A	812	812	1
C	813	813	1
T	814	814	1
C	815	815	1
G	816	816	1
C	817	817	1
T	818	818	1
A	819	819	1
T	820	820	1
G	821	821	1
T	822	822	1
C	823	823	1
G	824	824	1
A	825	825	1
T	826	826	1
A	827	828	2
C	829	829	1
A	830	831	2
C	832	832	1
T	833	834	2
C	835	835	1
T	836	836	1
G	837	837	1
T	838	838	1
G	839	840	2
C	841	843	3
T	844	844	1
G	845	845	1
A	846	846	1
T	847	847	1
G	848	849	2
C	850	850	1
T	851	851	1
A	852	852	1
C	853	855	3
T	856	856	1
C	857	857	1
T	858	859	2
G	860	860	1
A	861	861	1
G	862	862	1
T	863	863	1
G	864	864	1
C	865	865	1
A	866	866	1
T	867	868	2
A	869	871	3
G	872	872	1
A	873	873	1
C	874	875	2
T	876	877	2
C	878	878	1
T	879	879	1
A	880	880	1
G	881	881	1
C	882	882	1
A	883	883	1
C	884	884	1
G	885	885	1
T	886	886	1
G	887	887	1
C	888	888	1
T	889	889	1
G	890	891	2
T	892	892	1
A	893	895	3
G	896	896	1
C	897	897	1
T	898	899	2
C	900	900	1
A	901	901	1
T	902	902	1
G	903	903	1
C	904	904	1
A	905	905	1
C	906	906	1
T	907	909	3
G	910	910	1
T	911	911	1
C	912	913	2
G	914	914	1
A	915	916	2
C	917	917	1
A	918	919	2
C	920	920	1
T	921	921	1
G	922	923	2
A	924	924	1
C	925	925	1
T	926	928	3
A	929	929	1
T	930	931	2
G	932	932	1
A	933	933	1
C	934	934	1
A	935	935	1
C	936	936	1
T	937	937	1
A	938	939	2
G	940	940	1
A	941	941	1
G	942	945	4
T	946	946	1
G	947	947	1
T	948	948	1
A	949	949	1
T	950	950	1
A	951	951	1
C	952	952	1
T	953	953	1
G	954	954	1
C	955	955	1
T	956	956	1
G	957	957	1
C	958	959	2
G	960	960	1
T	961	961	1
G	962	962	1
A	963	964	2
C	965	965	1
A	966	966	1
T	967	967	1
G	968	968	1
A	969	969	1
G	970	970	1
C	971	971	1
A	972	972	1
T	973	973	1
G	974	974	1
A	975	977	3
T	978	979	2
G	980	980	1
C	981	981	1
T	982	983	2
G	984	985	2
T	986	986	1
A	987	987	1
C	988	988	1
A	989	989	1
C	990	990	1
G	991	992	2
A	993	994	2
C	995	995	1
G	996	996	1
T	997	998	2
C	999	999	1
T	1000	1000	1
G	1001	1001	1
A	1002	1005	4
G	1006	1006	1
A	1007	1007	1
G	1008	1008	1
C	1009	1009	1
T	1010	1010	1
A	1011	1011	1
T	1012	1012	1
G	1013	1013	1
A	1014	1015	2
T	1016	1017	2
G	1018	1018	1
C	1019	1019	1
A	1020	1020	1
G	1021	1021	1
A	1022	1022	1
C	1023	1023	1
A	1024	1024	1
C	1025	1026	2
T	1027	1030	4
G	1031	1031	1
A	1032	1034	3
T	1035	1036	2
A	1037	1039	3
T	1040	1041	2
G	1042	1043	2
C	1044	1044	1
A	1045	1047	3
G	1048	1048	1
A	1049	1051	3
T	1052	1054	3
G	1055	1055	1
A	1056	1056	1
C	1057	1057	1
A	1058	1058	1
C	1059	1060	2
T	1061	1062	2
C	1063	1063	1
A	1064	1065	2
T	1066	1066	1
G	1067	1070	4
A	1071	1072	2
T	1073	1073	1
G	1074	1074	1
T	1075	1075	1
C	1076	1077	2
A	1078	1080	3
T	1081	1084	4
G	1085	1085	1
T	1086	1086	1
A	1087	1087	1
T	1088	1090	3
C	1091	1093	3
T	1094	1095	2
A	1096	1098	3
T	1099	1100	2
C	1101	1102	2
A	1103	1103	1
T	1104	1104	1
A	1105	1106	2
T	1107	1107	1
C	1108	1108	1
A	1109	1110	2
G	1111	1111	1
A	1112	1112	1
C	1113	1113	1
T	1114	1114	1
A	1115	1115	1
T	1116	1117	2
C	1118	1118	1
A	1119	1120	2
C	1121	1122	2
A	1123	1124	2
G	1125	1127	3
T	1128	1129	2
G	1130	1130	1
A	1131	1134	4
G	1135	1135	1
A	1136	1140	5
G	1141	1141	1
C	1142	1142	1
T	1143	1144	2
G	1145	1145	1
A	1146	1146	1
T	1147	1147	1
G	1148	1149	2
C	1150	1150	1
T	1151	1153	3
A	1154	1154	1
T	1155	1155	1
G	1156	1158	3
T	1159	1159	1
A	1160	1160	1
G	1161	1161	1
A	1162	1163	2
T	1164	1165	2
C	1166	1166	1
G	1167	1167	1
A	1168	1168	1
T	1169	1169	1
C	1170	1170	1
T	1171	1171	1
G	1172	1172	1
T	1173	1173	1
C	1174	1174	1
T	1175	1175	1
A	1176	1176	1
T	1177	1177	1
C	1178	1179	2
A	1180	1180	1
G	1181	1181	1
T	1182	1183	2
G	1184	1184	1
C	1185	1185	1
G	1186	1186	1
T	1187	1187	1
C	1188	1188	1
A	1189	1189	1
C	1190	1191	2
A	1192	1194	3
T	1195	1195	1
G	1196	1196	1
A	1197	1198	2
T	1199	1199	1
G	1200	1200	1
C	1201	1201	1
A	1202	1203	2
C	1204	1205	2
A	1206	1208	3
T	1209	1209	1
G	1210	1210	1
T	1211	1211	1
G	1212	1212	1
C	1213	1214	2
T	1215	1217	3
C	1218	1218	1
A	1219	1220	2
C	1221	1221	1
T	1222	1222	1
C	1223	1223	1
T	1224	1224	1
C	1225	1225	1
A	1226	1226	1
T	1227	1227	1
G	1228	1228	1
A	1229	1230	2
G	1231	1231	1
T	1232	1232	1
G	1233	1233	1
T	1234	1234	1
G	1235	1235	1
A	1236	1236	1
T	1237	1237	1
C	1238	1238	1
A	1239	1239	1
T	1240	1241	2
G	1242	1242	1
T	1243	1243	1
G	1244	1245	2
T	1246	1246	1
G	1247	1247	1
A	1248	1250	3
C	1251	1251	1
T	1252	1253	2
C	1254	1254	1
A	1255	1255	1
T	1256	1256	1
G	1257	1258	2
C	1259	1259	1
A	1260	1260	1
G	1261	1261	1
A	1262	1262	1
C	1263	1263	1
G	1264	1266	3
C	1267	1267	1
G	1268	1268	1
A	1269	1269	1
T	1270	1273	4
G	1274	1274	1
T	1275	1276	2
A	1277	1279	3
G	1280	1280	1
C	1281	1282	2
A	1283	1283	1
C	1284	1284	1
T	1285	1286	2
G	1287	1287	1
C	1288	1288	1
G	1289	1289	1
A	1290	1291	2
T	1292	1295	4
G	1296	1296	1
T	1297	1297	1
G	1298	1299	2
C	1300	1300	1
A	1301	1301	1
C	1302	1302	1
T	1303	1303	1
G	1304	1304	1
A	1305	1305	1
G	1306	1306	1
A	1307	1308	2
T	1309	1311	3
G	1312	1312	1
A	1313	1313	1
C	1314	1314	1
T	1315	1315	1
A	1316	1318	3
G	1319	1319	1
A	1320	1321	2
G	1322	1323	2
T	1324	1324	1
G	1325	1325	1
C	1326	1327	2
A	1328	1328	1
C	1329	1329	1
T	1330	1330	1
A	1331	1331	1
C	1332	1332	1
T	1333	1334	2
G	1335	1335	1
T	1336	1336	1
G	1337	1338	2
T	1339	1340	2
A	1341	1341	1
C	1342	1342	1
T	1343	1344	2
A	1345	1345	1
C	1346	1349	4
A	1350	1353	4
T	1354	1354	1
G	1355	1355	1
C	1356	1356	1
T	1357	1357	1
G	1358	1358	1
T	1359	1360	2
G	1361	1361	1
T	1362	1363	2
A	1364	1367	4
T	1368	1370	3
A	1371	1371	1
T	1372	1373	2
G	1374	1374	1
T	1375	1375	1
C	1376	1377	2
A	1378	1378	1
G	1379	1379	1
C	1380	1380	1
A	1381	1381	1
T	1382	1382	1
G	1383	1383	1
T	1384	1384	1
C	1385	1385	1
A	1386	1386	1
C	1387	1387	1
A	1388	1389	2
T	1390	1391	2
C	1392	1392	1
A	1393	1393	1
G	1394	1394	1
A	1395	1396	2
G	1397	1397	1
T	1398	1398	1
A	1399	1399	1
G	1400	1401	2
A	1402	1402	1
C	1403	1404	2
T	1405	1405	1
G	1406	1406	1
A	1407	1407	1
G	1408	1408	1
C	1409	1409	1
A	1410	1410	1
T	1411	1411	1
A	1412	1412	1
G	1413	1413	1
T	1414	1414	1
C	1415	1415	1
T	1416	1417	2
G	1418	1418	1
C	1419	1420	2
G	1421	1421	1
A	1422	1423	2
T	1424	1424	1
A	1425	1425	1
C	1426	1427	2
A	1428	1428	1
T	1429	1429	1
A	1430	1431	2
T	1432	1432	1
G	1433	1433	1
A	1434	1435	2
T	1436	1436	1
C	1437	1437	1
T	1438	1438	1
G	1439	1440	2
C	1441	1441	1
T	1442	1443	2
G	1444	1444	1
A	1445	1448	4
C	1449	1450	2
A	1451	1451	1
T	1452	1453	2
C	1454	1454	1
T	1455	1456	2
C	1457	1457	1
G	1458	1458	1
T	1459	1459	1
A	1460	1461	2
G	1462	1464	3
T	1465	1465	1
G	1466	1467	2
T	1468	1468	1
C	1469	1469	1
G	1470	1470	1
C	1471	1471	1
A	1472	1472	1
C	1473	1473	1
T	1474	1474	1
A	1475	1475	1
T	1476	1477	2
G	1478	1478	1
C	1479	1480	2
T	1481	1483	3
G	1484	1485	2
A	1486	1486	1
G	1487	1488	2
C	1489	1489	1
T	1490	1490	1
G	1491	1491	1
T	1492	1492	1
G	1493	1493	1
T	1494	1494	1
G	1495	1495	1
T	1496	1497	2
C	1498	1498	1
T	1499	1499	1
C	1500	1500	1
T	1501	1502	2
A	1503	1503	1
T	1504	1504	1
G	1505	1505	1
T	1506	1507	2
G	1508	1509	2
T	1510	1511	2
G	1512	1512	1
C	1513	1514	2
A	1515	1515	1
T	1516	1516	1
A	1517	1518	2
C	1519	1519	1
A	1520	1521	2
G	1522	1522	1
T	1523	1523	1
G	1524	1524	1
T	1525	1525	1
G	1526	1526	1
C	1527	1528	2
T	1529	1529	1
A	1530	1530	1
T	1531	1532	2
G	1533	1535	3
T	1536	1537	2
C	1538	1539	2
A	1540	1540	1
C	1541	1541	1
G	1542	1542	1
T	1543	1543	1
G	1544	1544	1
C	1545	1545	1
T	1546	1546	1
A	1547	1547	1
G	1548	1548	1
C	1549	1549	1
G	1550	1550	1
C	1551	1551	1
T	1552	1552	1
A	1553	1554	2
C	1555	1555	1
A	1556	1556	1
T	1557	1557	1
A	1558	1558	1
G	1559	1560	2
T	1561	1562	2
G	1563	1563	1
T	1564	1564	1
A	1565	1566	2
C	1567	1568	2
A	1569	1569	1
T	1570	1570	1
A	1571	1571	1
C	1572	1572	1
A	1573	1573	1
G	1574	1575	2
T	1576	1576	1
G	1577	1577	1
T	1578	1579	2
G	1580	1580	1
T	1581	1582	2
G	1583	1584	2
A	1585	1585	1
G	1586	1586	1
A	1587	1588	2
G	1589	1590	2
T	1591	1592	2
C	1593	1594	2
G	1595	1595	1
A	1596	1597	2
G	1598	1599	2
T	1600	1600	1
C	1601	1601	1
T	1602	1603	2
A	1604	1605	2
T	1606	1606	1
G	1607	1607	1
A	1608	1608	1
C	1609	1609	1
A	1610	1611	2
C	1612	1613	2
T	1614	1615	2
C	1616	1616	1
T	1617	1618	2
G	1619	1619	1
A	1620	1622	3
T	1623	1623	1
A	1624	1624	1
C	1625	1625	1
T	1626	1626	1
C	1627	1628	2
A	1629	1633	5
G	1634	1634	1
A	1635	1635	1
G	1636	1636	1
A	1637	1639	3
G	1640	1640	1
T	1641	1641	1
C	1642	1642	1
A	1643	1644	2
C	1645	1645	1
A	1646	1646	1
T	1647	1647	1
C	1648	1648	1
A	1649	1650	2
T	1651	1651	1
A	1652	1652	1
T	1653	1654	2
G	1655	1655	1
T	1656	1657	2
G	1658	1659	2
T	1660	1660	1
G	1661	1661	1
A	1662	1662	1
C	1663	1663	1
T	1664	1666	3
A	1667	1669	3
C	1670	1670	1
T	1671	1672	2
A	1673	1674	2
T	1675	1675	1
G	1676	1676	1
A	1677	1678	2
G	1679	1679	1
A	1680	1680	1
G	1681	1681	1
A	1682	1682	1
T	1683	1683	1
C	1684	1684	1
G	1685	1685	1
C	1686	1687	2
A	1688	1688	1
T	1689	1690	2
A	1691	1691	1
T	1692	1695	4
G	1696	1697	2
C	1698	1698	1
A	1699	1699	1
T	1700	1700	1
C	1701	1701	1
T	1702	1706	5
C	1707	1707	1
T	1708	1708	1
G	1709	1709	1
C	1710	1710	1
T	1711	1712	2
C	1713	1714	2
A	1715	1715	1
C	1716	1716	1
A	1717	1718	2
G	1719	1719	1
T	1720	1720	1
G	1721	1721	1
C	1722	1722	1
T	1723	1726	4
G	1727	1727	1
T	1728	1728	1
G	1729	1730	2
A	1731	1733	3
C	1734	1734	1
T	1735	1735	1
G	1736	1736	1
T	1737	1737	1
G	1738	1738	1
A	1739	1741	3
G	1742	1743	2
T	1744	1746	3
G	1747	1748	2
A	1749	1749	1
T	1750	1751	2
A	1752	1752	1
T	1753	1753	1
A	1754	1756	3
G	1757	1757	1
C	1758	1758	1
A	1759	1759	1
T	1760	1761	2
C	1762	1762	1
A	1763	1765	3
C	1766	1766	1
A	1767	1769	3
T	1770	1771	2
G	1772	1772	1
T	1773	1774	2
G	1775	1775	1
A	1776	1777	2
T	1778	1778	1
C	1779	1780	2
T	1781	1781	1
G	1782	1782	1
T	1783	1783	1
G	1784	1785	2
T	1786	1786	1
A	1787	1788	2
T	1789	1792	4
A	1793	1795	3
G	1796	1796	1
T	1797	1798	2
A	1799	1799	1
C	1800	1800	1
A	1801	1804	4
G	1805	1806	2
A	1807	1810	4
G	1811	1811	1
C	1812	1812	1
T	1813	1813	1
A	1814	1819	6
G	1820	1821	2
T	1822	1822	1
G	1823	1823	1
C	1824	1825	2
T	1826	1826	1
G	1827	1828	2
A	1829	1830	2
T	1831	1831	1
A	1832	1832	1
T	1833	1834	2
G	1835	1836	2
T	1837	1837	1
G	1838	1838	1
A	1839	1840	2
C	1841	1841	1
A	1842	1842	1
G	1843	1843	1
A	1844	1846	3
T	1847	1847	1
C	1848	1848	1
A	1849	1850	2
T	1851	1851	1
A	1852	1852	1
C	1853	1853	1
T	1854	1854	1
G	1855	1855	1
A	1856	1856	1
G	1857	1857	1
T	1858	1858	1
C	1859	1860	2
T	1861	1861	1
C	1862	1862	1
T	1863	1865	3
A	1866	1866	1
T	1867	1867	1
G	1868	1868	1
C	1869	1869	1
A	1870	1870	1
T	1871	1873	3
G	1874	1874	1
C	1875	1875	1
A	1876	1876	1
T	1877	1877	1
C	1878	1878	1
A	1879	1879	1
G	1880	1880	1
A	1881	1881	1
G	1882	1883	2
C	1884	1884	1
T	1885	1885	1
G	1886	1886	1
C	1887	1887	1
T	1888	1888	1
C	1889	1889	1
G	1890	1890	1
T	1891	1891	1
G	1892	1892	1
T	1893	1894	2
G	1895	1895	1
T	1896	1896	1
A	1897	1897	1
C	1898	1898	1
G	1899	1899	1
A	1900	1900	1
T	1901	1901	1
C	1902	1902	1
A	1903	1904	2
T	1905	1908	4
C	1909	1909	1
T	1910	1910	1
C	1911	1913	3
G	1914	1914	1
C	1915	1915	1
A	1916	1916	1
C	1917	1917	1
T	1918	1918	1
C	1919	1919	1
T	1920	1921	2
G	1922	1922	1
A	1923	1925	3
C	1926	1926	1
T	1927	1927	1
G	1928	1928	1
C	1929	1929	1
T	1930	1930	1
C	1931	1931	1
A	1932	1935	4
T	1936	1937	2
C	1938	1938	1
T	1939	1939	1
G	1940	1940	1
T	1941	1941	1
G	1942	1942	1
C	1943	1943	1
G	1944	1944	1
T	1945	1945	1
G	1946	1946	1
T	1947	1950	4
A	1951	1951	1
C	1952	1952	1
A	1953	1953	1
G	1954	1954	1
A	1955	1956	2
G	1957	1958	2
C	1959	1960	2
G	1961	1961	1
C	1962	1962	1
T	1963	1963	1
A	1964	1964	1
T	1965	1965	1
A	1966	1967	2
C	1968	1968	1
A	1969	1970	2
T	1971	1971	1
A	1972	1972	1
C	1973	1973	1
T	1974	1974	1
A	1975	1975	1
G	1976	1976	1
A	1977	1977	1
T	1978	1978	1
G	1979	1980	2
A	1981	1982	2
T	1983	1985	3
C	1986	1986	1
A	1987	1987	1
C	1988	1988	1
A	1989	1989	1
G	1990	1990	1
T	1991	1991	1
A	1992	1992	1
T	1993	1994	2
C	1995	1995	1
A	1996	1996	1
C	1997	1997	1
T	1998	1998	1
G	1999	1999	1
A	2000	2000	1
G	2001	2001	1
A	2002	2002	1
C	2003	2003	1
T	2004	2004	1
C	2005	2005	1
A	2006	2006	1
T	2007	2008	2
G	2009	2009	1
A	2010	2010	1
T	2011	2011	1
G	2012	2012	1
C	2013	2013	1
T	2014	2014	1
A	2015	2015	1
T	2016	2016	1
G	2017	2017	1
A	2018	2018	1
T	2019	2019	1
G	2020	2020	1
T	2021	2022	2
C	2023	2023	1
A	2024	2024	1
C	2025	2025	1
A	2026	2026	1
T	2027	2027	1
C	2028	2028	1
T	2029	2029	1
G	2030	2030	1
A	2031	2031	1
T	2032	2034	3
G	2035	2036	2
C	2037	2037	1
T	2038	2038	1
A	2039	2039	1
C	2040	2040	1
T	2041	2041	1
A	2042	2043	2
C	2044	2044	1
A	2045	2046	2
T	2047	2047	1
C	2048	2048	1
T	2049	2049	1
A	2050	2050	1
G	2051	2051	1
T	2052	2053	2
G	2054	2054	1
T	2055	2055	1
A	2056	2057	2
T	2058	2058	1
G	2059	2060	2
C	2061	2062	2
T	2063	2063	1
A	2064	2064	1
C	2065	2065	1
A	2066	2066	1
T	2067	2068	2
A	2069	2069	1
C	2070	2070	1
A	2071	2071	1
G	2072	2073	2
T	2074	2074	1
G	2075	2076	2
T	2077	2077	1
G	2078	2078	1
T	2079	2080	2
G	2081	2081	1
T	2082	2083	2
C	2084	2084	1
A	2085	2085	1
G	2086	2086	1
T	2087	2088	2
G	2089	2089	1
A	2090	2090	1
C	2091	2091	1
T	2092	2093	2
C	2094	2094	1
G	2095	2095	1
C	2096	2096	1
A	2097	2097	1
G	2098	2098	1
T	2099	2099	1
G	2100	2101	2
C	2102	2102	1
T	2103	2103	1
A	2104	2105	2
C	2106	2106	1
T	2107	2107	1
A	2108	2109	2
C	2110	2110	1
A	2111	2111	1
T	2112	2112	1
C	2113	2113	1
T	2114	2116	3
G	2117	2118	2
C	2119	2119	1
A	2120	2120	1
C	2121	2121	1
T	2122	2122	1
G	2123	2123	1
T	2124	2126	3
A	2127	2127	1
T	2128	2128	1
G	2129	2129	1
A	2130	2134	5
C	2135	2135	1
T	2136	2136	1
C	2137	2137	1
A	2138	2140	3
C	2141	2143	3
G	2144	2144	1
T	2145	2145	1
C	2146	2147	2
T	2148	2149	2
G	2150	2150	1
A	2151	2151	1
T	2152	2153	2
G	2154	2155	2
C	2156	2156	1
T	2157	2158	2
G	2159	2159	1
A	2160	2161	2
G	2162	2162	1
A	2163	2163	1
G	2164	2164	1
A	2165	2166	2
G	2167	2167	1
T	2168	2170	3
A	2171	2172	2
G	2173	2174	2
A	2175	2176	2
G	2177	2178	2
T	2179	2179	1
G	2180	2180	1
T	2181	2181	1
A	2182	2182	1
G	2183	2183	1
A	2184	2184	1
G	2185	2185	1
T	2186	2188	3
C	2189	2189	1
T	2190	2191	2
A	2192	2192	1
G	2193	2193	1
A	2194	2194	1
G	2195	2195	1
A	2196	2196	1
C	2197	2197	1
G	2198	2199	2
T	2200	2201	2
G	2202	2204	3
A	2205	2207	3
T	2208	2209	2
G	2210	2210	1
T	2211	2212	2
A	2213	2215	3
T	2216	2218	3
A	2219	2219	1
T	2220	2220	1
C	2221	2221	1
T	2222	2222	1
C	2223	2223	1
A	2224	2225	2
C	2226	2227	2
T	2228	2228	1
G	2229	2229	1
T	2230	2230	1
G	2231	2231	1
C	2232	2232	1
T	2233	2234	2
G	2235	2235	1
T	2236	2236	1
G	2237	2237	1
A	2238	2240	3
T	2241	2242	2
G	2243	2243	1
T	2244	2244	1
C	2245	2245	1
G	2246	2247	2
T	2248	2248	1
G	2249	2250	2
A	2251	2251	1
C	2252	2252	1
A	2253	2255	3
T	2256	2257	2
G	2258	2258	1
T	2259	2259	1
C	2260	2260	1
A	2261	2261	1
C	2262	2263	2
T	2264	2264	1
G	2265	2265	1
T	2266	2266	1
G	2267	2267	1
C	2268	2268	1
A	2269	2271	3
G	2272	2273	2
A	2274	2276	3
T	2277	2278	2
A	2279	2280	2
G	2281	2282	2
A	2283	2283	1
G	2284	2284	1
A	2285	2285	1
G	2286	2286	1
T	2287	2287	1
G	2288	2288	1
T	2289	2290	2
C	2291	2291	1
A	2292	2292	1
G	2293	2293	1
A	2294	2294	1
C	2295	2295	1
A	2296	2296	1
T	2297	2298	2
C	2299	2299	1
T	2300	2302	3
A	2303	2304	2
G	2305	2305	1
C	2306	2306	1
T	2307	2308	2
G	2309	2309	1
T	2310	2310	1
A	2311	2313	3
T	2314	2314	1
A	2315	2317	3
T	2318	2322	5
G	2323	2324	2
C	2325	2325	1
T	2326	2328	3
G	2329	2329	1
T	2330	2330	1
G	2331	2331	1
T	2332	2332	1
G	2333	2333	1
C	2334	2334	1
T	2335	2335	1
G	2336	2336	1
A	2337	2337	1
C	2338	2338	1
T	2339	2339	1
C	2340	2340	1
T	2341	2341	1
A	2342	2342	1
T	2343	2343	1
C	2344	2344	1
A	2345	2345	1
T	2346	2347	2
A	2348	2348	1
T	2349	2350	2
G	2351	2352	2
T	2353	2353	1
G	2354	2355	2
A	2356	2356	1
G	2357	2357	1
C	2358	2358	1
T	2359	2359	1
A	2360	2362	3
C	2363	2363	1
T	2364	2365	2
A	2366	2368	3
G	2369	2369	1
C	2370	2371	2
T	2372	2373	2
G	2374	2374	1
A	2375	2376	2
T	2377	2379	3
A	2380	2380	1
G	2381	2382	2
T	2383	2383	1
G	2384	2384	1
A	2385	2387	3
C	2388	2388	1
A	2389	2389	1
T	2390	2392	3
G	2393	2393	1
T	2394	2394	1
C	2395	2395	1
A	2396	2396	1
C	2397	2397	1
G	2398	2398	1
C	2399	2399	1
A	2400	2400	1
C	2401	2401	1
T	2402	2402	1
C	2403	2403	1
A	2404	2406	3
G	2407	2409	3
A	2410	2410	1
T	2411	2412	2
G	2413	2413	1
T	2414	2414	1
A	2415	2415	1
C	2416	2416	1
A	2417	2417	1
G	2418	2418	1
A	2419	2421	3
G	2422	2422	1
T	2423	2423	1
G	2424	2424	1
T	2425	2425	1
G	2426	2426	1
T	2427	2428	2
A	2429	2431	3
T	2432	2432	1
C	2433	2434	2
A	2435	2435	1
G	2436	2436	1
A	2437	2437	1
G	2438	2438	1
A	2439	2440	2
G	2441	2441	1
A	2442	2444	3
C	2445	2445	1
T	2446	2446	1
G	2447	2448	2
C	2449	2450	2
T	2451	2451	1
A	2452	2452	1
C	2453	2453	1
T	2454	2454	1
C	2455	2455	1
A	2456	2456	1
T	2457	2457	1
G	2458	2458	1
C	2459	2460	2
T	2461	2461	1
C	2462	2462	1
T	2463	2463	1
A	2464	2467	4
G	2468	2468	1
C	2469	2472	4
A	2473	2476	4
G	2477	2477	1
A	2478	2480	3
T	2481	2482	2
A	2483	2483	1
T	2484	2484	1
C	2485	2485	1
T	2486	2487	2
C	2488	2488	1
T	2489	2490	2
A	2491	2491	1
G	2492	2492	1
A	2493	2493	1
G	2494	2496	3
A	2497	2497	1
G	2498	2498	1
A	2499	2501	3
C	2502	2502	1
A	2503	2503	1
C	2504	2504	1
T	2505	2506	2
C	2507	2509	3
A	2510	2510	1
C	2511	2511	1
A	2512	2512	1
G	2513	2513	1
A	2514	2515	2
G	2516	2516	1
T	2517	2517	1
G	2518	2518	1
T	2519	2520	2
A	2521	2522	2
C	2523	2523	1
A	2524	2524	1
G	2525	2525	1
A	2526	2526	1
G	2527	2528	2
A	2529	2530	2
G	2531	2531	1
T	2532	2533	2
G	2534	2534	1
T	2535	2535	1
C	2536	2536	1
T	2537	2538	2
G	2539	2539	1
A	2540	2543	4
C	2544	2544	1
T	2545	2545	1
G	2546	2547	2
T	2548	2548	1
G	2549	2549	1
A	2550	2550	1
T	2551	2553	3
A	2554	2554	1
C	2555	2555	1
A	2556	2557	2
C	2558	2559	2
A	2560	2560	1
T	2561	2562	2
A	2563	2563	1
G	2564	2564	1
A	2565	2566	2
C	2567	2567	1
A	2568	2569	2
C	2570	2571	2
T	2572	2572	1
A	2573	2573	1
C	2574	2574	1
T	2575	2575	1
A	2576	2576	1
G	2577	2577	1
T	2578	2578	1
G	2579	2579	1
A	2580	2581	2
G	2582	2582	1
C	2583	2583	1
T	2584	2584	1
G	2585	2585	1
T	2586	2587	2
G	2588	2588	1
A	2589	2590	2
G	2591	2591	1
C	2592	2592	1
T	2593	2593	1
C	2594	2595	2
A	2596	2596	1
T	2597	2598	2
G	2599	2600	2
T	2601	2602	2
G	2603	2604	2
T	2605	2605	1
A	2606	2606	1
C	2607	2607	1
A	2608	2608	1
C	2609	2610	2
A	2611	2611	1
G	2612	2612	1
T	2613	2615	3
G	2616	2616	1
T	2617	2617	1
A	2618	2618	1
T	2619	2620	2
A	2621	2622	2
C	2623	2623	1
G	2624	2626	3
C	2627	2627	1
T	2628	2629	2
A	2630	2630	1
T	2631	2631	1
G	2632	2632	1
T	2633	2634	2
G	2635	2635	1
C	2636	2636	1
T	2637	2637	1
C	2638	2638	1
G	2639	2639	1
A	2640	2642	3
T	2643	2643	1
C	2644	2644	1
A	2645	2647	3
G	2648	2648	1
A	2649	2649	1
C	2650	2650	1
A	2651	2651	1
C	2652	2652	1
A	2653	2653	1
G	2654	2654	1
A	2655	2658	4
G	2659	2659	1
T	2660	2660	1
A	2661	2661	1
C	2662	2662	1
T	2663	2663	1
G	2664	2664	1
T	2665	2665	1
G	2666	2666	1
C	2667	2669	3
T	2670	2671	2
G	2672	2672	1
C	2673	2673	1
A	2674	2674	1
C	2675	2676	2
T	2677	2677	1
A	2678	2679	2
T	2680	2680	1
A	2681	2681	1
T	2682	2682	1
G	2683	2683	1
A	2684	2684	1
T	2685	2685	1
G	2686	2687	2
T	2688	2688	1
A	2689	2690	2
C	2691	2691	1
A	2692	2694	3
C	2695	2695	1
A	2696	2697	2
T	2698	2698	1
A	2699	2699	1
C	2700	2701	2
T	2702	2703	2
C	2704	2704	1
A	2705	2705	1
C	2706	2706	1
A	2707	2707	1
C	2708	2708	1
T	2709	2709	1
C	2710	2710	1
A	2711	2713	3
G	2714	2715	2
C	2716	2716	1
G	2717	2718	2
T	2719	2719	1
G	2720	2720	1
C	2721	2721	1
A	2722	2722	1
C	2723	2724	2
A	2725	2726	2
C	2727	2727	1
A	2728	2730	3
G	2731	2732	2
T	2733	2734	2
A	2735	2735	1
C	2736	2736	1
T	2737	2740	4
G	2741	2742	2
T	2743	2743	1
G	2744	2744	1
A	2745	2745	1
T	2746	2746	1
G	2747	2747	1
A	2748	2748	1
C	2749	2749	1
A	2750	2750	1
C	2751	2751	1
T	2752	2752	1
G	2753	2753	1
T	2754	2754	1
G	2755	2755	1
A	2756	2756	1
T	2757	2757	1
A	2758	2758	1
G	2759	2759	1
A	2760	2761	2
G	2762	2762	1
T	2763	2763	1
G	2764	2764	1
C	2765	2765	1
A	2766	2767	2
G	2768	2769	2
T	2770	2771	2
A	2772	2772	1
C	2773	2773	1
A	2774	2775	2
G	2776	2776	1
A	2777	2777	1
G	2778	2778	1
T	2779	2779	1
G	2780	2780	1
T	2781	2781	1
G	2782	2782	1
A	2783	2784	2
T	2785	2785	1
A	2786	2786	1
T	2787	2787	1
C	2788	2788	1
[truncated: 19,829 more rows]
